# Supplementary material for: Biphasic Adaptations of Gastric Epithelial Cells in Chronic H. pylori Infection from Stress to Tolerance
Source: Int J Mol Sci. 2025 Sep 16;26(18):9016. doi: 10.3390/ijms26189016 (PMC12469407; doi:10.3390/ijms26189016)
Supplement: Supplementary file 1 [file ijms-26-09016-s001.zip]

Archive with 3 entries (3 files):
- Supplementary File S1.xlsx
- Supplementary File S2.xlsx
- Supplementary Table S1.pdf
