# Supplementary material for: Biphasic Adaptations of Gastric Epithelial Cells in Chronic H. pylori Infection from Stress to Tolerance
Source: Int J Mol Sci. 2025 Sep 16;26(18):9016. doi: 10.3390/ijms26189016 (PMC12469407; doi:10.3390/ijms26189016)
Supplement: Supplementary file 1 [file ijms-26-09016-s001.zip › Supplementary File S1.xlsx]

## Sheet: F30_vs_B_deg_volcano_output
SYMBOL	log2FoldChange	baseMean	lfcSE	stat	pvalue	padj	negLog10P	threshold
A1BG	0.881951	6.35882	0.779692	1.13115	0.25799	0.401531	0.588397	Not significant
A1BG-AS1	1.02364	98.1282	0.336977	3.03771	0.00238386	0.0100897	2.62272	Up
A2M	-1.25646	26.958	0.659201	-1.90603	0.0566462	0.12927	1.24683	Not significant
A2M-AS1	0.190237	27.2999	0.55058	0.345522	0.729702	0.822397	0.136855	Not significant
A4GALT	-3.12054	1.09305	2.10423	-1.48298	0.138079	NA	0.859871	Not significant
AAAS	0.441555	2430.45	0.301268	1.46565	0.142743	0.259725	0.845444	Not significant
AACS	-0.315268	1963.92	0.262439	-1.2013	0.229634	0.369316	0.638964	Not significant
AACSP1	-2.26095	2.42833	1.47987	-1.52781	0.126561	0.237857	0.897701	Not significant
AADAT	-0.796643	181.629	0.385182	-2.06822	0.038619	0.0960436	1.4132	Down
AAGAB	-0.43182	1782.77	0.499701	-0.864155	0.387502	0.535063	0.411725	Not significant
AAK1	-0.512341	2712.2	0.338837	-1.51206	0.130519	0.243247	0.884325	Not significant
AAMDC	1.38564	298.167	0.648879	2.13543	0.0327256	0.0843682	1.48511	Up
AAMP	0.451327	6159.06	0.393206	1.14781	0.251045	0.393822	0.600248	Not significant
AANAT	0.00899207	9.32542	0.708431	0.0126929	0.989873	0.994252	0.00442062	Not significant
AAR2	0.341401	2741.63	0.206499	1.65328	0.0982734	0.196666	1.00756	Not significant
AARS	0.854881	12798.7	0.270706	3.15797	0.0015887	0.00716695	2.79896	Up
AARS2	0.28361	1168.48	0.276072	1.0273	0.304277	0.450443	0.51673	Not significant
AARSD1	0.170516	33.1193	0.763572	0.223314	0.823291	0.888688	0.0844465	Not significant
AASDH	-0.789168	183.202	0.585297	-1.34832	0.177555	0.306049	0.750667	Not significant
AASDHPPT	-2.79663	727.632	0.542834	-5.1519	2.58e-07	3.57e-06	6.58862	Down
AASS	-4.17537	334.273	0.415232	-10.0555	8.69e-24	2.45e-21	23.0611	Down
AATBC	-0.743971	25.865	0.863249	-0.861827	0.388783	0.53616	0.410293	Not significant
AATF	0.0638729	4018.9	0.227056	0.281309	0.778473	0.857988	0.108756	Not significant
AATK	2.36595	54.2966	0.919977	2.57175	0.0101187	0.0331505	1.99488	Up
AB015752.1	-0.685101	1.83907	1.57022	-0.43631	0.662612	0.772075	0.178741	Not significant
ABALON	0.0624181	266.301	0.279085	0.223652	0.823028	0.888528	0.0845855	Not significant
ABAT	3.29224	3.59809	2.3487	1.40173	0.160997	0.283976	0.793183	Not significant
ABCA1	-4.13492	858.955	0.375419	-11.0141	3.27e-28	1.89e-25	27.4859	Down
ABCA10	1.57982	1.04517	2.57486	0.613554	0.53951	NA	0.268	Not significant
ABCA11P	-1.35886	13.113	0.997326	-1.3625	0.17304	0.300054	0.761852	Not significant
ABCA12	2.59843	7.6543	1.56547	1.65984	1	NA	0	Not significant
ABCA13	0.371065	274.677	0.503717	0.736653	0.461333	0.602715	0.335985	Not significant
ABCA17P	2.13689	41.1131	0.620903	3.44158	0.000578337	0.00305543	3.23782	Up
ABCA2	0.857847	1709.51	0.498923	1.7194	0.0855417	0.177332	1.06782	Not significant
ABCA3	3.10716	553.499	0.282672	10.9921	4.17e-28	2.2e-25	27.3797	Up
ABCA4	-1.10715	17.8309	0.543508	-2.03704	0.041646	0.101738	1.38043	Down
ABCA5	-1.98278	144.434	0.513075	-3.8645	0.000111319	0.000733967	3.95343	Down
ABCA7	0.685082	914.298	0.368051	1.86138	0.0626912	0.139799	1.20279	Not significant
ABCA8	-0.85085	1.55156	1.90645	-0.446301	0.65538	0.766377	0.183507	Not significant
ABCB10	-2.1397	632.507	0.461008	-4.64136	3.46e-06	3.59e-05	5.46077	Down
ABCB4	-3.37723	56.2833	1.10429	-3.05828	0.00222613	0.00954952	2.65245	Down
ABCB6	-0.0812069	29.043	0.91733	-0.0885253	0.929459	0.956917	0.0317697	Not significant
ABCB7	-1.16761	608.978	0.461894	-2.52787	0.0114756	0.0367959	1.94022	Down
ABCB8	0.392718	2046.25	0.524036	0.749411	0.453609	0.595891	0.343318	Not significant
ABCB9	0.97963	3740.97	0.215542	4.54497	5.49e-06	5.36e-05	5.26009	Up
ABCC1	0.3122	2709.58	0.365823	0.85342	0.393426	0.541017	0.405137	Not significant
ABCC10	0.588864	1181.24	0.378406	1.55617	0.119667	0.227974	0.922024	Not significant
ABCC11	0.823029	3.649	1.03525	0.795002	0.426612	0.571548	0.369967	Not significant
ABCC2	-1.80386	1432.39	0.439147	-4.10765	4e-05	0.000304658	4.39826	Down
ABCC3	2.0399	544.355	0.571843	3.56723	0.000360772	0.00202866	3.44277	Up
ABCC4	-1.99918	1210.9	0.392616	-5.09194	3.54e-07	4.75e-06	6.45048	Down
ABCC5	-1.24986	1801.65	0.178397	-7.00607	2.45e-12	1.1e-10	11.6107	Down
ABCC5-AS1	-1.07625	1.03792	2.27197	-0.473707	0.635709	NA	0.196742	Not significant
ABCC6	0.338987	12.4666	0.77175	0.439244	0.660485	0.770372	0.180137	Not significant
ABCC6P1	-0.185698	3.67164	1.19289	-0.15567	0.876293	0.92465	0.0573508	Not significant
ABCC8	-2.63706	4.3185	1.53772	-1.71491	0.0863621	0.178617	1.06368	Not significant
ABCC9	2.19709	1.49283	1.92948	1.1387	0.25483	0.397953	0.59375	Not significant
ABCD1	0.832209	2221.55	0.228794	3.63736	0.000275442	0.00161145	3.55997	Up
ABCD3	-2.28975	869.825	0.331756	-6.90191	5.13e-12	2.14e-10	11.2898	Down
ABCD4	0.578655	1821.34	0.413994	1.39774	0.162192	0.285693	0.789971	Not significant
ABCE1	-2.61529	1747	0.540755	-4.83636	1.32e-06	1.53e-05	5.87865	Down
ABCF1	-0.0634309	5695.87	0.222933	-0.284529	0.776005	0.856409	0.110135	Not significant
ABCF2	0.0436602	1453.83	0.426993	0.10225	0.918558	0.949729	0.0368935	Not significant
ABCF3	0.278138	1924.46	0.280171	0.992741	0.320836	0.468488	0.493717	Not significant
ABCG1	2.15415	335.117	0.674204	3.1951	0.00139781	0.00643363	2.85455	Up
ABCG2	-1.55391	54.2731	0.484378	-3.20805	0.0013364	0.00620029	2.87406	Down
ABCG4	1.52832	67.7912	0.897369	1.70312	0.0885465	0.181937	1.05283	Not significant
ABCG5	2.99089	1.20714	2.63472	1.13518	0.256299	NA	0.591253	Not significant
ABCG8	-0.771798	2.83216	1.70383	-0.452977	0.650565	0.762103	0.186709	Not significant
ABHD1	0.108746	3.47697	1.29223	0.0841533	0.932935	0.959103	0.0301488	Not significant
ABHD10	-0.332401	1135.57	0.266086	-1.24922	0.211583	0.347896	0.674519	Not significant
ABHD11	0.199762	589.373	0.389617	0.512714	0.608151	0.729013	0.215988	Not significant
ABHD11-AS1	1.58256	20.8915	0.521605	3.03402	0.00241321	0.0101981	2.6174	Up
ABHD12	0.389115	5773.91	0.363116	1.0716	0.283899	0.429026	0.546836	Not significant
ABHD12B	-2.76071	2.49552	2.14942	-1.2844	0.199003	0.332644	0.701141	Not significant
ABHD13	-1.15947	557.195	0.404899	-2.86361	0.00418845	0.0160977	2.37795	Down
ABHD14A	0.743663	257.992	0.489993	1.5177	0.12909	0.241221	0.889108	Not significant
ABHD14A-ACY1	1.19362	6.51244	0.814365	1.46571	0.142728	0.259725	0.84549	Not significant
ABHD14B	1.53211	3208.35	0.242865	6.30849	2.82e-10	8.02e-09	9.55011	Up
ABHD15	0.295999	427.987	0.256247	1.15513	0.248037	0.390346	0.605483	Not significant
ABHD16A	1.09737	53.8351	0.62101	1.76707	0.0772161	0.164491	1.11229	Not significant
ABHD17A	0.788728	6939.05	0.364239	2.16541	0.0303563	0.079544	1.51775	Up
ABHD17AP1	0.939691	28.0681	0.505095	1.86043	0.0628253	0.140045	1.20187	Not significant
ABHD17AP3	-4.39822	1.23926	2.334	-1.88442	0.0595087	NA	1.22542	Not significant
ABHD17AP6	-0.228853	7.611	0.746335	-0.306635	0.759121	0.844507	0.119689	Not significant
ABHD17B	-1.42089	521.305	0.346562	-4.09998	4.13e-05	0.000313187	4.38385	Down
ABHD17C	0.490906	428.272	0.268744	1.82667	0.0677493	0.148815	1.16909	Not significant
ABHD18	-0.623658	196.001	0.357788	-1.74309	0.0813176	0.170917	1.08982	Not significant
ABHD2	-1.36825	3997.72	0.293357	-4.66412	3.1e-06	3.27e-05	5.50873	Down
ABHD3	-1.27154	286.441	0.292607	-4.34556	1.39e-05	0.000120799	4.85723	Down
ABHD4	1.85685	2654.91	0.750258	2.47496	0.0133253	0.0415793	1.87532	Up
ABHD5	-0.667094	964.532	0.353623	-1.88645	0.0592339	0.13366	1.22743	Not significant
ABHD6	0.441715	638.98	0.183581	2.4061	0.0161238	0.0485823	1.79253	Not significant
ABHD8	1.62172	1655.43	0.249696	6.4948	8.31e-11	2.69e-09	10.0802	Up
ABI1	-0.498508	2567.88	0.292169	-1.70623	0.0879654	0.181092	1.05569	Not significant
ABI2	-0.836689	1865.98	0.360916	-2.31824	0.0204363	0.0584443	1.6896	Down
ABI3	-1.4808	579.747	0.628775	-2.35505	0.0185201	0.0540957	1.73236	Down
ABI3BP	-0.834973	2.65002	1.35669	-0.61545	0.538257	0.670761	0.26901	Not significant
ABL1	0.872711	2108.07	0.364157	2.39653	0.0165512	0.0495368	1.78117	Up
ABL2	-1.49047	6178.08	0.486893	-3.06119	0.0022046	0.00946945	2.65667	Down
ABLIM1	-0.920373	1862.91	0.501174	-1.83643	0.0662934	0.146213	1.17853	Not significant
ABLIM2	3.72675	29.342	0.701771	5.31049	1.09e-07	1.65e-06	6.96125	Up
ABLIM3	0.137301	4003.75	0.308028	0.445742	0.655783	0.766703	0.18324	Not significant
ABR	0.609821	3570.01	0.333158	1.83043	0.0671859	0.14772	1.17272	Not significant
ABRACL	-0.15136	1141.8	0.36558	-0.414026	0.678855	0.785507	0.168223	Not significant
ABRAXAS1	-1.48848	200.046	0.320182	-4.64885	3.34e-06	3.49e-05	5.47653	Down
ABRAXAS2	-0.930234	527.667	0.683529	-1.36093	0.173536	0.300757	0.760609	Not significant
ABT1	0.836696	1972.81	0.231052	3.62125	0.000293186	0.00170279	3.53286	Up
ABTB1	1.82484	1335.02	0.237384	7.6873	1.5e-14	1.05e-12	13.8231	Up
ABTB2	0.835992	2122.38	0.205243	4.07319	4.64e-05	0.000344733	4.33372	Up
AC000068.1	0.246169	33.3354	0.481604	0.511143	0.609251	0.72984	0.215204	Not significant
AC000068.2	-0.462076	3.07418	1.12998	-0.408924	0.682596	0.788456	0.165837	Not significant
AC000078.1	-0.582861	9.11601	1.00951	-0.57737	0.56369	0.691937	0.24896	Not significant
AC000089.1	0.168924	32.7691	0.458996	0.368029	0.712852	0.810043	0.147001	Not significant
AC000120.1	-3.82368	3.80289	1.76232	-2.16969	0.0300306	0.0789317	1.52244	Down
AC000123.1	-3.55167	23.1905	0.718005	-4.94658	7.55e-07	9.36e-06	6.1219	Down
AC000123.2	-5.72612	4.1088	1.68907	-3.3901	0.000698673	0.00358645	3.15573	Down
AC000123.3	-3.95542	122.238	0.427097	-9.26118	2.02e-20	3.78e-18	19.6943	Down
AC001226.1	0.255763	1.26143	1.73013	0.147829	0.882478	NA	0.0542962	Not significant
AC001226.2	-5.25683	2.73024	1.70677	-3.07999	0.00207009	0.00897659	2.68401	Down
AC002044.2	-3.92808	1.53787	2.94889	-1.33205	0.182843	0.312535	0.737922	Not significant
AC002056.1	-1.02774	21.2693	0.507581	-2.02478	0.0428896	0.103984	1.36765	Down
AC002059.1	0.259956	24.64	0.861041	0.301909	0.762722	0.846956	0.117634	Not significant
AC002059.2	-0.264004	21.4896	0.548949	-0.480926	0.630569	0.746229	0.200267	Not significant
AC002066.1	2.17849	4.58839	1.20465	1.80841	0.0705431	0.153495	1.15155	Not significant
AC002076.1	0.446647	1.68175	2.01131	0.222068	0.824261	0.889196	0.0839352	Not significant
AC002116.2	1.44585	46.3127	0.544771	2.65405	0.00795327	0.0272475	2.09945	Up
AC002128.1	1.98087	28.4243	0.865027	2.28995	0.0220242	0.0618998	1.6571	Up
AC002310.1	1.59143	60.0864	0.588202	2.70558	0.00681857	0.0240211	2.16631	Up
AC002310.2	-2.22715	4.38879	1.27723	-1.74373	0.0812065	0.170838	1.09041	Not significant
AC002310.3	-1.40441	2.25631	1.33416	-1.05266	0.292498	0.43799	0.533877	Not significant
AC002310.6	1.02226	146.979	0.456304	2.24031	0.0250711	0.0685577	1.60083	Up
AC002347.1	-1.43075	1.61342	1.92669	-0.742596	0.457726	0.599701	0.339394	Not significant
AC002347.2	-4.09868	1.23196	2.38789	-1.71645	0.0860801	NA	1.0651	Not significant
AC002350.1	-0.675978	25.821	0.674215	-1.00261	0.316047	0.463389	0.500248	Not significant
AC002351.1	1.84499	24.0569	0.594957	3.10106	0.00192832	0.00845687	2.71482	Up
AC002378.1	3.11703	14.2117	1.17644	2.64955	0.00805983	0.0275636	2.09367	Up
AC002398.1	0.700392	10.251	1.2333	0.567903	0.570101	0.697778	0.244048	Not significant
AC002401.1	0.0172307	1.44272	2.30796	0.00746577	0.994043	0.996547	0.00259473	Not significant
AC002401.2	-0.775735	8.07193	1.13112	-0.685814	0.492831	0.631058	0.307302	Not significant
AC002401.3	-0.799302	7.21226	1.09106	-0.73259	0.463809	0.605	0.333661	Not significant
AC002401.4	0.109327	6.76074	1.07576	0.101628	0.919052	0.949907	0.0366598	Not significant
AC002407.1	-0.451603	2.83802	1.47598	-0.305969	0.759628	0.844728	0.119399	Not significant
AC002454.1	0.955412	3.58611	1.18569	0.805785	0.420367	0.5658	0.376371	Not significant
AC002456.1	0.639589	2.26797	1.54212	0.414745	0.678328	0.78523	0.16856	Not significant
AC002467.1	1.46659	209.392	0.50938	2.87917	0.00398722	0.0154653	2.39933	Up
AC002470.1	1.38279	65.9023	0.534089	2.58907	0.00962357	0.0318211	2.01666	Up
AC002480.1	1.53783	22.928	0.683156	2.25107	0.0243808	0.0670881	1.61295	Up
AC002480.2	-0.0871507	1.19098	2.72427	-0.0319905	0.97448	NA	0.0112272	Not significant
AC002504.1	-2.20389	3.649	1.42527	-1.54629	0.122034	0.231341	0.913518	Not significant
AC002524.1	-0.236367	68.5876	0.417262	-0.566472	0.571073	0.69845	0.243309	Not significant
AC002543.1	-2.60874	2.82958	1.54939	-1.68372	0.092236	0.187727	1.0351	Not significant
AC002550.2	-1.51016	5.29889	1.46379	-1.03167	0.302226	0.448411	0.519668	Not significant
AC002553.1	-4.13529	3.34642	1.51388	-2.73158	0.00630312	0.0225344	2.20044	Down
AC002553.2	-4.39288	2.22812	1.95603	-2.24581	0.0247163	0.0678036	1.60702	Down
AC002558.1	-4.79708	2.48263	2.34637	-2.04447	0.0409074	0.100408	1.3882	Down
AC002558.3	-5.28991	2.30562	1.83704	-2.87959	0.00398195	0.0154536	2.3999	Down
AC002563.1	-2.27183	2.62814	1.51193	-1.50261	0.13294	0.246581	0.876345	Not significant
AC003005.2	0.638972	1.12167	2.69788	0.236843	0.812779	NA	0.0900275	Not significant
AC003070.1	-0.181546	3.6773	1.06345	-0.170713	0.864449	0.916748	0.0632605	Not significant
AC003072.1	-0.0857525	38.8469	0.617425	-0.138887	0.889539	0.932952	0.0508349	Not significant
AC003092.1	4.70297	98.9363	1.13081	4.15894	1	NA	0	Not significant
AC003101.2	0.829065	3.07292	1.13677	0.729317	0.465808	0.606924	0.331793	Not significant
AC003102.1	0.379528	17.8205	0.547157	0.693636	0.487911	0.626626	0.31166	Not significant
AC003681.1	-2.71317	58.379	0.490718	-5.52899	3.22e-08	5.55e-07	7.49204	Down
AC003956.1	-0.417969	2.88231	1.36622	-0.305932	0.759657	0.844728	0.119383	Not significant
AC003957.1	0.20795	4.19179	1.09806	0.189379	0.849796	0.907023	0.0706855	Not significant
AC003958.2	-1.82872	4.10013	1.37184	-1.33304	0.182519	0.312166	0.738691	Not significant
AC003965.1	2.59101	25.8751	0.504038	5.14051	2.74e-07	3.77e-06	6.56227	Up
AC003965.2	-0.687614	8.6836	0.747144	-0.920324	0.357404	0.504821	0.446841	Not significant
AC003986.2	-1.19105	2.91926	1.55427	-0.766312	0.443491	0.587078	0.353115	Not significant
AC003991.1	-1.41539	2.27329	1.42645	-0.992249	0.321076	0.46875	0.493392	Not significant
AC003991.2	-0.111018	3.45898	1.08992	-0.101858	0.918869	0.949854	0.0367463	Not significant
AC004000.1	-1.02557	2.48705	1.48498	-0.690627	0.4898	0.628146	0.309981	Not significant
AC004024.1	-0.887703	1.93834	1.63316	-0.543549	0.586752	0.711463	0.231546	Not significant
AC004034.1	0.187667	6.62358	0.793153	0.236609	0.81296	0.881398	0.0899308	Not significant
AC004039.1	-2.87047	3.15891	1.48332	-1.93517	0.0529693	0.12284	1.27598	Not significant
AC004057.1	1.83222	508.531	0.59489	3.07992	0.00207053	0.00897681	2.68392	Up
AC004067.1	-5.00521	2.83909	1.82252	-2.74631	0.00602707	0.0216982	2.21989	Down
AC004069.1	1.46546	2.41008	1.5586	0.94024	0.347094	0.494756	0.459552	Not significant
AC004076.2	-1.82892	8.21994	0.960929	-1.90328	0.0570036	0.129919	1.2441	Not significant
AC004080.2	0.703417	2.95196	1.79775	0.391277	0.695592	0.797567	0.157645	Not significant
AC004112.1	-0.214499	1.09409	1.9583	-0.109533	0.91278	NA	0.0396341	Not significant
AC004129.2	0.713488	4.00845	1.34259	0.531427	0.595123	0.718275	0.225393	Not significant
AC004130.1	1.19143	2.69927	1.21985	0.976702	0.328717	0.476211	0.483178	Not significant
AC004134.1	0.104367	11.847	0.956941	0.109063	0.913152	0.946517	0.0394567	Not significant
AC004148.2	-1.36002	36.7451	0.602868	-2.25592	0.0240754	0.0664627	1.61843	Down
AC004156.1	2.20039	24.5392	0.578235	3.80535	0.000141604	0.000905545	3.84893	Up
AC004221.1	1.75868	19.1112	0.608444	2.89045	0.00384695	0.015032	2.41488	Up
AC004223.3	-1.99145	2.11023	1.47779	-1.34759	0.177791	0.306387	0.750091	Not significant
AC004232.3	-1.78097	6.24677	1.04595	-1.70273	0.0886182	0.182032	1.05248	Not significant
AC004233.1	0.5876	10.3664	1.00611	0.584034	0.559198	0.688472	0.252435	Not significant
AC004233.2	1.60055	13.9752	0.685885	2.33355	0.0196192	0.0565404	1.70732	Up
AC004233.3	1.89505	148.209	0.450849	4.20329	2.63e-05	0.000210559	4.57994	Up
AC004233.4	1.89418	1.44676	1.63828	1.1562	0.247601	0.389739	0.606247	Not significant
AC004241.1	2.49761	11.872	1.31198	1.9037	0.0569492	0.129833	1.24451	Not significant
AC004241.2	4.81939	1.79392	3.92134	1.22902	0.219066	0.35678	0.659425	Not significant
AC004241.3	-0.39552	6.93867	1.0147	-0.38979	0.696692	0.798406	0.156959	Not significant
AC004241.4	-0.0676863	2.64461	1.72553	-0.0392264	0.96871	0.981034	0.0138063	Not significant
AC004241.5	4.58867	3.43559	2.19305	2.09237	0.0364054	0.0918006	1.43883	Up
AC004253.1	-3.03998	5.05287	1.31595	-2.31011	0.0208822	0.0594093	1.68022	Down
AC004263.1	-0.0609791	4.70267	1.31582	-0.0463432	0.963037	0.977431	0.0163572	Not significant
AC004264.1	1.15927	45.4174	0.628703	1.84391	0.0651967	0.144377	1.18577	Not significant
AC004264.2	2.03227	1.6235	1.68655	1.20499	0.228207	0.367582	0.64167	Not significant
AC004383.1	-3.86037	1.64261	2.1913	-1.76168	0.0781234	0.165889	1.10722	Not significant
AC004449.1	1.13532	5.71916	0.982017	1.15611	0.247636	0.389768	0.606186	Not significant
AC004453.1	1.48156	153.551	0.565697	2.619	0.00881879	0.0296426	2.05459	Up
AC004453.2	-1.12319	1.35001	2.32275	-0.483561	0.628698	0.744966	0.201558	Not significant
AC004461.2	-0.26971	13.701	1.07936	-0.24988	0.80268	0.874346	0.0954577	Not significant
AC004466.1	0.53565	1.1378	2.0683	0.258981	0.79565	NA	0.0992779	Not significant
AC004466.2	-0.952366	5.34793	1.05344	-0.904049	0.365969	0.513801	0.436555	Not significant
AC004471.1	0.028034	41.3958	0.479339	0.0584847	0.953363	0.971187	0.0207419	Not significant
AC004471.2	2.69069	4.54482	1.40625	1.91337	0.0557003	0.127614	1.25414	Not significant
AC004477.1	1.45727	77.9582	0.432987	3.36561	0.00076374	0.00386308	3.11705	Up
AC004477.3	-1.63771	8.17085	0.810658	-2.02022	0.0433608	0.104885	1.3629	Down
AC004490.1	2.26487	1.61645	2.06722	1.09561	0.273249	0.417786	0.563441	Not significant
AC004492.1	-4.55558	1.93587	1.94313	-2.34445	0.0190552	0.0552934	1.71999	Down
AC004540.1	3.40211	8.23472	0.900184	3.77935	0.000157238	0.000992911	3.80344	Up
AC004552.1	-0.00861603	3.51598	1.16924	-0.00736894	0.99412	0.996574	0.00256098	Not significant
AC004554.1	0.807235	1.34384	2.75548	0.292956	0.769555	0.85189	0.11376	Not significant
AC004554.2	0.548763	1.09595	1.80873	0.303397	0.761587	NA	0.11828	Not significant
AC004556.1	2.32201	95.1958	0.4284	5.42019	5.95e-08	9.64e-07	7.22523	Up
AC004585.1	0.653583	223.162	0.307215	2.12745	0.033383	0.0857383	1.47647	Up
AC004593.1	0.683925	2.65004	1.47712	0.463012	0.643355	0.756722	0.191549	Not significant
AC004593.3	-0.886794	4.33255	0.915592	-0.968547	0.332771	0.480255	0.477854	Not significant
AC004596.1	0.125814	15.1912	0.670006	0.187781	0.851049	0.908026	0.0700456	Not significant
AC004623.1	-2.04895	5.66913	0.970413	-2.11142	0.0347361	0.0883866	1.45922	Down
AC004656.1	-0.508	149.882	1.39511	-0.36413	1	NA	0	Not significant
AC004678.1	-0.493095	8.86106	0.942405	-0.523231	0.600814	0.722987	0.22126	Not significant
AC004678.2	-0.640205	2.47706	1.43855	-0.445036	0.656293	0.767222	0.182902	Not significant
AC004687.1	1.92142	12.7288	0.841869	2.28233	0.0224701	0.0629162	1.6484	Up
AC004687.2	1.18938	6.53995	0.956799	1.24308	0.213837	0.350408	0.669917	Not significant
AC004696.1	-4.27493	1.39052	2.40385	-1.77837	0.0753437	0.161229	1.12295	Not significant
AC004706.1	1.31571	30.3194	0.620244	2.12127	0.0338991	0.0867527	1.46981	Up
AC004706.3	-1.14732	56.0374	0.554632	-2.06861	0.0385824	0.095963	1.41361	Down
AC004707.1	-1.49574	1.92445	1.83447	-0.815355	0.414869	0.560985	0.382089	Not significant
AC004765.1	-3.01207	4.17296	1.14492	-2.63081	0.0085181	0.028837	2.06966	Down
AC004771.1	-0.0625713	7.40561	0.771064	-0.0811493	0.935323	0.960374	0.0290383	Not significant
AC004771.3	-0.107397	35.0195	0.492345	-0.218133	0.827326	0.891588	0.0823235	Not significant
AC004771.5	1.81604	13.2632	0.643498	2.82213	0.00477056	0.01793	2.32143	Up
AC004784.1	-0.653116	1.88128	1.8458	-0.353838	0.72346	0.817791	0.140585	Not significant
AC004801.2	-1.44946	10.5785	0.980625	-1.4781	0.139381	0.255341	0.855795	Not significant
AC004801.3	-1.72744	3.64465	1.9876	-0.869109	0.384787	0.532521	0.414779	Not significant
AC004801.5	-1.99279	1.58274	1.99594	-0.998419	0.318076	0.465603	0.497469	Not significant
AC004801.6	-1.76003	4.37681	1.29853	-1.35541	0.175288	0.303067	0.756247	Not significant
AC004803.1	0.196132	101.723	0.345818	0.567154	0.570609	0.698234	0.243661	Not significant
AC004812.2	0.70037	112.212	0.388382	1.8033	0.0713411	0.154723	1.14666	Not significant
AC004816.1	1.05343	197.675	0.294282	3.57968	0.000344021	0.00195201	3.46341	Up
AC004816.2	2.54228	5.09381	1.25822	2.02053	0.043328	0.104827	1.36323	Up
AC004817.3	-3.43744	5.97639	1.04339	-3.29451	0.000985945	0.00480058	3.00615	Down
AC004825.2	1.52569	23.3036	0.651468	2.34193	0.0191842	0.0555843	1.71706	Up
AC004830.1	-0.406272	2.35722	1.53213	-0.265168	0.79088	0.866279	0.101889	Not significant
AC004832.4	-1.05761	3.02396	1.25561	-0.842303	0.399618	0.546998	0.398355	Not significant
AC004832.5	-0.114387	6.15246	0.831444	-0.137576	0.890575	0.933256	0.0503293	Not significant
AC004832.6	0.105823	1.16217	2.40793	0.0439478	0.964946	NA	0.015497	Not significant
AC004834.1	1.23402	5.68948	1.06298	1.16091	0.24568	0.387506	0.60963	Not significant
AC004837.2	-4.55515	2.28233	1.70522	-2.67131	0.00755565	0.0261532	2.12173	Down
AC004839.1	1.60171	6.82381	0.868658	1.84389	0.0651989	0.144377	1.18576	Not significant
AC004840.1	1.13076	2.65171	1.98675	0.569151	0.569253	0.696971	0.244694	Not significant
AC004846.1	0.962712	709.178	0.259318	3.71248	0.000205239	0.00125165	3.68774	Up
AC004846.2	-1.13252	4.86283	1.26522	-0.895118	0.370724	0.518512	0.430949	Not significant
AC004854.2	2.1644	21.66	0.77309	2.79967	0.00511553	0.0189644	2.29111	Up
AC004865.1	-3.42508	1.09709	2.62847	-1.30307	0.192551	NA	0.715454	Not significant
AC004865.2	-1.94774	2.95936	1.25796	-1.54833	0.121542	0.230728	0.915275	Not significant
AC004877.1	1.00258	3.39098	1.81701	0.551777	0.581101	0.706457	0.235748	Not significant
AC004877.2	3.89457	2.77559	1.98594	1.96107	0.0498707	0.117334	1.30215	Up
AC004884.2	-4.0354	3.06478	1.68002	-2.40199	0.016306	0.0490175	1.78765	Down
AC004889.1	0.376135	173.186	0.308185	1.22049	0.222281	0.36052	0.653098	Not significant
AC004890.2	1.2435	65.5366	0.399025	3.11635	0.00183107	0.0080963	2.73729	Up
AC004890.3	-0.0571563	28.556	0.937936	-0.0609384	0.951408	0.97005	0.0216331	Not significant
AC004893.1	-4.80655	1.51186	2.52196	-1.90588	0.0566659	0.129276	1.24668	Not significant
AC004895.1	3.35997	3.81769	1.6853	1.99369	0.0461857	0.110267	1.33549	Up
AC004898.1	-4.88776	2.72026	2.23786	-2.18412	0.0289535	0.0766225	1.5383	Down
AC004900.1	-0.553003	1.16626	2.0338	-0.271906	0.785694	NA	0.104747	Not significant
AC004908.1	-0.480587	11.2327	0.661705	-0.726286	0.467664	0.608486	0.330066	Not significant
AC004908.2	0.81418	21.8888	0.63833	1.27548	0.202138	0.336499	0.694352	Not significant
AC004908.3	0.144462	1.05642	2.73122	0.0528928	0.957817	NA	0.0187173	Not significant
AC004917.1	1.42985	5.4686	0.870878	1.64185	0.10062	0.200281	0.997315	Not significant
AC004918.1	1.17612	1.62247	3.10158	0.379202	0.704538	0.803948	0.152096	Not significant
AC004918.3	0.323272	11.3798	0.906142	0.356756	0.721274	0.816287	0.1419	Not significant
AC004921.1	0.886429	0.992775	2.47431	0.358253	0.720154	NA	0.142575	Not significant
AC004922.1	0.827931	5.33291	1.18386	0.699347	0.484335	0.623881	0.314854	Not significant
AC004923.4	0.887549	21.7616	0.512861	1.73058	0.083526	0.174089	1.07818	Not significant
AC004943.1	-1.00393	4.04144	1.27871	-0.785115	0.432386	0.576647	0.364128	Not significant
AC004943.2	1.17212	68.222	0.703825	1.66535	0.0958425	0.19312	1.01844	Not significant
AC004951.1	-0.843833	14.2125	0.742605	-1.13631	0.255825	0.399076	0.592057	Not significant
AC004951.2	1.37918	38.7654	0.560764	2.45947	0.0139143	0.043069	1.85654	Up
AC004951.3	-0.724988	2.28421	1.58305	-0.457969	0.646974	0.759424	0.189113	Not significant
AC004967.1	3.52673	71.2033	0.637321	5.53367	3.14e-08	5.44e-07	7.50363	Up
AC004967.2	2.20081	81.7451	0.685178	3.21203	0.001318	0.00613214	2.88008	Up
AC004975.1	-2.4812	4.3526	1.06244	-2.33537	0.0195239	0.056343	1.70943	Down
AC004975.2	1.22396	102.781	0.915499	1.33693	0.181245	0.310537	0.741734	Not significant
AC004980.1	1.86938	192.921	0.447757	4.17499	2.98e-05	0.00023503	4.52579	Up
AC004980.2	-0.754609	1.83586	2.46477	-0.306158	0.759484	0.844711	0.119481	Not significant
AC004980.3	1.1763	10.9302	0.720963	1.63156	0.102772	0.20347	0.988126	Not significant
AC004982.1	-1.72472	1.82845	1.88136	-0.916741	0.359279	0.506697	0.444569	Not significant
AC004982.2	1.50642	14.2429	0.751477	2.00461	0.0450043	0.108048	1.34675	Up
AC004987.2	0.0414919	44.978	0.545236	0.0760991	0.93934	0.962407	0.0271771	Not significant
AC004988.1	4.05785	1.0609	2.84966	1.42398	0.154453	NA	0.811203	Not significant
AC005000.1	-0.435075	28.4314	0.582288	-0.747182	0.454954	0.597251	0.342033	Not significant
AC005005.3	1.65864	85.778	0.797839	2.07892	0.037625	0.0941175	1.42452	Up
AC005005.4	-0.778103	9.00604	1.22322	-0.636108	0.524706	0.658863	0.280084	Not significant
AC005006.1	1.1194	1.13352	2.32869	0.480701	0.630729	NA	0.200157	Not significant
AC005020.1	-2.30322	1.42196	2.17604	-1.05844	0.289853	0.435353	0.537822	Not significant
AC005034.2	-3.68665	1.30854	2.56958	-1.43473	0.151364	0.271517	0.819978	Not significant
AC005034.3	-2.14798	137.359	0.500613	-4.29069	1.78e-05	0.000149873	4.74929	Down
AC005034.5	-2.0125	5.76018	1.2275	-1.63951	0.101106	0.201014	0.995222	Not significant
AC005041.3	1.06977	172.697	0.706077	1.51509	0.129749	0.242178	0.886896	Not significant
AC005042.1	-5.18134	2.59462	1.86037	-2.78511	0.00535101	0.0196912	2.27156	Down
AC005046.1	-3.39132	33.6276	0.57431	-5.90504	3.53e-09	7.65e-08	8.45275	Down
AC005050.1	2.24459	8.6918	0.953938	2.35297	0.018624	0.0543296	1.72993	Up
AC005070.3	-5.53484	4.39687	1.68481	-3.28514	0.00101933	0.00494214	2.99168	Down
AC005076.1	1.58335	43.8542	0.412035	3.84276	0.000121659	0.000792888	3.91486	Up
AC005077.2	-1.07913	7.22651	0.808922	-1.33404	0.182191	0.311813	0.739472	Not significant
AC005077.4	0.575872	93.8412	0.478054	1.20462	0.228351	0.367712	0.641396	Not significant
AC005086.1	-0.781917	1.2052	2.61205	-0.29935	0.764673	NA	0.116524	Not significant
AC005091.1	-1.12848	1.78925	1.737	-0.649673	0.515904	0.651093	0.287431	Not significant
AC005104.1	-4.90829	5.66782	1.63997	-2.99292	0.00276321	0.0114218	2.55859	Down
AC005154.2	-0.699268	1.98232	1.59492	-0.438433	0.661072	0.770824	0.179751	Not significant
AC005180.1	-0.753103	18.9185	0.655864	-1.14826	0.250861	0.393613	0.600567	Not significant
AC005180.2	-0.013767	27.2574	0.652897	-0.0210861	0.983177	0.990098	0.00736829	Not significant
AC005183.1	-2.46594	1.96617	1.87753	-1.3134	0.189049	0.3204	0.723425	Not significant
AC005197.1	2.98113	1.3817	2.3279	1.28061	0.200332	0.334285	0.698251	Not significant
AC005224.1	0.37423	27.0903	0.538182	0.695361	0.486829	0.625854	0.312623	Not significant
AC005225.4	1.60582	2.84914	1.96566	0.816937	0.413964	0.560276	0.383037	Not significant
AC005229.4	0.562095	197.816	0.490066	1.14698	0.251391	0.394204	0.59965	Not significant
AC005253.1	1.02759	210.594	0.549993	1.86837	0.0617112	0.137973	1.20964	Not significant
AC005256.1	2.67257	78.5992	0.638779	4.18388	2.87e-05	0.000227416	4.54276	Up
AC005261.1	-0.561074	383.959	0.493966	-1.13586	0.256017	0.399322	0.591731	Not significant
AC005261.2	-1.04515	1.12952	1.83399	-0.569876	0.568761	NA	0.24507	Not significant
AC005261.3	0.53358	45.4279	0.772504	0.690715	0.489744	0.62811	0.31003	Not significant
AC005261.5	-2.76884	50.4277	0.83003	-3.33584	0.000850433	0.00423315	3.07036	Down
AC005264.1	1.81466	13.18	0.757845	2.39451	0.0166428	0.0497843	1.77877	Up
AC005280.2	1.14838	22.1464	0.690832	1.66231	0.09645	0.194124	1.0157	Not significant
AC005280.3	3.62153	1.44235	3.69189	0.980941	0.326622	0.474126	0.485955	Not significant
AC005288.1	-1.32063	313.115	0.391072	-3.37694	0.000732977	0.0037262	3.13491	Down
AC005291.1	0.732926	131.921	0.253923	2.88641	0.0038966	0.0151876	2.40931	Up
AC005291.2	0.29956	257.982	0.234415	1.2779	0.201284	0.335434	0.696191	Not significant
AC005293.1	-1.22046	5.02749	1.03887	-1.17479	0.240078	0.381241	0.619647	Not significant
AC005304.2	3.37696	1.40993	2.77949	1.21496	0.224382	0.363113	0.649012	Not significant
AC005306.1	1.23828	1.11041	2.44148	0.507183	0.612027	NA	0.21323	Not significant
AC005326.1	0.139409	3.98808	1.53188	0.0910054	0.927488	0.955804	0.0326916	Not significant
AC005329.1	-0.10839	38.2223	0.50268	-0.215624	0.829281	0.892947	0.0812984	Not significant
AC005329.3	1.17305	4.44276	1.38798	0.845145	0.39803	0.54521	0.400084	Not significant
AC005330.1	2.5421	19.9467	0.745199	3.4113	0.000646533	0.00335717	3.18941	Up
AC005332.1	0.985468	4.51775	1.00112	0.984366	0.324936	0.4723	0.488202	Not significant
AC005332.3	-4.61667	3.093	1.76092	-2.62174	0.00874825	0.0294611	2.05808	Down
AC005332.4	0.756865	258.518	0.324095	2.33532	0.0195269	0.0563444	1.70937	Up
AC005332.5	-2.03663	10.854	0.790867	-2.57518	0.0100188	0.0328931	1.99919	Down
AC005332.6	-0.165626	91.6694	0.390648	-0.423979	0.671581	0.779232	0.172901	Not significant
AC005342.1	0.200569	2.54737	1.96155	0.10225	0.918558	0.949729	0.0368934	Not significant
AC005343.1	-2.93046	2.22433	1.82196	-1.60841	0.107745	0.210437	0.967603	Not significant
AC005355.1	-0.181884	2.17662	1.55252	-0.117154	0.906738	0.942897	0.0425181	Not significant
AC005355.2	1.46092	3.57711	1.39088	1.05036	0.293555	0.439166	0.532311	Not significant
AC005363.2	2.89176	5.83532	1.12049	2.5808	0.00985729	0.0324698	2.00624	Up
AC005379.1	0.451603	4.34147	1.20666	0.374258	0.708212	0.806733	0.149836	Not significant
AC005383.1	-0.0496592	1.66134	2.70725	-0.0183431	0.985365	0.991402	0.0064028	Not significant
AC005387.1	0.850053	5.09526	1.08773	0.781493	0.434513	0.578983	0.361998	Not significant
AC005387.2	1.1057	8.85014	0.858879	1.28738	0.197963	0.331335	0.703417	Not significant
AC005391.1	-3.55684	1.32795	2.2806	-1.55961	0.118852	0.226887	0.924992	Not significant
AC005392.1	-3.08991	1.25913	2.28366	-1.35305	0.176038	NA	0.754393	Not significant
AC005392.2	1.16807	5.73634	1.12766	1.03583	0.300283	0.446213	0.52247	Not significant
AC005393.1	2.34988	3.35149	1.82613	1.28681	0.198161	0.331572	0.702981	Not significant
AC005394.2	-1.63095	1.19339	2.38651	-0.683403	0.494352	NA	0.305963	Not significant
AC005410.2	-2.46313	1.18772	2.32576	-1.05907	0.289569	NA	0.538247	Not significant
AC005476.2	5.67556	10.1049	1.61075	3.52354	0.000425816	0.00233931	3.37078	Up
AC005479.1	-0.465422	26.2374	0.791747	-0.587842	0.556638	0.686416	0.254427	Not significant
AC005479.2	0.0687282	21.8566	0.691667	0.0993661	0.920848	0.951162	0.0358122	Not significant
AC005480.1	-1.78926	3.38424	1.34999	-1.32539	0.185041	0.315364	0.732733	Not significant
AC005498.2	1.71606	10.1063	0.930238	1.84476	0.0650732	0.144195	1.1866	Not significant
AC005498.3	0.736369	14.3116	0.861189	0.855061	0.392518	0.54012	0.406141	Not significant
AC005519.1	-0.775051	16.8601	0.582311	-1.33099	0.183192	0.313038	0.737095	Not significant
AC005520.2	3.02211	74.6041	0.509898	5.9269	3.09e-09	6.81e-08	8.51044	Up
AC005520.5	-0.646843	2.45023	1.41751	-0.456323	0.648157	0.760167	0.18832	Not significant
AC005523.1	0.744671	4.67902	1.1531	0.645797	0.518411	0.653296	0.285326	Not significant
AC005524.1	-0.900603	4.7915	1.21385	-0.74194	0.458124	0.599981	0.339017	Not significant
AC005534.1	2.2362	5.86051	1.44372	1.54892	0.121401	0.230517	0.915778	Not significant
AC005537.1	1.48355	4.78135	1.11334	1.33253	0.182687	0.312384	0.738291	Not significant
AC005540.1	-0.261655	20.1442	0.725839	-0.360486	0.718484	0.814289	0.143583	Not significant
AC005546.1	-1.52765	5.13938	1.3625	-1.12121	0.262198	0.406064	0.58137	Not significant
AC005578.1	0.0663107	1.98054	1.69938	0.0390207	0.968874	0.981119	0.0137327	Not significant
AC005586.1	-1.04794	78.7721	0.4572	-2.29208	0.0219008	0.0616277	1.65954	Down
AC005593.1	1.66648	2.84357	1.37929	1.20822	0.226964	0.366185	0.644042	Not significant
AC005614.2	1.993	1.3907	2.34459	0.850045	0.3953	0.542706	0.403073	Not significant
AC005618.1	-0.341095	2.90409	1.21361	-0.281058	0.778666	0.858008	0.108649	Not significant
AC005622.1	4.9268	13.5538	3.31489	1.48627	1	NA	0	Not significant
AC005632.1	0.623509	143.057	0.63548	0.981162	0.326513	0.474027	0.486099	Not significant
AC005632.2	-0.674531	5.94475	0.86542	-0.779426	0.435729	0.580068	0.360784	Not significant
AC005632.3	0.863795	52.2076	0.802674	1.07615	0.281861	0.426894	0.549964	Not significant
AC005632.4	0.943793	9.26205	0.788543	1.19688	0.231352	0.371346	0.635726	Not significant
AC005670.1	0.139864	2.81189	1.29584	0.107933	0.914049	0.947097	0.0390304	Not significant
AC005674.2	-0.951713	32.3342	0.637156	-1.49369	0.135257	0.249741	0.868841	Not significant
AC005695.1	-0.54381	3.19442	1.48305	-0.366684	0.713854	0.810634	0.14639	Not significant
AC005695.3	-0.455119	1.21767	2.34847	-0.193793	0.846338	NA	0.0724564	Not significant
AC005696.1	0.897855	32.7193	0.488372	1.83847	0.0659938	0.145719	1.1805	Not significant
AC005696.3	0.209527	3.71281	1.12138	0.186848	0.85178	0.908387	0.0696726	Not significant
AC005702.2	-3.6762	1.20657	3.01485	-1.21937	0.222705	NA	0.652269	Not significant
AC005703.6	0.526756	17.9602	0.79771	0.660336	0.509038	0.645101	0.29325	Not significant
AC005726.1	-0.700229	125.639	0.281471	-2.48775	0.0128554	0.0403468	1.89092	Down
AC005726.3	-0.318805	19.186	0.552203	-0.577332	0.563715	0.691937	0.24894	Not significant
AC005730.2	4.35765	10.1899	1.44478	3.01614	0.00256018	0.0107242	2.59173	Up
AC005730.3	-1.04203	3.18637	1.17656	-0.885659	0.375801	0.523432	0.425042	Not significant
AC005736.1	0.394343	9.10646	0.987787	0.399219	0.689732	0.793572	0.16132	Not significant
AC005746.1	-0.122234	5.2423	1.30183	-0.0938944	0.925193	0.954122	0.0337676	Not significant
AC005753.1	3.62186	1.27798	3.76058	0.963114	0.33549	NA	0.47432	Not significant
AC005759.1	2.63736	5.49192	1.05898	2.49047	0.0127573	0.0400987	1.89424	Up
AC005775.1	1.41813	36.9272	0.432693	3.27744	0.00104753	0.00505558	2.97983	Up
AC005776.1	1.11096	5.37569	1.22029	0.910407	0.362608	0.510522	0.440562	Not significant
AC005776.2	1.89653	37.7619	1.10947	1.70941	0.0873752	0.180118	1.05861	Not significant
AC005779.1	-2.69327	1.96275	1.65955	-1.6229	0.104612	0.206056	0.98042	Not significant
AC005785.1	-0.0365458	12.797	0.690727	-0.0529092	0.957804	0.974127	0.0187233	Not significant
AC005785.2	-1.56137	3.70735	1.33634	-1.16839	0.242648	0.384062	0.615023	Not significant
AC005786.1	0.947634	3.81459	1.31392	0.721228	0.470769	0.611564	0.327192	Not significant
AC005786.2	2.48097	2.94779	1.52146	1.63065	0.102964	0.203737	0.987315	Not significant
AC005786.4	4.08051	6.56455	1.55342	2.62678	0.0086197	0.0291274	2.06451	Up
AC005822.1	0.282026	2.18825	1.36822	0.206127	0.836692	0.897838	0.0774344	Not significant
AC005828.5	1.32917	12.4977	0.719489	1.84738	0.0646923	0.143516	1.18915	Not significant
AC005829.1	1.48439	21.9046	0.586549	2.53072	0.0113829	0.0365699	1.94375	Up
AC005831.1	-1.0457	144.274	0.379623	-2.75457	0.00587697	0.0212636	2.23085	Down
AC005832.1	-0.987676	1.07811	3.03231	-0.325717	0.744638	NA	0.128055	Not significant
AC005833.1	-2.12827	1.20939	2.22337	-0.95723	0.338451	NA	0.470504	Not significant
AC005837.1	0.512768	7.84432	0.947979	0.540906	0.588572	0.712999	0.2302	Not significant
AC005837.3	-0.347871	9.77842	0.713745	-0.487389	0.625983	0.742585	0.203438	Not significant
AC005838.2	-5.5527	4.45977	1.84156	-3.01522	0.00256795	0.0107464	2.59041	Down
AC005839.1	-1.76343	19.3478	0.899866	-1.95966	0.0500361	0.117616	1.30072	Not significant
AC005840.1	-3.17069	2.97446	1.48025	-2.14199	0.0321939	0.0833501	1.49223	Down
AC005840.2	0.310224	140.405	0.447048	0.693939	0.487721	0.626426	0.311829	Not significant
AC005840.3	2.5358	1.70935	1.82972	1.38589	0.165779	0.290553	0.780469	Not significant
AC005840.4	0.238284	7.20406	0.913928	0.260725	0.794304	0.868707	0.100013	Not significant
AC005842.1	-0.17408	5.32125	0.860967	-0.202191	0.839768	0.900073	0.0758409	Not significant
AC005845.1	-1.93672	8.96553	1.01248	-1.91284	0.0557682	0.127745	1.25361	Not significant
AC005865.1	1.12255	6.49806	0.805968	1.3928	0.163682	0.287726	0.786	Not significant
AC005865.2	0.193627	38.4288	0.487053	0.397548	0.690963	0.794487	0.160545	Not significant
AC005899.8	-1.45116	1.79957	2.13514	-0.679658	0.496721	0.634352	0.303887	Not significant
AC005911.1	0.248828	13.4628	0.85026	0.29265	0.76979	0.852027	0.113628	Not significant
AC005912.1	1.03377	3597.71	0.371643	2.78161	0.00540893	0.0198556	2.26689	Up
AC005920.1	3.18268	5.09551	1.17425	2.71038	0.00672055	0.0237553	2.1726	Up
AC005921.3	-4.9461	3.40017	2.16929	-2.28006	0.0226043	0.0632146	1.64581	Down
AC005954.1	1.25799	5.16673	1.37039	0.917974	0.358633	0.506032	0.44535	Not significant
AC005972.3	-2.21997	14.1287	0.656241	-3.38286	0.000717339	0.00366359	3.14428	Down
AC005999.1	-5.24947	18.0791	0.904197	-5.80567	6.41e-09	1.29e-07	8.19308	Down
AC005999.2	-2.88161	6.4337	1.28731	-2.23847	0.0251902	0.0687941	1.59877	Down
AC006001.2	3.14192	153.679	0.320246	9.81095	1.01e-22	2.52e-20	21.9956	Up
AC006001.3	1.38324	771.213	0.379562	3.64429	0.000268126	0.00157382	3.57166	Up
AC006017.1	-1.88361	3.17681	1.44114	-1.30702	0.191204	0.323151	0.718502	Not significant
AC006026.3	1.20949	2.41332	1.57584	0.767522	0.442771	0.586466	0.353821	Not significant
AC006058.1	-3.17751	99.564	0.430011	-7.38939	1.48e-13	8.63e-12	12.8312	Down
AC006058.3	1.28557	174.562	0.331482	3.87825	0.000105212	0.000700282	3.97794	Up
AC006058.4	-3.80619	66.5322	0.402319	-9.46062	3.06e-21	6.16e-19	20.5141	Down
AC006059.1	-0.170343	9.8605	0.693625	-0.245584	0.806005	0.876717	0.0936625	Not significant
AC006064.1	-1.33448	7.64648	0.928378	-1.43743	0.150595	0.270491	0.82219	Not significant
AC006064.2	0.343403	7.17992	1.32505	0.259161	0.795511	0.869369	0.099354	Not significant
AC006064.3	1.05808	15.2279	0.752247	1.40655	0.15956	0.282023	0.797076	Not significant
AC006077.2	1.37267	21.1057	0.994979	1.3796	0.16771	0.293205	0.77544	Not significant
AC006111.2	0.891006	12.8284	0.769348	1.15813	0.24681	0.388758	0.607637	Not significant
AC006116.4	-0.195557	1.16652	1.97206	-0.0991641	0.921008	NA	0.0357366	Not significant
AC006116.8	0.101338	3.61473	1.32697	0.0763676	0.939127	0.962359	0.0272758	Not significant
AC006122.1	-1.4139	7.34868	1.0504	-1.34606	0.178283	0.307007	0.74889	Not significant
AC006128.1	1.51703	13.3279	0.99323	1.52737	0.126669	0.237964	0.89733	Not significant
AC006141.1	-5.61339	4.13183	1.75617	-3.19638	0.00139164	0.00641036	2.85647	Down
AC006159.1	-4.42506	1.92831	2.0285	-2.18145	0.0291505	0.0770468	1.53535	Down
AC006160.1	-0.922583	2.74802	1.37337	-0.671768	0.501732	0.638778	0.299529	Not significant
AC006206.1	-5.33162	3.48973	1.69505	-3.14541	0.00165855	0.00745157	2.78027	Down
AC006206.2	1.00298	95.3876	0.544824	1.84092	0.065633	0.145102	1.18288	Not significant
AC006207.1	1.18636	16.0948	0.762555	1.55577	0.119763	0.2281	0.921676	Not significant
AC006213.1	1.79143	9.83142	0.969165	1.84842	0.0645412	0.143222	1.19016	Not significant
AC006213.2	0.650743	20.1081	0.94357	0.68966	0.490408	0.628717	0.309443	Not significant
AC006213.3	1.3669	6.67359	0.936826	1.45908	0.144544	0.26202	0.840001	Not significant
AC006213.4	-1.65534	2.85993	1.38719	-1.1933	0.232751	0.373033	0.633108	Not significant
AC006213.5	-0.899168	0.989726	2.41214	-0.372768	0.709321	NA	0.149157	Not significant
AC006213.6	-0.308723	7.79309	1.02396	-0.301499	0.763034	0.8471	0.117456	Not significant
AC006249.1	-0.302663	1.96256	2.13896	-0.1415	0.887475	0.931778	0.051844	Not significant
AC006252.1	2.34737	87.0626	0.365885	6.41558	1.4e-10	4.33e-09	9.85298	Up
AC006254.1	-0.37926	5.61468	1.15521	-0.328303	0.742682	0.832333	0.129197	Not significant
AC006262.1	0.294468	13.0439	1.26259	0.233226	0.815586	0.883335	0.0885302	Not significant
AC006262.2	1.01979	54.0309	0.528773	1.92859	0.0537813	0.124368	1.26937	Not significant
AC006273.1	-0.876394	1.16083	1.9045	-0.46017	0.645394	NA	0.190175	Not significant
AC006277.1	1.21151	41.3056	0.481195	2.51772	0.0118118	0.037643	1.92768	Up
AC006305.1	-0.739204	12.644	0.685814	-1.07785	0.281101	0.426105	0.551137	Not significant
AC006330.1	0.513378	9.20319	0.931478	0.551144	0.581535	0.706841	0.235424	Not significant
AC006333.2	0.225303	178.214	0.323452	0.696557	0.48608	0.625169	0.313292	Not significant
AC006369.1	4.21379	18.0567	1.28801	3.27156	1	NA	0	Not significant
AC006372.2	1.28198	4.25858	1.56678	0.818227	0.413228	0.559607	0.383811	Not significant
AC006372.3	-0.106735	10.2805	0.915198	-0.116625	0.907157	0.943092	0.0423173	Not significant
AC006378.1	-3.14473	2.94709	1.50746	-2.08612	0.0369681	0.0928352	1.43217	Down
AC006387.1	-4.26021	1.9054	1.92919	-2.2083	0.0272236	0.0730463	1.56505	Down
AC006435.2	0.468969	13.544	0.809425	0.579386	0.562329	0.690675	0.25001	Not significant
AC006441.1	-0.374044	8.69235	0.945369	-0.39566	0.692356	0.795369	0.15967	Not significant
AC006449.2	1.89145	43.7339	0.767599	2.46411	0.0137354	0.042618	1.86216	Up
AC006449.3	-1.73054	1.533	1.83262	-0.944296	0.345018	0.492828	0.462158	Not significant
AC006449.5	1.3061	63.4251	0.413065	3.16198	0.00156702	0.00708988	2.80492	Up
AC006449.6	1.88289	228.183	0.303741	6.19902	5.68e-10	1.51e-08	9.24554	Up
AC006452.1	-2.98722	21.4303	1.5717	-1.90062	1	NA	0	Not significant
AC006453.2	1.04042	944.859	0.576368	1.80512	0.0710552	0.154262	1.1484	Not significant
AC006460.1	-0.97861	3.59509	1.3958	-0.701112	0.483233	0.622794	0.315843	Not significant
AC006460.2	0.198847	24.2868	0.564576	0.352207	0.724683	0.818731	0.139852	Not significant
AC006461.1	0	1.03258	4.08046	0	1	NA	0	Not significant
AC006480.2	-0.161872	2.82853	1.64108	-0.0986375	0.921426	0.95159	0.0355395	Not significant
AC006483.1	1.11152	16.537	0.983281	1.13042	0.258298	0.401878	0.587878	Not significant
AC006483.2	0.673664	5.39857	0.994272	0.677546	0.49806	0.635466	0.302718	Not significant
AC006486.2	0.314503	41.2883	0.407864	0.771097	0.440649	0.584478	0.355907	Not significant
AC006487.1	0.297114	138.929	0.936351	0.317311	0.751008	0.838089	0.124355	Not significant
AC006504.1	0.0257653	33.2636	0.651203	0.0395657	0.968439	0.980893	0.0139276	Not significant
AC006504.3	0.231086	6.54808	1.43676	0.160839	0.87222	0.921991	0.0593737	Not significant
AC006504.5	0.32316	193.113	0.472227	0.684333	0.493765	0.63189	0.30648	Not significant
AC006504.8	-0.990953	21.2368	0.554876	-1.7859	0.0741153	0.159292	1.13009	Not significant
AC006511.3	-0.453684	6.01142	0.917416	-0.494524	0.620936	0.738642	0.206953	Not significant
AC006511.5	1.6803	1.7208	2.08885	0.804411	0.421159	0.566582	0.375553	Not significant
AC006518.2	-3.88856	1.80913	2.0378	-1.90821	0.0563636	0.12879	1.249	Not significant
AC006538.1	1.26427	175.413	0.606259	2.08537	0.0370357	0.0929645	1.43138	Up
AC006538.3	-1.27141	1.03859	2.10616	-0.603663	0.546068	NA	0.262753	Not significant
AC006547.1	0.212507	141.877	0.328486	0.646928	0.517678	0.652655	0.28594	Not significant
AC006557.1	-4.06612	1.08987	2.15363	-1.88803	0.0590215	NA	1.22899	Not significant
AC006566.1	1.80873	2.30502	1.62602	1.11237	0.265981	0.409812	0.575149	Not significant
AC006942.1	2.31656	2.03784	2.13679	1.08413	0.278307	0.423283	0.555475	Not significant
AC006946.1	-3.08997	2.83747	1.54621	-1.99841	0.0456719	0.109299	1.34035	Down
AC006946.2	0.527429	15.4715	0.790762	0.666988	0.50478	0.641284	0.296898	Not significant
AC006946.3	0.853789	1.31642	1.79833	0.474769	0.634952	0.749997	0.197259	Not significant
AC006971.1	-4.70297	3.68828	1.5768	-2.9826	0.00285813	0.0117491	2.54392	Down
AC006978.1	-1.84494	34.6286	0.537257	-3.434	0.000594743	0.00313082	3.22567	Down
AC006978.2	-1.26639	2.25809	1.37319	-0.922226	0.356411	0.503818	0.448049	Not significant
AC007000.1	1.57502	4.91576	0.962938	1.63564	0.101915	0.202137	0.991762	Not significant
AC007014.2	0.330163	5.53984	0.906728	0.364125	0.715764	0.812168	0.14523	Not significant
AC007032.1	4.22843	5.28123	1.37234	3.08118	0.00206181	0.00894907	2.68575	Up
AC007038.1	-1.20227	7.52032	1.63113	-0.737075	0.461077	0.602556	0.336227	Not significant
AC007038.2	-2.76909	5.02025	1.14604	-2.41621	0.0156828	0.0475392	1.80458	Down
AC007040.1	-1.42146	2.90434	1.46628	-0.969434	0.332329	0.480003	0.478432	Not significant
AC007040.2	0.144676	86.1233	0.582592	0.248331	0.803878	0.87524	0.0948096	Not significant
AC007041.1	0.965301	1.27001	2.6508	0.364154	0.715743	NA	0.145243	Not significant
AC007066.2	-2.01134	41.7495	0.486837	-4.13145	3.6e-05	0.000278246	4.44311	Down
AC007092.1	1.68425	1.51266	2.16038	0.779606	0.435623	0.579962	0.36089	Not significant
AC007098.1	-3.73823	12.0969	0.949339	-3.93771	8.23e-05	0.000566076	4.0848	Down
AC007099.1	-2.65191	2.65559	1.59397	-1.66371	0.0961703	0.193662	1.01696	Not significant
AC007114.1	2.31739	38.0142	0.859912	2.69492	0.00704063	0.0246945	2.15239	Up
AC007114.2	-0.342073	1.87284	1.57867	-0.216684	0.828454	0.892223	0.0817314	Not significant
AC007182.2	-0.568537	32.9301	0.428009	-1.32833	0.18407	0.314146	0.735018	Not significant
AC007191.1	-0.943217	70.5941	0.721672	-1.30699	0.191217	0.323151	0.718474	Not significant
AC007207.1	0.476033	3.20437	1.25158	0.380345	0.703689	0.803567	0.152619	Not significant
AC007207.2	0.11142	1.23688	2.36498	0.0471123	0.962424	NA	0.0166337	Not significant
AC007216.1	1.17644	1.43005	1.66662	0.705883	0.480261	0.620107	0.318523	Not significant
AC007216.2	-1.27911	1.92811	2.13479	-0.599172	0.549058	0.680257	0.260381	Not significant
AC007216.3	-3.00553	11.0068	0.959867	-3.1312	0.00174096	0.00775411	2.75921	Down
AC007216.4	-0.0239455	4.38716	1.14643	-0.0208869	0.983336	0.990135	0.00729813	Not significant
AC007220.1	1.59549	5.07526	1.27528	1.25109	0.210902	0.347048	0.675919	Not significant
AC007229.1	1.28816	4.15114	1.29482	0.994854	0.319807	0.46734	0.495111	Not significant
AC007238.1	0.0805832	5.19549	0.984241	0.0818734	0.934747	0.960053	0.0293057	Not significant
AC007240.1	-1.15891	18.4864	0.936756	-1.23715	0.216032	0.353016	0.665482	Not significant
AC007240.2	1.38453	87.8926	0.480827	2.87948	0.00398332	0.0154554	2.39976	Up
AC007249.1	5.3009	3.14971	2.08387	2.54377	0.0109662	0.0354853	1.95994	Up
AC007249.2	1.60048	20.8532	0.617442	2.59211	0.00953897	0.0316	2.0205	Up
AC007256.1	-1.97924	1.69076	1.61244	-1.22748	0.219642	0.35742	0.658284	Not significant
AC007262.2	1.47629	2.15354	1.49123	0.989986	0.322181	0.469534	0.4919	Not significant
AC007279.1	-3.78345	1.74149	1.93485	-1.95542	0.0505334	0.118484	1.29642	Not significant
AC007285.1	-0.24274	1.46085	2.01231	-0.120627	0.903986	0.941303	0.0438382	Not significant
AC007285.2	-1.8343	1.80276	1.6139	-1.13657	0.255718	0.398958	0.592238	Not significant
AC007292.1	0.093932	15.9577	0.757555	0.123994	0.90132	0.940346	0.0451208	Not significant
AC007292.2	2.14826	18.029	0.722432	2.97365	0.00294277	0.0120367	2.53124	Up
AC007318.1	-0.053346	652.514	0.301368	-0.177013	0.859498	0.913338	0.065755	Not significant
AC007318.2	0.940302	5.38336	1.17336	0.801374	0.422915	0.568073	0.373747	Not significant
AC007319.1	-0.516203	1.45345	1.89428	-0.272506	0.785233	0.862932	0.105002	Not significant
AC007325.2	1.39576	21.617	0.788808	1.76946	0.0768171	0.163746	1.11454	Not significant
AC007325.4	1.00598	222.731	0.435547	2.30969	0.0209051	0.0594472	1.67975	Up
AC007336.1	-4.81981	7.43907	1.34987	-3.57059	0.000356185	0.00200872	3.44832	Down
AC007336.3	-0.999891	1.99091	1.69358	-0.5904	0.554922	0.685102	0.255768	Not significant
AC007342.6	-3.68491	1.34606	2.11157	-1.74511	0.0809664	0.170473	1.0917	Not significant
AC007342.7	-2.92142	6.09975	1.11268	-2.62557	0.00865049	0.0291956	2.06296	Down
AC007362.1	-6.0927	4.43683	1.60627	-3.79308	0.000148792	0.000943956	3.82742	Down
AC007365.1	-1.31301	7.10077	0.872436	-1.50499	0.132327	0.245821	0.878353	Not significant
AC007382.1	-3.20709	16.7839	0.717804	-4.46791	7.9e-06	7.36e-05	5.10244	Down
AC007383.2	1.21977	106.124	0.474841	2.56879	0.0102053	0.0334144	1.99117	Up
AC007387.1	1.99052	4.18802	1.93618	1.02806	0.30392	0.450117	0.517241	Not significant
AC007388.1	1.36628	399.233	0.296977	4.60063	4.21e-06	4.26e-05	5.37549	Up
AC007389.1	3.47035	13.0137	0.777052	4.46604	7.97e-06	7.42e-05	5.09865	Up
AC007389.4	4.13207	1.72271	2.14334	1.92786	0.0538722	0.124497	1.26864	Not significant
AC007389.5	4.50771	1.4406	2.40704	1.87272	0.0611077	0.136809	1.2139	Not significant
AC007390.2	-3.27513	12.3174	1.07154	-3.05647	0.00223962	0.00959697	2.64982	Down
AC007391.1	1.42201	1.84791	2.1494	0.661584	0.508238	0.64444	0.293933	Not significant
AC007391.2	1.88616	5.62477	1.21123	1.55723	0.119415	0.227624	0.922941	Not significant
AC007405.1	-1.21162	1.48078	2.68595	-0.451094	0.651922	0.763113	0.185805	Not significant
AC007405.2	2.42081	2.22517	1.51733	1.59545	0.110612	0.214841	0.956196	Not significant
AC007405.3	3.77576	31.2976	0.696543	5.42071	5.94e-08	9.63e-07	7.22649	Up
AC007406.2	3.31443	1.34238	3.55127	0.933309	0.350661	0.498163	0.455113	Not significant
AC007406.3	-1.61038	3.69694	1.34363	-1.19853	0.23071	0.370576	0.636934	Not significant
AC007406.4	0.76595	0.951415	2.78555	0.274972	0.783338	NA	0.106051	Not significant
AC007406.5	-2.16246	116.457	0.491769	-4.39731	1.1e-05	9.84e-05	4.96019	Down
AC007431.3	-3.88842	1.05705	2.44699	-1.58906	0.112046	NA	0.950602	Not significant
AC007448.3	1.27776	37.6139	0.58754	2.17476	0.0296482	0.0780773	1.528	Up
AC007448.4	2.8662	6.90032	1.80724	1.58595	0.11275	0.217951	0.947885	Not significant
AC007485.2	-0.844554	76.7887	0.447561	-1.88701	0.0591588	0.13353	1.22798	Not significant
AC007496.2	-4.10686	2.05438	2.45329	-1.67402	0.0941268	0.190608	1.02629	Not significant
AC007496.3	-3.71602	3.91242	1.63077	-2.2787	0.0226851	0.0634032	1.64426	Down
AC007497.1	-4.03912	1.22046	2.52553	-1.59932	0.10975	NA	0.959596	Not significant
AC007513.1	-0.281323	2.30732	1.99619	-0.14093	0.887925	0.932124	0.0516237	Not significant
AC007537.1	0.114518	43.5628	1.18453	0.0966783	1	NA	0	Not significant
AC007541.1	1.02989	43.0972	0.410939	2.50618	0.0122043	0.0386229	1.91349	Up
AC007546.1	1.61896	2.11579	1.36508	1.18599	0.235627	0.375978	0.627774	Not significant
AC007560.1	2.33807	1.15442	2.39192	0.97749	0.328326	NA	0.483694	Not significant
AC007566.1	-2.90824	1.99932	2.2881	-1.27103	0.203718	0.338485	0.69097	Not significant
AC007569.1	-0.77274	2.27563	2.03171	-0.380339	0.703694	0.803567	0.152616	Not significant
AC007570.1	-2.55311	4.29422	1.17053	-2.18115	0.0291725	0.0770808	1.53503	Down
AC007610.2	0.681917	3.01035	2.04849	0.332887	0.73922	0.829853	0.131227	Not significant
AC007610.4	-4.23802	1.44725	2.37257	-1.78626	0.0740575	0.159233	1.13043	Not significant
AC007611.1	1.54331	75.047	0.742978	2.0772	0.0377835	0.0944017	1.4227	Up
AC007613.1	2.29388	17.0328	0.76156	3.01208	0.00259467	0.0108354	2.58592	Up
AC007614.1	-0.102647	34.7651	0.450855	-0.227673	0.819901	0.886474	0.0862387	Not significant
AC007620.3	0.264562	1.31514	2.10299	0.125803	0.899888	0.939614	0.0458116	Not significant
AC007622.2	-6.38259	5.96568	1.50688	-4.23563	2.28e-05	0.00018544	4.64222	Down
AC007637.1	0.352759	28.8339	0.681239	0.517819	0.604584	0.726166	0.218543	Not significant
AC007639.1	-1.41656	9.77473	0.776466	-1.82437	0.0680959	0.149377	1.16688	Not significant
AC007663.1	1.67667	6.01262	0.932396	1.79824	0.0721393	0.15603	1.14183	Not significant
AC007663.2	2.56647	1.94378	2.30275	1.11452	0.265055	0.409229	0.576663	Not significant
AC007663.3	1.30607	25.2494	0.8952	1.45897	0.144573	0.262054	0.839912	Not significant
AC007663.4	-0.593962	18.3695	0.749689	-0.792279	0.428198	0.572976	0.368355	Not significant
AC007666.1	-0.235571	3.0428	1.58253	-0.148857	0.881666	0.927809	0.0546957	Not significant
AC007681.1	-3.10737	2.07079	1.76302	-1.76253	0.0779806	0.165693	1.10801	Not significant
AC007684.1	-4.02237	2.10262	1.89551	-2.12204	0.033834	0.0866197	1.47065	Down
AC007686.3	1.44305	20.8488	0.49447	2.91837	0.00351863	0.0139908	2.45363	Up
AC007686.4	4.35837	1.65937	1.82492	2.38825	0.0169286	0.0504447	1.77138	Up
AC007688.1	0.569898	4.91399	1.02778	0.554493	0.579241	0.705015	0.23714	Not significant
AC007731.1	-2.95326	10.1365	0.888911	-3.32234	0.000892662	0.00441677	3.04931	Down
AC007731.2	-1.57744	13.0041	0.704053	-2.24051	0.0250581	0.0685405	1.60105	Down
AC007731.3	-1.80601	1.82519	1.87572	-0.962837	0.335629	0.483473	0.47414	Not significant
AC007731.4	-0.40787	2.73788	1.90657	-0.213928	0.830603	0.893645	0.0806065	Not significant
AC007773.1	2.21231	40.2975	0.519338	4.25987	2.05e-05	0.00016886	4.6892	Up
AC007785.1	0.328245	19.2592	0.603619	0.543796	0.586582	0.711295	0.231671	Not significant
AC007785.3	0.45553	2.0301	1.56824	0.290471	0.771456	0.852974	0.112689	Not significant
AC007786.1	3.59291	5.40903	1.25313	2.86715	0.0041419	0.0159504	2.3828	Up
AC007786.2	4.90378	2.37666	2.85149	1.71973	0.0854817	0.17724	1.06813	Not significant
AC007787.2	0.0660307	1.57854	2.43299	0.0271397	0.978348	0.987173	0.00950651	Not significant
AC007823.1	-1.9596	8.28416	0.887343	-2.20839	0.027217	0.073037	1.56516	Down
AC007842.1	-1.57616	14.7894	0.623515	-2.52786	0.0114761	0.0367959	1.94021	Down
AC007846.1	0.3788	536.335	0.500819	0.756362	0.449432	0.592129	0.347336	Not significant
AC007846.2	0.292121	14.4369	0.724173	0.403386	0.686664	0.791436	0.163256	Not significant
AC007848.1	-0.923099	9.49671	1.15026	-0.80251	0.422258	0.567611	0.374422	Not significant
AC007878.1	-6.46142	8.56172	1.62918	-3.96605	7.31e-05	0.00051166	4.13625	Down
AC007879.2	0.838212	2.27256	1.56871	0.534331	0.593113	0.71662	0.226863	Not significant
AC007879.3	0.702446	12.6607	1.13529	0.618738	0.536089	0.669093	0.270763	Not significant
AC007879.4	2.33553	5.21253	1.4309	1.63221	0.102636	0.203253	0.988701	Not significant
AC007881.3	0.900905	4.87002	0.949862	0.948459	0.342896	0.490818	0.464838	Not significant
AC007906.2	1.04516	218.472	0.585041	1.78647	0.0740227	0.159226	1.13064	Not significant
AC007938.3	-0.713759	1.83768	1.49075	-0.47879	0.632088	0.747564	0.199223	Not significant
AC007950.2	-1.30022	1.53498	2.06623	-0.629273	0.52917	0.662672	0.276404	Not significant
AC007952.1	1.92495	15.6886	0.702881	2.73866	0.0061691	0.0221304	2.20978	Up
AC007952.2	2.21617	81.9553	0.359129	6.17097	6.79e-10	1.78e-08	9.16831	Up
AC007952.4	0.743964	14.3774	0.860592	0.864479	0.387325	0.534849	0.411925	Not significant
AC007952.6	-1.93391	4.57653	1.14473	-1.6894	0.0911422	0.186077	1.04028	Not significant
AC007952.8	5.79713	5.27746	1.94649	2.97825	0.00289898	0.0118917	2.53775	Up
AC007952.9	1.62211	1.32597	2.21982	0.730743	0.464936	0.606163	0.332606	Not significant
AC007956.1	-2.11801	9.39995	0.831745	-2.54646	0.0108822	0.0352578	1.96329	Down
AC007969.1	1.15352	420.478	0.391303	2.94789	0.00319954	0.0129142	2.49491	Up
AC007996.1	-0.628685	125.303	0.521622	-1.20525	0.228107	0.367575	0.641861	Not significant
AC008013.1	1.92218	3.40947	1.25031	1.53736	0.124206	0.234537	0.905858	Not significant
AC008013.3	-4.08235	1.10186	2.08894	-1.95427	0.0506694	NA	1.29525	Not significant
AC008014.1	2.02897	77.6651	0.799029	2.53929	0.0111078	0.0358883	1.95437	Up
AC008026.1	0.578794	2.7033	1.54332	0.375032	0.707637	0.806281	0.15019	Not significant
AC008035.1	2.08332	9.40759	1.2182	1.71016	0.0872361	0.179879	1.0593	Not significant
AC008038.1	0.977131	7715.38	0.319644	3.05694	0.0022361	0.00958519	2.65051	Up
AC008074.2	0.043037	9.43723	0.882149	0.0487865	0.961089	0.976139	0.0172362	Not significant
AC008079.1	0.266649	13.6799	0.764807	0.348648	0.727354	0.820709	0.138254	Not significant
AC008083.1	2.13909	1.90478	1.92793	1.10953	0.267203	0.411202	0.573158	Not significant
AC008083.2	-2.0398	1.11897	2.573	-0.792769	0.427912	NA	0.368645	Not significant
AC008105.1	0.869213	4.3452	1.18099	0.736002	0.461729	0.603034	0.335613	Not significant
AC008105.2	1.40009	30.1573	0.63722	2.19718	0.0280073	0.0746419	1.55273	Up
AC008105.3	1.93759	77.2944	0.507211	3.82009	0.000133402	0.000859029	3.87484	Up
AC008109.1	0.872877	90.637	0.286872	3.04274	0.00234431	0.00994775	2.62998	Up
AC008115.1	1.47602	1.2833	2.00893	0.734728	0.462505	NA	0.334883	Not significant
AC008115.2	-1.1502	3.62724	1.55585	-0.739279	0.459738	0.601451	0.33749	Not significant
AC008115.3	-2.00218	20.0909	0.498043	-4.02009	5.82e-05	0.000419005	4.23526	Down
AC008124.1	0.890084	498.511	0.503607	1.76742	0.0771586	0.164383	1.11262	Not significant
AC008133.1	4.18549	2.98858	1.60229	2.61219	0.00899633	0.0301082	2.04593	Up
AC008133.2	0.776542	1.52879	1.87097	0.415048	0.678107	0.785073	0.168702	Not significant
AC008147.1	0.737953	1.55142	2.00242	0.368531	0.712478	0.809764	0.147229	Not significant
AC008147.2	-2.36234	14.2521	1.09115	-2.165	0.0303876	0.079608	1.5173	Down
AC008147.3	2.58536	4.21475	1.57719	1.63922	0.101167	0.201098	0.99496	Not significant
AC008149.1	-1.09509	1.76439	1.77769	-0.616015	0.537884	0.670521	0.269311	Not significant
AC008243.1	-2.72333	1.5126	2.0408	-1.33444	0.182059	0.311632	0.739788	Not significant
AC008264.2	-3.07984	14.2631	0.839899	-3.66692	0.000245489	0.00146057	3.60997	Down
AC008267.2	1.61749	1.89123	2.25488	0.717331	0.47317	0.613842	0.324983	Not significant
AC008267.3	1.45006	17.8459	0.938091	1.54575	0.122164	0.231493	0.913055	Not significant
AC008267.7	0.58653	1.25889	2.02619	0.289474	0.772219	NA	0.11226	Not significant
AC008280.3	1.43299	3.1472	1.68166	0.852129	0.394142	0.541776	0.404347	Not significant
AC008393.1	2.07679	47.7355	0.434127	4.78383	1.72e-06	1.94e-05	5.7645	Up
AC008397.2	2.23699	1.2914	1.90671	1.17322	0.24071	0.382086	0.618507	Not significant
AC008403.3	0.865223	7.35883	1.04691	0.826454	0.408547	0.555561	0.388758	Not significant
AC008427.1	0.129255	1.76622	1.67279	0.0772694	0.938409	0.962347	0.0276077	Not significant
AC008429.1	0.913162	23.0011	0.442583	2.06326	0.0390883	0.0970127	1.40795	Up
AC008429.2	-1.92208	34.2791	0.444318	-4.32591	1.52e-05	0.000130382	4.81842	Down
AC008429.4	-1.28133	1.05225	1.88893	-0.678334	0.49756	NA	0.303154	Not significant
AC008434.1	-5.26367	3.34369	1.75807	-2.99401	0.0027534	0.0113855	2.56013	Down
AC008438.1	1.42775	30.1102	0.536482	2.66132	0.0077836	0.0268011	2.10882	Up
AC008438.2	0.284169	1.24035	1.94193	0.146333	0.883658	NA	0.0537157	Not significant
AC008440.1	0.463282	11.7798	1.13972	0.406487	0.684385	0.789814	0.1647	Not significant
AC008440.3	2.09942	172.374	0.430522	4.87645	1.08e-06	1.28e-05	5.96654	Up
AC008443.2	-0.762849	60.2667	0.499034	-1.52865	0.126351	0.237535	0.898422	Not significant
AC008443.4	3.26361	32.7429	0.757217	4.31	1.63e-05	0.000139082	4.78714	Up
AC008443.5	5.03373	3.03971	2.10516	2.39114	0.016796	0.050152	1.77479	Up
AC008443.6	-0.85743	27.4402	0.874087	-0.980943	0.326621	0.474126	0.485956	Not significant
AC008464.1	-3.14186	3.38041	1.46437	-2.14553	0.0319102	0.0827265	1.49607	Down
AC008467.1	1.09019	3.26728	1.64826	0.661421	0.508343	0.644502	0.293843	Not significant
AC008481.1	0.539984	1.68616	1.65455	0.326363	0.74415	0.833389	0.12834	Not significant
AC008481.2	2.78434	6.87329	1.09752	2.53695	0.0111823	0.036052	1.95147	Up
AC008494.1	-0.43913	4.0729	1.08449	-0.40492	0.685536	0.79063	0.16397	Not significant
AC008494.3	-0.0608523	8.91253	0.78279	-0.0777377	0.938037	0.962221	0.0277802	Not significant
AC008498.1	-1.89289	1.35297	2.22994	-0.848853	0.395963	0.543408	0.402345	Not significant
AC008498.2	-4.13198	1.44406	2.46487	-1.67635	0.0936701	0.189921	1.0284	Not significant
AC008507.1	0.328826	4.39246	1.45005	0.226769	0.820603	0.886871	0.0858667	Not significant
AC008507.2	-4.26903	1.24558	2.85841	-1.4935	0.135307	NA	0.86868	Not significant
AC008537.2	-0.0841467	3.77402	1.08779	-0.0773559	0.93834	0.962319	0.0276396	Not significant
AC008537.4	0.939912	12.0676	0.84807	1.1083	0.267734	0.411711	0.572296	Not significant
AC008543.1	-2.94842	6.61619	1.0659	-2.76613	0.0056726	0.0206241	2.24622	Down
AC008543.3	-3.93435	1.25161	2.25623	-1.74377	0.0811996	NA	1.09045	Not significant
AC008555.1	0.29074	1.90331	1.35097	0.215208	0.829605	0.893038	0.0811286	Not significant
AC008555.2	-1.62472	1.70894	1.79877	-0.903241	0.366398	0.514263	0.436047	Not significant
AC008555.5	1.37901	13.7845	0.687562	2.00566	0.0448929	0.107825	1.34782	Up
AC008555.8	-1.91916	47.2129	0.723368	-2.65309	0.00797578	0.0273122	2.09823	Down
AC008569.2	0.686126	9.00072	1.22299	0.561023	0.574782	0.701542	0.240497	Not significant
AC008608.2	1.65656	52.2898	0.461673	3.58818	0.000332997	0.00189923	3.47756	Up
AC008610.1	1.32785	20.7456	0.634722	2.09202	0.0364365	0.0918589	1.43846	Up
AC008619.1	-0.766403	17.928	0.566503	-1.35287	0.176098	0.304081	0.754245	Not significant
AC008622.1	0.853663	1.07409	2.57609	0.33138	0.740358	NA	0.130558	Not significant
AC008622.2	2.50886	20.3152	1.23672	2.02865	0.0424943	0.103209	1.37167	Up
AC008632.1	0.399024	6.22895	1.19259	0.334586	0.737937	0.829061	0.13198	Not significant
AC008649.2	1.3681	27.4474	0.619049	2.21001	0.0271044	0.0728276	1.56696	Up
AC008655.2	3.27122	2.98525	1.54683	2.11479	0.0344482	0.0878407	1.46283	Up
AC008663.2	0.716367	1.64843	1.95361	0.36669	0.713851	0.810634	0.146393	Not significant
AC008669.1	-4.18807	5.57732	1.54789	-2.70567	0.00681666	0.024018	2.16643	Down
AC008676.1	-0.913981	10.2202	0.679053	-1.34596	0.178314	0.307038	0.748814	Not significant
AC008676.3	-0.249014	7.80058	0.890836	-0.279528	0.779839	0.858996	0.107995	Not significant
AC008687.2	0.968693	1.88017	1.66697	0.58111	0.561167	0.689906	0.250908	Not significant
AC008687.4	0.234987	30.2675	0.818482	0.2871	0.774035	0.854887	0.111239	Not significant
AC008691.1	0.60046	9.66772	0.768551	0.781288	0.434633	0.57901	0.361877	Not significant
AC008700.1	-2.61212	1.29092	3.02503	-0.863501	0.387862	0.535368	0.411323	Not significant
AC008734.1	-2.67502	1.22387	2.41049	-1.10974	0.267111	NA	0.573308	Not significant
AC008735.1	0.121467	2.56611	1.50508	0.0807047	0.935677	0.960651	0.0288741	Not significant
AC008735.2	-0.650828	12.7509	0.586507	-1.10967	0.267143	0.411136	0.573257	Not significant
AC008735.3	0.110156	7.6807	1.03686	0.10624	0.915392	0.948149	0.0383928	Not significant
AC008735.4	0.401545	20.5004	0.682315	0.588504	0.556194	0.685977	0.254774	Not significant
AC008735.5	0.9116	5.0615	1.0469	0.870764	0.383883	0.531587	0.415801	Not significant
AC008736.1	1.32974	57.6372	0.470333	2.82723	0.0046953	0.0176845	2.32834	Up
AC008736.2	0.660776	1.57199	2.01391	0.328107	0.742831	0.832423	0.12911	Not significant
AC008737.1	1.3877	5.42341	0.902809	1.53709	0.124271	0.234594	0.905629	Not significant
AC008740.1	-0.00922911	3.26825	1.1519	-0.00801204	0.993607	0.996404	0.00278519	Not significant
AC008743.1	0.0951713	3.26231	1.34318	0.0708553	0.943513	0.965017	0.0252521	Not significant
AC008747.1	4.02275	2.86627	1.84297	2.18276	0.0290537	0.0768262	1.5368	Up
AC008750.3	0.533574	1.38416	2.25029	0.237113	0.812569	0.881098	0.0901397	Not significant
AC008750.5	-0.171971	6.83853	1.32969	-0.129331	0.897096	0.937511	0.0471611	Not significant
AC008750.8	1.06351	1.85383	1.87714	0.566558	0.571014	0.69845	0.243353	Not significant
AC008752.2	1.53163	6.96907	0.876327	1.74778	0.0805019	0.169896	1.09419	Not significant
AC008752.3	-0.343511	1.66393	2.30167	-0.149244	0.881361	0.927779	0.0548463	Not significant
AC008753.1	-0.427636	7.27213	0.818293	-0.522595	0.601256	0.723219	0.22094	Not significant
AC008753.2	0.513212	6.148	1.22005	0.420649	0.674011	0.781347	0.171333	Not significant
AC008758.5	-0.0129694	2.45809	1.38205	-0.00938419	0.992513	0.995738	0.00326397	Not significant
AC008760.1	-0.306625	10.5885	0.634476	-0.483273	0.628902	0.745088	0.201417	Not significant
AC008760.2	-0.683307	17.7539	0.791315	-0.863508	0.387858	0.535368	0.411327	Not significant
AC008761.2	1.91146	1.80405	1.79345	1.0658	0.286515	0.431909	0.542852	Not significant
AC008763.1	3.03187	48.5234	1.05718	2.86788	1	NA	0	Not significant
AC008764.10	-4.20681	1.38533	2.4767	-1.69855	0.0894033	0.183303	1.04865	Not significant
AC008764.2	0.0882007	41.9872	0.727745	0.121197	0.903535	0.941213	0.0440551	Not significant
AC008764.4	2.44701	1.45314	2.20578	1.10936	0.267275	0.411272	0.573042	Not significant
AC008764.6	0.586558	103.558	0.767027	0.764716	0.444441	0.587735	0.352186	Not significant
AC008764.8	1.84853	56.1734	0.558559	3.30947	0.000934735	0.00458828	3.02931	Up
AC008764.9	2.02094	3.15003	1.37503	1.46974	0.141631	0.258277	0.848841	Not significant
AC008770.3	-4.07063	7.6068	1.24041	-3.28169	0.00103186	0.00499144	2.98638	Down
AC008771.1	0.485588	128.528	0.373412	1.30041	0.193461	0.325898	0.713406	Not significant
AC008781.1	-0.337429	2.3474	1.42563	-0.236687	0.8129	0.881374	0.0899631	Not significant
AC008781.2	-4.99237	2.23427	2.14886	-2.32327	0.0201649	0.0578395	1.6954	Down
AC008825.1	-3.82838	37.7139	0.530304	-7.21921	5.23e-13	2.67e-11	12.2816	Down
AC008825.2	-2.09717	15.9288	0.630381	-3.32683	0.000878402	0.00435459	3.05631	Down
AC008870.2	-0.264406	21.0152	0.818613	-0.322992	0.746701	0.835255	0.126853	Not significant
AC008870.4	-1.19063	4.62828	1.32529	-0.898393	0.368976	0.516629	0.433002	Not significant
AC008875.1	0.152264	11.8401	0.662214	0.229932	0.818145	0.885093	0.0871699	Not significant
AC008892.1	1.7843	1.06276	2.92279	0.61048	0.541544	NA	0.266366	Not significant
AC008894.2	0.400127	11.2475	0.937265	0.426909	0.669446	0.777495	0.174285	Not significant
AC008894.3	0.614694	89.7256	0.423892	1.45012	0.147025	0.265417	0.832609	Not significant
AC008895.1	0.306227	14.1752	0.739017	0.414371	0.678603	0.785383	0.168384	Not significant
AC008897.3	-1.8885	1.11324	2.16536	-0.872141	0.383131	NA	0.416652	Not significant
AC008906.1	-1.47037	13.7313	0.683791	-2.15033	0.0315293	0.0819835	1.50129	Down
AC008915.2	1.54385	52.3828	0.689856	2.23793	0.0252256	0.0688582	1.59816	Up
AC008937.1	-0.719485	2.98612	1.1359	-0.633403	0.52647	0.660649	0.278626	Not significant
AC008937.2	-3.11216	1.10287	2.16174	-1.43966	0.149964	NA	0.824012	Not significant
AC008937.3	-3.49652	5.00081	1.33372	-2.62163	0.00875116	0.0294648	2.05793	Down
AC008946.1	1.96588	86.4891	0.622602	3.15753	0.00159114	0.00717654	2.79829	Up
AC008953.1	-3.40025	1.32176	2.44233	-1.39222	0.163857	0.287924	0.785536	Not significant
AC008957.1	-2.05592	5.86021	0.904995	-2.27174	0.023102	0.0643589	1.63635	Down
AC008957.2	-4.74438	8.7848	1.17223	-4.04732	5.18e-05	0.000379154	4.28561	Down
AC008957.3	-8.51904	20.4971	1.33084	-6.40124	1.54e-10	4.72e-09	9.81215	Down
AC008966.1	0.114279	86.5461	0.430984	0.265157	0.790888	0.866279	0.101885	Not significant
AC008969.1	0.870196	42.3111	0.389403	2.23469	0.0254376	0.069267	1.59452	Up
AC008972.1	0.717669	3.70575	1.37566	0.521689	0.601887	0.723777	0.220485	Not significant
AC008972.2	1.15905	10.942	0.764311	1.51647	0.129402	0.241667	0.88806	Not significant
AC008982.2	-0.386492	14.0212	0.835555	-0.462557	0.643682	0.756894	0.191329	Not significant
AC008993.1	-1.43025	3.60414	1.34463	-1.06367	0.287477	0.432823	0.541397	Not significant
AC009005.1	2.50306	46.4539	0.464641	5.38708	7.16e-08	1.13e-06	7.14501	Up
AC009019.1	-2.19285	10.0728	1.10138	-1.991	0.0464808	0.110834	1.33273	Down
AC009021.1	-3.92383	1.89767	2.0725	-1.89328	0.0583209	0.132193	1.23418	Not significant
AC009021.2	-4.87931	1.86043	1.8899	-2.58178	0.00982911	0.0323898	2.00749	Down
AC009032.1	-2.07125	4.72488	1.18103	-1.75376	0.0794712	0.168073	1.09979	Not significant
AC009041.4	0.300218	21.7052	0.677079	0.443401	0.657475	0.76809	0.18212	Not significant
AC009053.1	-0.674902	251.064	0.471794	-1.4305	0.152574	0.272966	0.816521	Not significant
AC009053.2	0.271278	18.2993	0.614884	0.441185	0.659079	0.769197	0.181063	Not significant
AC009053.3	1.94646	2.06988	2.22882	0.873314	0.382492	0.530326	0.417378	Not significant
AC009054.2	-0.313999	7.76181	0.728953	-0.430753	0.666648	0.775256	0.176103	Not significant
AC009061.2	1.15759	79.3799	0.496257	2.33265	0.0196667	0.0566562	1.70627	Up
AC009063.3	-0.604683	25.2725	0.582916	-1.03734	0.299576	0.445393	0.523492	Not significant
AC009065.1	4.1565	1.72918	2.41479	1.72127	0.0852024	0.176803	1.06955	Not significant
AC009065.2	-0.7714	2.08441	1.39578	-0.552667	0.580492	0.70598	0.236204	Not significant
AC009065.4	0.782978	45.6646	0.819747	0.955146	0.339504	0.487297	0.469155	Not significant
AC009065.5	4.22461	3.00063	1.76747	2.39021	0.016839	0.0502608	1.77368	Up
AC009065.8	0.580686	54.8326	0.510554	1.13736	0.255386	0.39859	0.592802	Not significant
AC009078.2	0.898377	3.57414	1.16903	0.768481	0.442201	0.585995	0.35438	Not significant
AC009078.3	0.543135	44.6573	1.01942	0.532789	0.59418	0.717615	0.226082	Not significant
AC009086.3	1.06066	18.7734	0.63137	1.67993	0.0929712	0.188829	1.03165	Not significant
AC009087.1	0.0283298	1.77209	1.38367	0.0204743	0.983665	0.99038	0.00715279	Not significant
AC009088.1	-1.08849	4.62105	1.23024	-0.884778	0.376276	0.523999	0.424493	Not significant
AC009090.1	-1.08073	2.85145	1.51	-0.71572	0.474164	0.614698	0.324071	Not significant
AC009090.3	-2.93638	3.51532	1.33424	-2.20079	0.0277509	0.0741346	1.55672	Down
AC009090.4	-1.29968	6.89917	1.06084	-1.22514	0.220522	0.358447	0.656549	Not significant
AC009090.5	-0.264793	1.51805	1.90929	-0.138687	0.889698	0.932956	0.0507575	Not significant
AC009090.6	-3.03319	30.1308	0.787432	-3.85201	0.000117153	0.000768282	3.93125	Down
AC009093.1	-0.907981	83.7604	0.598355	-1.51746	0.12915	0.241294	0.888905	Not significant
AC009093.2	0.0467059	25.1292	0.451351	0.10348	0.917582	0.949292	0.0373552	Not significant
AC009093.4	3.32061	108.128	0.642652	5.16704	2.38e-07	3.32e-06	6.62372	Up
AC009093.6	2.05834	10.425	0.717333	2.86943	0.00411212	0.01587	2.38593	Up
AC009093.8	-0.931038	7.35952	0.969554	-0.960274	0.336917	0.484575	0.472476	Not significant
AC009097.4	1.01619	4.59966	1.21607	0.835637	0.403359	0.550536	0.394308	Not significant
AC009102.1	-0.597547	3.77919	1.06816	-0.559414	0.575879	0.702497	0.239669	Not significant
AC009102.2	-0.763707	1.60945	2.07078	-0.368802	0.712275	0.809613	0.147352	Not significant
AC009107.2	0.302417	6.13239	1.12693	0.268356	0.788425	0.864928	0.103239	Not significant
AC009108.1	0.790012	1.86083	1.72126	0.458974	0.646253	0.758855	0.189598	Not significant
AC009108.3	0.595422	3.50355	1.72961	0.344252	0.730657	0.823153	0.136287	Not significant
AC009113.1	1.06309	117.274	0.498558	2.13233	0.03298	0.0849106	1.48175	Up
AC009118.3	-2.0103	1.60469	1.76997	-1.13578	0.256047	0.399329	0.59168	Not significant
AC009119.1	-0.270664	3.63625	1.65929	-0.16312	0.870424	0.920891	0.0602692	Not significant
AC009119.2	0.522911	14.1097	0.58233	0.897963	0.369205	0.516846	0.432732	Not significant
AC009119.3	2.29136	4.98176	0.97228	2.35669	0.0184386	0.0538824	1.73427	Up
AC009120.1	-0.97248	8.61506	1.09061	-0.891688	0.37256	0.520358	0.428803	Not significant
AC009120.2	-0.012665	27.4785	0.661579	-0.0191436	0.984727	0.990889	0.00668436	Not significant
AC009120.3	0.108978	11.4091	0.791699	0.13765	0.890517	0.933244	0.0503579	Not significant
AC009120.5	0.439021	1.14433	1.95685	0.224351	0.822484	NA	0.0848725	Not significant
AC009121.1	-1.22148	7.56088	0.798523	-1.52968	0.126096	0.237145	0.899297	Not significant
AC009121.2	-0.014645	6.10278	1.06124	-0.0138	0.98899	0.993524	0.00480829	Not significant
AC009126.1	0.881329	24.9062	0.428133	2.05854	0.0395383	0.0979093	1.40298	Up
AC009133.1	0.413385	150.122	0.28163	1.46783	0.142151	0.258928	0.847251	Not significant
AC009133.2	5.0102	2.53132	2.29265	2.18533	0.0288647	0.0764313	1.53963	Up
AC009137.2	-1.21229	2.90825	1.53768	-0.788391	0.430468	0.574951	0.366059	Not significant
AC009139.1	-1.90208	7.81149	0.963756	-1.97362	0.0484254	0.114551	1.31493	Down
AC009148.1	-0.797555	9.42552	1.15262	-0.691949	0.48897	0.627394	0.310718	Not significant
AC009159.3	-0.0531444	5.49707	1.00722	-0.0527635	0.95792	0.974202	0.0186706	Not significant
AC009163.3	-1.64664	3.2911	1.3713	-1.20079	0.229832	0.369557	0.63859	Not significant
AC009163.6	0.480127	30.3193	0.485913	0.988094	0.323107	0.470528	0.490654	Not significant
AC009166.1	1.41162	9.60401	0.638181	2.21195	0.0269704	0.0725434	1.56911	Up
AC009171.2	1.94869	28.1351	0.728231	2.67593	0.00745227	0.0258679	2.12771	Up
AC009185.1	3.01856	1.52806	2.2785	1.3248	0.185238	0.315519	0.73227	Not significant
AC009220.2	-3.29169	2.53161	1.96944	-1.67138	0.0946467	0.191359	1.02389	Not significant
AC009226.1	2.07615	16.9731	0.865739	2.39813	0.0164791	0.0493648	1.78307	Up
AC009237.14	1.59848	26.9848	0.467209	3.42133	0.000623151	0.00326021	3.20541	Up
AC009237.3	0.2289	18.8119	0.615704	0.371769	0.710065	0.808066	0.148702	Not significant
AC009242.1	-0.328141	15.7454	0.792345	-0.414139	0.678773	0.78549	0.168276	Not significant
AC009244.1	1.1042	258.648	0.639915	1.72555	0.0844284	0.175449	1.07351	Not significant
AC009245.1	0.291897	153.019	0.409452	0.712896	0.47591	0.616364	0.322475	Not significant
AC009268.2	0.0838439	2.34966	1.20997	0.069294	0.944756	0.965947	0.0246805	Not significant
AC009269.4	-0.538228	14.4599	0.626506	-0.859095	0.390288	0.537787	0.408615	Not significant
AC009269.5	-3.14351	8.81129	1.00686	-3.1221	0.00179565	0.00796052	2.74578	Down
AC009271.1	0.0353604	22.7336	0.535567	0.0660243	0.947358	0.967448	0.0234857	Not significant
AC009275.1	0.937711	76.3661	0.916645	1.02298	0.306316	0.452624	0.51383	Not significant
AC009283.1	0.0179769	6.24083	0.988267	0.0181903	0.985487	0.991411	0.00634909	Not significant
AC009299.1	-2.03521	1.64469	2.41851	-0.841515	0.400059	0.547407	0.397876	Not significant
AC009299.2	0.806237	372.336	0.480463	1.67804	0.0933389	0.189393	1.02994	Not significant
AC009302.1	0.655247	28.2094	0.784737	0.834989	0.403724	0.550917	0.393916	Not significant
AC009303.1	-3.07562	1.05043	2.35892	-1.30382	0.192294	NA	0.716035	Not significant
AC009303.2	-2.29692	2.63636	1.26321	-1.81832	0.0690156	0.150966	1.16105	Not significant
AC009303.4	1.11593	61.1537	0.542176	2.05825	0.039566	0.0979429	1.40268	Up
AC009309.1	0.901592	47.7141	0.50508	1.78505	0.0742538	0.159535	1.12928	Not significant
AC009318.1	-0.543759	9.12262	1.23411	-0.440609	0.659496	0.769565	0.180788	Not significant
AC009318.2	-2.17328	7.32228	1.21031	-1.79563	0.0725526	0.15669	1.13935	Not significant
AC009318.3	-3.07869	6.76836	1.3221	-2.32864	0.0198783	0.0571521	1.70162	Down
AC009318.4	2.86347	2.49065	2.58161	1.10918	0.267352	0.411348	0.572916	Not significant
AC009336.1	-0.512182	3.64953	1.56838	-0.326568	0.743995	0.833355	0.12843	Not significant
AC009336.2	0.291556	2.86218	1.34441	0.216865	0.828314	0.892223	0.0818052	Not significant
AC009365.2	-4.37747	1.12029	2.76811	-1.58139	0.113788	NA	0.943903	Not significant
AC009403.1	1.34909	95.1861	0.45467	2.9672	0.00300529	0.0122562	2.52211	Up
AC009403.2	1.21236	25.2146	0.571531	2.12124	0.0339016	0.0867527	1.46978	Up
AC009404.1	-1.76246	69.6783	0.671055	-2.6264	0.00862933	0.0291423	2.06402	Down
AC009413.1	0.74099	6.23757	1.2859	0.576242	0.564451	0.692616	0.248374	Not significant
AC009414.2	1.37309	110.908	0.400812	3.42576	0.000613089	0.00321545	3.21248	Up
AC009477.1	-2.6126	1.4072	2.97281	-0.878832	0.379492	0.527356	0.420797	Not significant
AC009486.1	-0.42937	2.74835	1.45291	-0.295524	0.767594	0.85045	0.114869	Not significant
AC009498.1	4.24701	1.20126	3.37445	1.25858	0.208183	NA	0.681555	Not significant
AC009502.1	0.469112	94.2619	0.300089	1.56324	0.117996	0.225662	0.928132	Not significant
AC009502.2	2.06004	8.18139	1.31249	1.56957	0.116515	0.223421	0.933617	Not significant
AC009506.1	1.08131	28.8008	0.495178	2.18367	0.0289864	0.0766746	1.53781	Up
AC009509.1	-1.83771	19.689	0.57025	-3.22264	0.00127016	0.0059514	2.89614	Down
AC009509.4	-1.45655	14.6163	0.666985	-2.18379	0.0289777	0.076669	1.53794	Down
AC009511.2	0.541606	2.89899	1.41298	0.383309	0.701491	0.801995	0.153978	Not significant
AC009518.2	-3.14324	1.5698	1.88179	-1.67034	0.0948514	0.19169	1.02296	Not significant
AC009533.1	-0.57976	255.527	0.617323	-0.939153	0.347652	0.495216	0.458855	Not significant
AC009533.2	-0.296221	4.00476	1.22994	-0.240843	0.809677	0.879101	0.0916881	Not significant
AC009549.1	0.110982	125.378	0.426777	0.260048	0.794827	0.869085	0.0997274	Not significant
AC009554.2	-3.69723	5.3311	1.27911	-2.89046	0.00384674	0.015032	2.41491	Down
AC009560.1	4.3738	3.0191	1.909	2.29114	0.0219553	0.0617436	1.65846	Up
AC009570.1	-0.453916	2.74516	1.45067	-0.312901	0.754356	0.840696	0.122424	Not significant
AC009630.1	-2.72327	1.08236	2.02912	-1.34209	0.179566	NA	0.745776	Not significant
AC009630.2	-4.68447	3.38831	1.81774	-2.57709	0.00996371	0.0327494	2.00158	Down
AC009652.2	-5.09943	1.85187	2.19222	-2.32615	0.0200105	0.0574464	1.69874	Down
AC009686.1	-1.2772	1.05462	2.39616	-0.533021	0.594019	NA	0.2262	Not significant
AC009686.2	2.31553	27.6137	1.14537	2.02164	0.0432132	0.104626	1.36438	Up
AC009690.1	1.84161	1.17579	3.26077	0.564778	0.572225	NA	0.242434	Not significant
AC009690.2	-0.462292	3.88537	1.43387	-0.32241	0.747142	0.835273	0.126597	Not significant
AC009704.2	-2.72625	1.98286	1.83635	-1.4846	0.137651	0.253046	0.861222	Not significant
AC009754.1	-3.66521	1.0443	2.21896	-1.65177	0.0985815	NA	1.0062	Not significant
AC009779.2	1.50613	397.94	0.411272	3.66214	0.000250118	0.0014843	3.60186	Up
AC009802.1	0.360219	3.25153	1.14733	0.313963	0.753549	0.840155	0.122888	Not significant
AC009804.1	0.749077	842.445	0.527783	1.41929	0.155815	0.277329	0.807391	Not significant
AC009812.1	0.466834	18.1486	0.926515	0.50386	0.61436	0.733689	0.211577	Not significant
AC009812.3	-1.78175	10.7493	0.956874	-1.86206	0.0625953	0.139626	1.20346	Not significant
AC009812.4	-0.537013	12.2146	1.00743	-0.533053	0.593997	0.717449	0.226216	Not significant
AC009831.1	1.30532	11.4987	0.762378	1.71216	0.0868666	0.179421	1.06115	Not significant
AC009879.3	-1.11943	1.41022	2.26441	-0.494358	0.621053	0.738705	0.206871	Not significant
AC009899.1	-4.40527	1.47215	2.32945	-1.89112	0.058609	0.132612	1.23204	Not significant
AC009902.2	1.56619	36.8971	0.90882	1.72333	0.0848294	0.176147	1.07145	Not significant
AC009902.3	-0.0849369	8.10591	1.23961	-0.068519	0.945372	0.966279	0.024397	Not significant
AC009927.1	-5.25331	3.47698	1.72202	-3.05067	0.0022833	0.00974242	2.64144	Down
AC009948.1	-1.29956	322.236	0.509268	-2.55181	0.0107164	0.0348036	1.96995	Down
AC009948.4	-1.62472	3.27328	1.45911	-1.1135	0.265492	0.409412	0.575949	Not significant
AC009948.5	-4.66421	1.7275	1.93025	-2.41638	0.0156758	0.047524	1.80477	Down
AC009950.1	-1.00952	5.82655	1.13042	-0.893053	0.371829	0.519586	0.429657	Not significant
AC009955.1	3.67699	2.11256	1.76792	2.07984	0.0375404	0.0939363	1.4255	Up
AC009955.3	2.41159	2.0495	1.92209	1.25467	0.209599	0.345517	0.678611	Not significant
AC009955.4	1.70272	1.35524	2.12662	0.80067	0.423323	0.56849	0.373328	Not significant
AC009961.1	-0.813141	19.588	0.552284	-1.47232	0.140934	0.257431	0.850986	Not significant
AC009961.3	0.730021	1.07826	3.12031	0.233958	0.815018	NA	0.0888329	Not significant
AC009962.1	-1.79285	14.9349	0.831612	-2.15588	0.0310934	0.0811449	1.50733	Down
AC009974.1	1.47298	2.50342	1.34032	1.09898	0.271779	0.416087	0.565784	Not significant
AC009996.1	-5.82544	5.08914	1.75491	-3.31952	0.000901728	0.00444919	3.04492	Down
AC010163.1	-0.364835	32.551	0.603248	-0.604785	0.545322	0.677076	0.263347	Not significant
AC010168.2	-0.37265	46.011	0.45411	-0.820616	0.411865	0.558381	0.385245	Not significant
AC010173.1	1.02575	15.9615	0.783078	1.3099	0.190231	0.321978	0.720719	Not significant
AC010186.1	1.72062	4.08636	1.23977	1.38785	0.165183	0.289661	0.782035	Not significant
AC010186.2	1.29753	122.837	0.286802	4.52414	6.06e-06	5.84e-05	5.21722	Up
AC010186.3	-0.736723	94.0223	0.53709	-1.37169	0.170158	0.296567	0.769146	Not significant
AC010200.1	-4.20125	4.0548	1.6279	-2.58078	0.00985761	0.0324698	2.00623	Down
AC010201.2	-0.556502	3.65222	1.7724	-0.313982	0.753535	0.840155	0.122897	Not significant
AC010203.1	-0.357126	16.1332	0.823964	-0.433424	0.664707	0.773854	0.17737	Not significant
AC010203.2	-1.31781	1.45921	1.79871	-0.732642	0.463777	0.604992	0.333691	Not significant
AC010207.1	-0.0861757	4.12602	1.72761	-0.0498816	0.960217	0.975613	0.0176307	Not significant
AC010210.1	-0.502426	3.89892	1.19916	-0.418982	0.675229	0.782453	0.170549	Not significant
AC010226.1	-1.93232	7.64151	0.888324	-2.17524	0.029612	0.0780028	1.52853	Down
AC010240.3	2.35385	3.0651	1.35588	1.73604	0.082557	0.172675	1.08325	Not significant
AC010245.2	-4.09844	2.19372	2.04031	-2.00873	0.0445653	0.107178	1.351	Down
AC010247.1	3.10125	135.974	0.440654	7.03784	1.95e-12	8.93e-11	11.7094	Up
AC010247.2	3.78175	9.51073	1.58645	2.38378	0.0171358	0.0509824	1.7661	Up
AC010271.1	-0.400483	6.40742	1.11865	-0.358007	0.720338	0.815695	0.142464	Not significant
AC010271.2	0.958316	8.46269	0.998849	0.959421	0.337347	0.485127	0.471923	Not significant
AC010273.1	-1.5111	2.77119	1.21312	-1.24563	0.2129	0.349485	0.671825	Not significant
AC010280.2	3.59319	2.07295	1.97968	1.81504	0.069518	0.151835	1.1579	Not significant
AC010285.3	-2.36031	2.49772	1.64242	-1.4371	0.15069	0.270599	0.821916	Not significant
AC010319.1	0.0565113	25.3364	0.488733	0.115628	0.907947	0.943561	0.0419394	Not significant
AC010319.4	0.813786	20.1994	0.641339	1.26889	0.204481	0.339474	0.689346	Not significant
AC010320.3	0.275062	2.61748	1.8477	0.148868	0.881658	0.927809	0.0546998	Not significant
AC010320.4	-1.4029	2.92735	1.2948	-1.08349	0.278592	0.423487	0.555031	Not significant
AC010326.3	-1.0396	39.5516	0.417161	-2.49207	0.0127	0.039962	1.8962	Down
AC010326.4	-0.813981	17.3256	0.591284	-1.37663	0.168626	0.294339	0.773076	Not significant
AC010327.2	0.396947	2.74885	1.51502	0.262007	0.793316	0.867943	0.100554	Not significant
AC010327.3	4.23482	13.8806	1.00743	4.20358	2.63e-05	0.000210359	4.5805	Up
AC010327.4	3.38917	36.4709	0.888002	3.81662	0.000135291	0.000869741	3.86873	Up
AC010327.5	0.524584	32.8934	0.459045	1.14277	0.253133	0.396037	0.596651	Not significant
AC010331.1	0.979659	47.3895	0.715135	1.36989	0.17072	0.297255	0.767715	Not significant
AC010332.1	2.27361	1.19087	2.22123	1.02359	0.306031	NA	0.514234	Not significant
AC010335.1	1.2986	5.23939	1.1354	1.14373	0.252734	0.39564	0.597337	Not significant
AC010336.1	0.482903	4.9335	1.0268	0.470299	0.638141	0.752575	0.195083	Not significant
AC010336.2	1.62579	13.7408	0.935484	1.73792	0.0822256	0.172208	1.08499	Not significant
AC010342.1	-2.14134	1.8083	2.07036	-1.03428	0.301004	0.446969	0.521428	Not significant
AC010343.1	1.1663	1163.25	0.564462	2.06621	0.038809	0.0964224	1.41107	Up
AC010343.3	0.960605	5.77481	1.09313	0.878763	0.37953	0.527356	0.420754	Not significant
AC010359.1	0.919835	11.7615	0.857952	1.07213	0.283662	0.42878	0.547199	Not significant
AC010378.1	-3.0891	1.05577	3.18784	-0.969026	0.332532	NA	0.478166	Not significant
AC010385.2	-2.51276	4.33363	1.58355	-1.58679	0.11256	0.217767	0.948614	Not significant
AC010385.3	-3.67598	1.2707	2.46678	-1.49019	0.136173	NA	0.865908	Not significant
AC010401.1	-3.41225	1.42962	2.11834	-1.61081	0.10722	0.209571	0.969723	Not significant
AC010422.1	1.94194	1.49108	1.65738	1.17169	0.24132	0.382818	0.617407	Not significant
AC010422.2	1.28798	6.18309	0.936008	1.37604	0.16881	0.294616	0.772601	Not significant
AC010422.3	3.03136	2.04942	2.07383	1.46172	0.143819	0.261156	0.842185	Not significant
AC010422.6	-0.037664	15.0389	0.807315	-0.0466534	0.962789	0.977265	0.0164687	Not significant
AC010422.8	0.308543	69.4286	0.527014	0.585454	0.558242	0.68757	0.253177	Not significant
AC010424.1	-5.90741	7.97586	1.49013	-3.96436	7.36e-05	0.00051499	4.13317	Down
AC010424.2	-1.74622	5.29355	1.19154	-1.46552	0.14278	0.259746	0.845333	Not significant
AC010435.1	-0.403691	3.88572	0.991087	-0.407322	0.683772	0.78946	0.165089	Not significant
AC010442.2	0.515893	3.06271	1.03215	0.499823	0.6172	0.736012	0.209574	Not significant
AC010457.1	1.85958	163.972	0.685437	2.71298	0.00666804	0.0236057	2.176	Up
AC010463.3	0.77875	17.4171	0.491023	1.58597	0.112745	0.217951	0.947903	Not significant
AC010468.1	1.15438	3.84537	1.12009	1.03061	0.302725	0.448946	0.518952	Not significant
AC010478.1	3.05056	7.77614	1.02052	2.98923	0.00279686	0.0115423	2.55333	Up
AC010480.1	-2.71428	1.19187	2.64247	-1.02718	0.304337	NA	0.516645	Not significant
AC010491.1	-0.117243	29.4852	0.584785	-0.200489	0.841098	0.900938	0.0751533	Not significant
AC010501.1	0.45856	10.7284	0.836258	0.548348	0.583453	0.708466	0.233994	Not significant
AC010503.4	4.26792	2.42316	2.4484	1.74314	0.0813084	0.170917	1.08986	Not significant
AC010504.1	1.17325	8.74877	0.684008	1.71526	0.0862975	0.178516	1.064	Not significant
AC010519.1	1.49758	7.18021	0.969014	1.54546	0.122234	0.231587	0.912808	Not significant
AC010522.1	-2.38902	2.37377	1.47443	-1.62031	0.105166	0.206883	0.978125	Not significant
AC010525.1	-0.0887494	1.8391	1.68622	-0.0526323	0.958025	0.974265	0.0186232	Not significant
AC010530.1	-1.48392	1.46735	2.00928	-0.738534	0.46019	0.601839	0.337063	Not significant
AC010531.3	0.800498	8.11671	0.736436	1.08699	0.277041	0.421779	0.557455	Not significant
AC010531.4	-0.91494	1.9757	1.855	-0.493228	0.621851	0.739312	0.206313	Not significant
AC010531.5	0.608493	9.34994	0.793675	0.766678	0.443273	0.586941	0.353329	Not significant
AC010531.6	0.933403	17.4319	0.712326	1.31036	0.190074	0.321774	0.721076	Not significant
AC010536.1	0.941433	86.567	0.792355	1.18815	0.234776	0.375084	0.629346	Not significant
AC010536.2	-4.76009	4.02674	1.4817	-3.2126	0.00131541	0.00612133	2.88094	Down
AC010536.3	2.68833	5.27148	1.19507	2.24952	0.0244796	0.0672738	1.6112	Up
AC010538.1	0.333837	18.4268	0.692726	0.481919	0.629864	0.745546	0.200753	Not significant
AC010542.4	0.260719	1.86243	1.77093	0.147222	0.882957	0.928593	0.0540604	Not significant
AC010542.5	-2.45473	8.93599	0.9149	-2.68306	0.00729526	0.0254335	2.13696	Down
AC010547.1	2.4523	4.9483	1.10649	2.21628	0.0266724	0.0719089	1.57394	Up
AC010547.2	-1.05724	2.58119	1.8483	-0.572008	0.567317	0.695252	0.246174	Not significant
AC010595.1	-0.377539	28.6838	0.653701	-0.577541	0.563574	0.69191	0.249049	Not significant
AC010615.1	-4.81919	3.84423	1.64689	-2.92624	0.00343087	0.013688	2.4646	Down
AC010616.1	1.43648	7.83913	1.63389	0.879176	0.379306	0.527172	0.421011	Not significant
AC010618.2	1.2876	10.1455	1.27982	1.00608	0.314379	0.461621	0.502546	Not significant
AC010618.3	1.45573	166.696	0.314714	4.62557	3.74e-06	3.84e-05	5.42762	Up
AC010619.2	-0.0738373	1.80898	2.55953	-0.0288479	0.976986	0.986572	0.0101117	Not significant
AC010624.1	2.9352	10.2597	1.36438	2.15131	0.0314517	0.081831	1.50236	Up
AC010624.2	2.31599	4.98741	1.23216	1.87962	0.0601595	0.135233	1.2207	Not significant
AC010624.3	-1.45824	2.46526	1.35749	-1.07422	0.282725	0.427755	0.548635	Not significant
AC010632.1	0.781958	4.57691	1.32088	0.591996	0.553853	0.684139	0.256605	Not significant
AC010632.2	-2.96142	1.19032	2.00325	-1.47831	0.139325	NA	0.855971	Not significant
AC010642.1	-1.04318	1.59696	2.01884	-0.516721	0.605351	0.726785	0.217993	Not significant
AC010642.2	0.51083	82.8457	0.326354	1.56526	0.117521	0.224957	0.929883	Not significant
AC010653.3	-1.89114	1.85905	1.59742	-1.18387	0.236464	0.376923	0.626235	Not significant
AC010654.1	0.904184	29.0812	0.809038	1.1176	0.263736	0.407709	0.578831	Not significant
AC010680.2	0.0375269	2.27949	1.47513	0.0254397	0.979704	0.987708	0.00890502	Not significant
AC010733.1	-4.53918	3.39001	1.6356	-2.77524	0.00551607	0.0201626	2.25837	Down
AC010745.2	1.4936	12.0108	0.908799	1.64349	0.100283	0.19972	0.998774	Not significant
AC010761.1	-0.468532	78.4268	0.628685	-0.745257	0.456116	0.598438	0.340925	Not significant
AC010761.3	-2.76977	11.6407	1.13812	-2.43364	0.014948	0.0456885	1.82542	Down
AC010761.4	-1.09415	4.46737	1.16066	-0.942698	0.345835	0.493478	0.461131	Not significant
AC010761.6	1.13562	2.43772	1.46353	0.775945	0.437782	0.581643	0.358742	Not significant
AC010768.2	-0.612572	2.23551	1.36589	-0.448479	0.653807	0.764945	0.18455	Not significant
AC010776.2	-1.41906	1.72501	2.06837	-0.686079	0.492663	0.63091	0.30745	Not significant
AC010789.1	1.76651	17.4344	0.693922	2.54569	0.0109061	0.0353255	1.96233	Up
AC010809.1	-1.22431	7.15005	0.896321	-1.36593	0.171962	0.298766	0.764568	Not significant
AC010809.2	-3.73559	2.00905	2.12054	-1.76162	0.0781329	0.165894	1.10717	Not significant
AC010834.2	1.56607	13.4666	1.06087	1.47622	0.139886	0.255955	0.854227	Not significant
AC010834.3	-2.79787	19.0307	0.827291	-3.38196	0.000719701	0.00367484	3.14285	Down
AC010864.1	0.967928	31.7264	0.550856	1.75714	0.0788947	0.167156	1.10295	Not significant
AC010878.1	-4.79104	2.02788	1.89445	-2.52898	0.0114393	0.0366984	1.9416	Down
AC010883.1	0.459867	3.73287	1.14274	0.402426	0.68737	0.791917	0.162809	Not significant
AC010894.2	1.34727	30.537	0.74225	1.81512	0.0695055	0.151822	1.15798	Not significant
AC010894.3	0.13993	49.0255	0.472594	0.296088	0.767163	0.850216	0.115112	Not significant
AC010894.4	0.416134	2.18129	1.30418	0.319076	0.749669	0.837119	0.12513	Not significant
AC010894.5	-2.44711	2.35488	1.46388	-1.67166	0.094591	0.191297	1.02415	Not significant
AC010900.1	0.0236769	1.90565	1.79311	0.0132044	0.989465	0.993929	0.00459969	Not significant
AC010904.2	1.19467	2.17866	1.3062	0.914615	0.360394	0.507991	0.443223	Not significant
AC010913.1	1.1552	59.5332	0.426498	2.70856	0.00675756	0.0238462	2.17021	Up
AC010967.1	1.96707	2.76079	1.69309	1.16182	0.245309	0.387157	0.610287	Not significant
AC010969.2	-1.05929	130.061	0.597543	-1.77274	0.076272	0.162743	1.11764	Not significant
AC010973.1	0.413606	3.10449	1.58	0.261776	0.793494	0.868056	0.100456	Not significant
AC010973.2	0.936754	20.1574	0.712028	1.31562	0.188303	0.319369	0.725142	Not significant
AC010974.1	-4.99728	1.91275	1.79954	-2.77698	0.00548673	0.0200744	2.26069	Down
AC010976.1	-5.1946	22.1275	1.01954	-5.09504	3.49e-07	4.68e-06	6.4576	Down
AC010976.2	3.70162	2.14586	1.99031	1.85982	0.0629104	0.140194	1.20128	Not significant
AC010978.1	-4.2599	1.93703	2.09688	-2.03154	0.0422006	0.102668	1.37468	Down
AC010997.2	1.23149	1.63564	2.92445	0.421102	0.67368	0.781126	0.171546	Not significant
AC010997.3	1.94624	17.4187	0.698597	2.78593	0.0053375	0.0196495	2.27266	Up
AC010998.2	-2.72334	1.18162	2.04278	-1.33315	0.182481	NA	0.738781	Not significant
AC010999.2	2.73154	2.50203	1.78223	1.53265	0.125361	0.236024	0.901837	Not significant
AC011005.1	-0.161955	13.1375	1.03189	-0.15695	0.875284	0.924007	0.0578508	Not significant
AC011043.1	-1.22698	122.884	0.326959	-3.75269	0.000174946	0.00108841	3.7571	Down
AC011043.2	0	1.59633	3.27257	0	1	1	0	Not significant
AC011239.1	-1.13184	3.21019	1.37881	-0.82088	0.411715	0.558266	0.385404	Not significant
AC011239.2	4.48055	3.84881	1.53865	2.91201	0.00359115	0.0142172	2.44477	Up
AC011247.1	1.45068	3.1251	1.8008	0.805576	0.420488	0.565929	0.376247	Not significant
AC011247.2	-0.0315432	12.247	0.879912	-0.0358481	0.971403	0.983023	0.0126004	Not significant
AC011290.1	4.06477	4.50344	1.5777	2.57639	0.00998368	0.0327999	2.00071	Up
AC011290.2	-3.93682	5.95734	1.35169	-2.91252	0.00358521	0.0142059	2.44549	Down
AC011330.1	-2.43448	23.2701	0.790077	-3.08131	0.00206089	0.00894843	2.68595	Down
AC011330.2	-0.439862	3.50047	1.09631	-0.40122	0.688258	0.792388	0.162249	Not significant
AC011337.1	-0.335375	2.86387	1.48531	-0.225794	0.821361	0.887225	0.0854657	Not significant
AC011342.1	-0.0565261	1.69035	1.61992	-0.0348944	0.972164	0.983504	0.0122605	Not significant
AC011369.2	-2.516	10.2775	0.829655	-3.03258	0.00242471	0.0102382	2.61534	Down
AC011374.1	-4.83188	3.10782	1.70775	-2.82938	0.0046638	0.0175859	2.33126	Down
AC011379.1	-2.28048	2.67673	1.36114	-1.67542	0.093852	0.190184	1.02756	Not significant
AC011379.2	-0.878993	2.91804	1.7146	-0.512653	0.608194	0.729027	0.215958	Not significant
AC011411.1	-2.8689	2.75961	1.69029	-1.69728	0.0896445	0.1837	1.04748	Not significant
AC011442.1	-0.0269299	5.1259	1.60616	-0.0167667	0.986623	0.99208	0.00584888	Not significant
AC011444.1	0.8451	12.3949	0.853593	0.99005	0.32215	0.469518	0.491942	Not significant
AC011445.1	-0.265112	9.55528	0.821026	-0.322904	0.746768	0.835263	0.126814	Not significant
AC011445.2	0.157162	1.49891	1.8965	0.0828694	0.933955	0.959621	0.0296739	Not significant
AC011448.1	0.622617	14.9916	0.7407	0.840579	0.400584	0.547931	0.397306	Not significant
AC011451.1	0.749727	12.1128	0.806748	0.92932	0.352723	0.500074	0.452566	Not significant
AC011451.2	-0.867591	2.41192	1.48735	-0.583312	0.559683	0.688818	0.252058	Not significant
AC011451.3	0.860191	12.8765	1.0547	0.815576	0.414743	0.560969	0.382221	Not significant
AC011453.1	-0.4016	261.27	0.423039	-0.949322	0.342457	0.49044	0.465394	Not significant
AC011453.2	-1.7344	6.65233	1.15469	-1.50204	0.133086	0.246751	0.875868	Not significant
AC011461.1	0.903542	7.18898	0.798748	1.1312	0.257972	0.401531	0.588428	Not significant
AC011462.3	-0.608615	1.33664	1.72607	-0.352601	0.724388	0.818532	0.140029	Not significant
AC011462.4	0.220712	7.82315	1.20643	0.182946	0.85484	0.910351	0.0681149	Not significant
AC011465.1	0.797808	3.75599	1.47887	0.539471	0.589562	0.713596	0.229471	Not significant
AC011466.2	0.111147	1.63137	1.76815	0.0628603	0.949878	0.969044	0.0223323	Not significant
AC011466.3	-0.00521455	4.60523	1.12811	-0.00462237	0.996312	0.997906	0.00160469	Not significant
AC011468.1	-1.04534	16.0179	0.656945	-1.59121	0.111562	0.21625	0.952485	Not significant
AC011468.5	-0.421714	3.95363	1.11772	-0.377298	0.705952	0.804955	0.151225	Not significant
AC011471.4	-3.69552	1.28874	2.17628	-1.69809	0.0894917	0.183438	1.04822	Not significant
AC011472.1	1.40952	17.5297	0.650228	2.16774	0.0301788	0.0791977	1.5203	Up
AC011472.2	0.263081	6.20351	1.58441	0.166043	0.868123	0.919146	0.0614188	Not significant
AC011472.4	3.17177	3.8812	1.75175	1.81062	0.0701991	0.152934	1.15367	Not significant
AC011472.5	2.94386	2.57417	1.88356	1.56292	0.11807	0.225748	0.927859	Not significant
AC011476.2	1.63407	55.6073	0.866801	1.88518	0.0594058	0.133931	1.22617	Not significant
AC011476.3	2.05625	317.771	0.771301	2.66595	0.00767717	0.0264855	2.1148	Up
AC011477.1	0.817829	55.8505	0.404785	2.0204	0.0433415	0.104849	1.3631	Up
AC011477.2	-0.249396	14.3303	0.97829	-0.25493	0.798777	0.871653	0.0975745	Not significant
AC011479.2	-1.00634	2.13399	1.51587	-0.66387	0.506773	0.643146	0.295186	Not significant
AC011479.3	-0.868089	1.45921	1.86141	-0.466361	0.640957	0.754896	0.193171	Not significant
AC011481.1	1.65854	17.5544	0.815644	2.03342	0.0420105	0.102317	1.37664	Up
AC011481.2	-0.688313	1.29623	1.84186	-0.373705	0.708624	0.807008	0.149584	Not significant
AC011481.3	-1.50889	4.43431	0.9038	-1.66949	0.0950204	0.191964	1.02218	Not significant
AC011483.1	-0.599947	62.1888	0.577551	-1.03878	0.298908	0.44477	0.524463	Not significant
AC011483.3	1.23838	1.28283	2.31955	0.533888	0.593419	NA	0.226638	Not significant
AC011491.2	0.344434	3.0254	1.54123	0.22348	0.823162	0.888631	0.0845145	Not significant
AC011495.1	1.33865	23.0128	0.726545	1.84248	0.0654048	0.144722	1.18439	Not significant
AC011498.1	0.349089	6.84472	0.873843	0.399487	0.689535	0.793424	0.161444	Not significant
AC011498.3	-3.37188	1.27182	3.10289	-1.08669	0.277174	NA	0.557248	Not significant
AC011498.6	1.38968	6.12728	1.24801	1.11352	0.265486	0.409412	0.575959	Not significant
AC011498.7	-0.29815	22.8641	0.780416	-0.38204	0.702432	0.80268	0.153396	Not significant
AC011503.1	2.91161	2.50033	2.30865	1.26117	0.207247	0.34291	0.683511	Not significant
AC011503.2	0.0936707	15.8978	0.731627	0.128031	0.898125	0.938238	0.0466634	Not significant
AC011510.1	0.358112	11.1327	0.994401	0.360128	0.718751	0.814496	0.143421	Not significant
AC011511.1	2.31868	6.87109	0.952375	2.43463	0.0149069	0.0455872	1.82661	Up
AC011511.4	2.88344	0.976755	3.93816	0.732181	0.464058	NA	0.333428	Not significant
AC011511.5	0.267021	4.92358	1.27446	0.209517	0.834045	0.896077	0.0788105	Not significant
AC011591.2	2.49055	4.90032	1.81089	1.37532	0.169033	0.294918	0.772028	Not significant
AC011595.1	-4.96522	1.88705	2.1054	-2.35832	0.0183576	0.0536865	1.73618	Down
AC011601.1	-0.964832	3.47613	1.22442	-0.78799	0.430703	0.575172	0.365822	Not significant
AC011603.1	0.210945	5.84553	1.10716	0.190528	0.848896	0.906439	0.0711457	Not significant
AC011603.2	0.0981662	4.99811	0.945371	0.103839	0.917297	0.949135	0.0374899	Not significant
AC011611.2	3.49216	11.2022	1.49929	2.32921	0.0198478	0.0570998	1.70229	Up
AC011611.3	-0.00799079	4.55086	1.29646	-0.00616356	0.995082	0.997106	0.00214103	Not significant
AC011611.5	-3.30543	1.13339	2.41702	-1.36757	0.171448	NA	0.765869	Not significant
AC011676.1	-0.553804	3.67512	1.53319	-0.36121	0.717943	0.813858	0.14391	Not significant
AC011676.5	-4.51815	1.23512	2.60783	-1.73253	0.083179	NA	1.07999	Not significant
AC011742.3	-3.10216	1.45288	1.96119	-1.58177	0.113701	0.21927	0.944236	Not significant
AC011753.4	-3.55502	4.41361	1.46692	-2.42346	0.0153736	0.046737	1.81323	Down
AC011773.1	3.14807	1.70738	2.1851	1.4407	0.14967	0.269353	0.824864	Not significant
AC011815.1	-0.56171	85.0335	0.33365	-1.68353	0.0922725	0.187756	1.03493	Not significant
AC011816.2	4.27736	1.23332	3.92798	1.08895	0.276177	NA	0.558812	Not significant
AC011825.2	-2.96212	2.22271	1.67668	-1.76665	0.0772862	0.164595	1.1119	Not significant
AC011825.4	2.03889	4.02919	1.4383	1.41757	0.156317	0.277889	0.805994	Not significant
AC011841.1	1.89432	1.64653	2.93387	0.645671	0.518492	0.653328	0.285258	Not significant
AC011893.1	-1.29918	5.38664	1.09284	-1.18881	0.234513	0.374923	0.629832	Not significant
AC011912.1	-1.52168	15.8036	1.05712	-1.43946	0.150021	0.269713	0.823849	Not significant
AC011921.1	1.68531	10.125	1.09547	1.53844	0.123941	0.23417	0.906784	Not significant
AC011933.3	2.50015	2.95962	1.32977	1.88014	0.0600895	0.13513	1.2212	Not significant
AC011939.1	-4.09012	1.73615	2.42646	-1.68564	0.0918657	0.187158	1.03685	Not significant
AC011944.1	-1.0394	77.04	0.628406	-1.65403	0.0981211	0.196446	1.00824	Not significant
AC011978.2	-1.66651	19.7682	1.1027	-1.5113	0.130712	0.243545	0.883684	Not significant
AC011979.1	0.1952	5.60963	0.819179	0.238288	0.811658	0.880316	0.090627	Not significant
AC012065.3	0.176115	49.7011	0.530687	0.331862	0.739994	0.83052	0.130772	Not significant
AC012065.5	0.658758	6.92938	0.994085	0.662678	0.507537	0.643833	0.294533	Not significant
AC012073.1	-0.68653	114.748	0.640624	-1.07166	0.283874	0.429016	0.546875	Not significant
AC012085.1	1.32557	660.245	0.935824	1.41648	1	NA	0	Not significant
AC012146.1	2.54983	155.951	0.515598	4.94538	7.6e-07	9.39e-06	6.11922	Up
AC012150.1	1.32255	2.12748	1.72191	0.768074	0.442443	0.586177	0.354143	Not significant
AC012150.2	-4.41185	1.25125	2.28292	-1.93255	0.0532918	NA	1.27334	Not significant
AC012157.1	-4.26086	1.2073	2.36934	-1.79833	0.0721247	NA	1.14192	Not significant
AC012158.1	1.72726	20.3248	0.576906	2.994	0.00275344	0.0113855	2.56012	Up
AC012170.2	-1.4174	4.69389	1.09284	-1.29698	0.194636	0.327306	0.710776	Not significant
AC012181.1	1.4555	16.971	0.860292	1.69187	0.0906701	0.185391	1.04254	Not significant
AC012181.2	1.22155	30.8131	0.588508	2.07567	0.0379245	0.0946416	1.42108	Up
AC012184.3	1.53012	55.4079	0.347178	4.4073	1.05e-05	9.47e-05	4.9802	Up
AC012184.4	-0.509781	1.43552	1.45858	-0.349504	0.726711	0.820224	0.138638	Not significant
AC012186.2	-4.89762	2.35292	1.954	-2.50646	0.0121946	0.0386131	1.91383	Down
AC012236.1	-0.796498	2.15084	1.40459	-0.567069	0.570668	0.698234	0.243617	Not significant
AC012254.3	-3.12826	1.23579	2.12607	-1.47138	0.141188	NA	0.850202	Not significant
AC012254.4	-2.96533	1.13959	2.59415	-1.14308	0.253004	NA	0.596873	Not significant
AC012291.2	0.228904	5.66858	1.17808	0.194303	0.845939	0.90424	0.0726611	Not significant
AC012306.2	1.25569	110.002	0.495405	2.53467	0.0112553	0.0362487	1.94864	Up
AC012313.1	0.99423	414.224	0.3351	2.96697	0.00300752	0.0122631	2.52179	Up
AC012313.10	-0.109349	12.8685	0.71667	-0.152579	0.87873	0.926283	0.0561443	Not significant
AC012313.2	1.79206	12.6421	0.797064	2.24833	0.0245554	0.0674421	1.60985	Up
AC012313.3	-0.266881	40.2648	0.701869	-0.380243	0.703765	0.803599	0.152572	Not significant
AC012313.4	0.633726	9.42766	0.70245	0.902164	0.36697	0.514722	0.43537	Not significant
AC012313.5	-0.457577	10.7594	0.630462	-0.725781	0.467973	0.60882	0.329779	Not significant
AC012313.6	3.04385	4.37798	1.54161	1.97446	0.0483296	0.114371	1.31579	Up
AC012313.8	2.65793	2.58155	1.62631	1.63433	0.102189	0.202628	0.990595	Not significant
AC012313.9	0.954702	2.12548	1.76365	0.541321	0.588286	0.712875	0.230411	Not significant
AC012358.1	-0.434187	2.15592	1.48039	-0.293293	0.769298	0.851768	0.113905	Not significant
AC012358.2	0.060609	27.5507	0.457326	0.132529	0.894566	0.936169	0.0483877	Not significant
AC012358.3	-2.24059	4.11902	1.35338	-1.65556	0.0978119	0.196064	1.00961	Not significant
AC012360.1	-0.0644783	6.94628	0.933714	-0.0690557	0.944945	0.966098	0.0245933	Not significant
AC012360.2	-0.800187	6.4786	0.806521	-0.992146	0.321126	0.468794	0.493324	Not significant
AC012360.3	-0.0272289	61.6959	0.561828	-0.0484648	0.961346	0.976285	0.0171204	Not significant
AC012368.1	0.221254	56.8564	0.569196	0.388713	0.697489	0.798924	0.156463	Not significant
AC012370.1	-1.41333	2.35831	1.38842	-1.01794	0.308707	0.455081	0.510454	Not significant
AC012370.2	-0.250601	1.44573	1.9374	-0.129349	0.897082	0.937511	0.047168	Not significant
AC012377.1	2.15271	5.64201	1.23238	1.74679	0.0806736	0.170073	1.09327	Not significant
AC012414.5	0.265823	14.3466	0.729347	0.364468	0.715509	0.811988	0.145385	Not significant
AC012435.1	-1.7332	14.7024	0.620206	-2.79455	0.00519726	0.0192204	2.28423	Down
AC012435.2	-1.2847	4.83029	0.944518	-1.36016	0.173778	0.30104	0.760006	Not significant
AC012441.2	1.04079	1.04449	2.40634	0.432521	0.665363	NA	0.176941	Not significant
AC012442.1	1.27165	8.19269	1.00071	1.27075	0.203817	0.338589	0.69076	Not significant
AC012442.2	0.852068	2.86409	1.28101	0.665152	0.505953	0.642387	0.29589	Not significant
AC012447.1	-0.703759	2.87169	1.1824	-0.595195	0.551713	0.682195	0.258287	Not significant
AC012456.2	-1.63084	2.25579	1.54043	-1.05869	0.28974	0.435225	0.537992	Not significant
AC012464.1	1.76077	1.42282	3.12614	0.563241	0.573271	0.700325	0.24164	Not significant
AC012464.2	1.55514	2.02714	1.66844	0.932096	0.351287	0.498676	0.454338	Not significant
AC012467.2	-0.368306	96.4003	0.787636	-0.467609	0.640064	0.753998	0.193776	Not significant
AC012501.1	-0.177187	3.08923	1.38173	-0.128235	0.897963	0.938153	0.0467417	Not significant
AC012501.2	-0.657369	3.55135	1.3495	-0.48712	0.626173	0.742734	0.203306	Not significant
AC012506.2	-3.92679	2.20405	2.01641	-1.94742	0.051484	0.120226	1.28833	Not significant
AC012511.1	1.38015	2.50211	1.4001	0.985757	0.324253	0.471569	0.489117	Not significant
AC012512.1	-0.253344	724.606	0.465588	-0.544136	0.586348	0.71116	0.231845	Not significant
AC012513.1	-3.21597	2.93102	1.71856	-1.87132	0.0613006	0.137187	1.21254	Not significant
AC012513.2	-1.78373	2.97664	1.49999	-1.18916	0.234376	0.374794	0.630087	Not significant
AC012513.3	-4.02029	89.3676	0.420534	-9.55995	1.18e-21	2.46e-19	20.9288	Down
AC012531.1	-2.34066	71.7178	0.570459	-4.10312	4.08e-05	0.000309566	4.38975	Down
AC012555.1	2.50893	8.33586	1.21926	2.05775	0.0396144	0.0980139	1.40215	Up
AC012555.2	-1.2827	1.41321	2.2083	-0.580857	0.561337	0.690005	0.250776	Not significant
AC012557.1	-5.27393	5.58925	1.58065	-3.33656	0.000848216	0.00422848	3.07149	Down
AC012569.1	-6.3703	5.87379	1.67479	-3.80364	0.000142583	0.000910549	3.84593	Down
AC012574.1	-4.79121	1.49496	2.36103	-2.02929	0.0424286	0.103087	1.37234	Down
AC012574.2	0.715251	1.60877	3.07673	0.232471	0.816172	0.883769	0.0882184	Not significant
AC012603.1	-0.256075	2.37389	1.46298	-0.175036	0.861051	0.914359	0.0649709	Not significant
AC012613.1	-4.67562	2.03057	1.86669	-2.50477	0.0122531	0.0387667	1.91175	Down
AC012613.2	-4.89503	13.3972	1.16203	-4.21247	2.53e-05	0.000203446	4.59758	Down
AC012615.1	1.03963	63.5706	0.499466	2.08148	0.0373899	0.0936508	1.42725	Up
AC012615.4	-0.45491	14.1045	0.676127	-0.672818	0.501063	0.638161	0.300108	Not significant
AC012615.6	0.44905	51.1293	0.67421	0.666039	0.505386	0.641913	0.296377	Not significant
AC012617.1	1.73318	6.25213	0.941135	1.84158	0.0655367	0.144958	1.18352	Not significant
AC012618.2	-2.47104	3.03672	1.65377	-1.49419	0.135126	0.249562	0.869261	Not significant
AC012618.3	0.895629	3.79115	1.73769	0.515414	0.606264	0.727353	0.217338	Not significant
AC012629.1	-1.26764	7.09192	1.16839	-1.08494	0.277947	0.422902	0.556038	Not significant
AC012629.2	1.21371	3.36204	1.29054	0.940467	0.346978	0.494621	0.459698	Not significant
AC012640.1	-0.164322	8.82257	0.818737	-0.200702	0.840932	0.900884	0.0752393	Not significant
AC012640.2	1.36258	188.137	0.307355	4.43323	9.28e-06	8.49e-05	5.03231	Up
AC012640.4	-3.57016	1.5441	1.99875	-1.7862	0.0740673	0.159233	1.13037	Not significant
AC012640.5	0.670072	6.11431	0.924484	0.724807	0.46857	0.609357	0.329225	Not significant
AC012645.1	1.27118	33.181	0.437505	2.90551	0.00366653	0.0144416	2.43574	Up
AC012645.2	0.93654	2.12575	1.5195	0.616346	0.537666	0.670438	0.269487	Not significant
AC012645.4	-1.63618	1.46903	1.62498	-1.00689	0.313986	0.461132	0.503089	Not significant
AC012651.1	-0.182692	1.09663	2.40155	-0.0760726	0.939361	NA	0.0271673	Not significant
AC012676.1	1.15138	24.9994	0.615699	1.87004	0.0614788	0.13752	1.21127	Not significant
AC012676.3	1.59478	16.0024	1.11718	1.42751	0.153433	0.274101	0.814081	Not significant
AC012676.4	0.92408	6.61074	1.46586	0.630402	0.528431	0.661997	0.277011	Not significant
AC012676.5	-0.0554812	44.1291	0.847901	-0.0654335	0.947829	0.967716	0.0232701	Not significant
AC013244.1	3.73761	1.506	2.05231	1.82117	0.0685808	0.150185	1.1638	Not significant
AC013270.1	0.273971	2.44005	1.25649	0.218044	0.827395	0.891621	0.0822873	Not significant
AC013356.2	0.0355836	1.00495	2.14572	0.0165835	0.986769	NA	0.00578457	Not significant
AC013356.3	-4.86874	1.67635	2.12211	-2.29429	0.0217737	0.061338	1.66207	Down
AC013394.1	-0.60884	8.53838	0.969686	-0.627874	0.530087	0.663497	0.275653	Not significant
AC013400.1	-0.424885	3.52449	1.68087	-0.252777	0.800441	0.872687	0.0966708	Not significant
AC013403.2	1.51054	2.73034	1.31055	1.1526	0.249074	0.391472	0.603672	Not significant
AC013410.2	-3.86968	1.38197	2.51938	-1.53597	0.124547	0.234873	0.904667	Not significant
AC013451.2	-0.0782656	160.025	0.686414	-0.114021	0.909221	0.944115	0.0413305	Not significant
AC013467.2	-4.07388	1.1661	2.38733	-1.70646	0.0879222	NA	1.0559	Not significant
AC013472.1	-1.36607	1.89089	1.83235	-0.74553	0.455952	0.598323	0.341081	Not significant
AC013472.3	2.58478	1.02829	2.648	0.976123	0.329003	NA	0.4828	Not significant
AC013474.1	-0.43255	5.21472	1.0894	-0.397052	0.691329	0.794744	0.160315	Not significant
AC013476.1	-4.5123	1.98099	2.2446	-2.01029	0.0444004	0.106855	1.35261	Down
AC013549.2	-3.42557	1.12958	2.52594	-1.35616	0.175049	NA	0.756839	Not significant
AC013565.1	-0.259501	1.51125	1.41832	-0.182963	0.854827	0.910351	0.0681217	Not significant
AC013565.3	1.46147	2.57867	1.32113	1.10623	0.268626	0.412733	0.570852	Not significant
AC013643.2	-3.39768	0.998617	3.18978	-1.06518	0.286796	NA	0.542427	Not significant
AC013652.1	-1.1836	3.36367	1.20094	-0.985562	0.324348	0.471594	0.488989	Not significant
AC013726.1	-3.8482	2.35744	1.72734	-2.22782	0.0258924	0.0702263	1.58683	Down
AC013731.1	-0.502507	6.28737	0.949021	-0.5295	0.596459	0.719178	0.22442	Not significant
AC015656.1	-0.178573	23.2655	0.702131	-0.25433	0.799241	0.87181	0.0973223	Not significant
AC015660.1	-0.288876	8.72838	0.67761	-0.426316	0.669878	0.777801	0.174004	Not significant
AC015660.2	-0.17919	2.94336	1.4919	-0.120109	0.904397	0.941519	0.0436409	Not significant
AC015687.1	-4.23763	1.67496	2.90126	-1.46062	0.14412	0.261436	0.841276	Not significant
AC015689.1	2.69679	10.8709	0.969189	2.78252	0.00539381	0.0198253	2.2681	Up
AC015712.2	-0.671064	68.9861	0.51825	-1.29486	0.195367	0.328177	0.709149	Not significant
AC015712.6	0.257833	278.95	0.230395	1.11909	0.263102	0.407056	0.579875	Not significant
AC015712.7	-2.8054	1.89895	1.89269	-1.48223	0.138279	0.253884	0.859245	Not significant
AC015726.1	0.222103	4.92546	1.21437	0.182895	0.85488	0.910351	0.0680947	Not significant
AC015795.1	2.55102	1.00944	2.62796	0.970722	0.331687	NA	0.479272	Not significant
AC015799.1	-0.823189	6.6605	0.881481	-0.933871	0.35037	0.497955	0.455473	Not significant
AC015802.3	0.395277	9.28894	0.660936	0.598056	0.549802	0.680705	0.259793	Not significant
AC015802.4	-0.297401	13.7647	0.593621	-0.500996	0.616374	0.735292	0.210156	Not significant
AC015802.5	-1.02075	3.29636	1.23403	-0.827169	0.408141	0.555087	0.389189	Not significant
AC015802.6	-0.139665	3.96259	1.0687	-0.130687	0.896023	0.937057	0.0476808	Not significant
AC015813.1	-1.43445	86.2945	0.660281	-2.17248	0.0298196	0.0784622	1.5255	Down
AC015813.4	0.701337	5.4972	1.18953	0.589593	0.555464	0.685479	0.255344	Not significant
AC015813.5	-0.542651	64.4462	0.730162	-0.743193	0.457365	0.599464	0.339737	Not significant
AC015813.6	-1.59622	204.885	0.671955	-2.37549	0.0175255	0.0518555	1.75633	Down
AC015813.7	-0.66182	6.18525	1.01102	-0.654603	0.512724	0.648341	0.290117	Not significant
AC015818.2	0.169224	3.62735	1.31673	0.128518	0.897739	0.938088	0.04685	Not significant
AC015818.6	0.840015	5.75299	1.20857	0.695051	0.487024	0.625903	0.31245	Not significant
AC015819.1	0.938042	12.9456	0.539169	1.73979	0.0818956	0.171695	1.08674	Not significant
AC015819.2	0.995831	3.15869	1.47271	0.676191	0.498919	0.636212	0.30197	Not significant
AC015845.1	-4.124	1.14808	2.46689	-1.67174	0.0945756	NA	1.02422	Not significant
AC015849.3	-3.68509	12.578	0.925418	-3.98208	6.83e-05	0.000483466	4.16548	Down
AC015849.4	-2.71234	1.62913	2.28711	-1.18592	0.235653	0.375992	0.627728	Not significant
AC015849.5	-0.997303	9.5431	0.727311	-1.37122	0.170306	0.29678	0.76877	Not significant
AC015871.3	-0.331851	77.1285	0.333339	-0.995536	0.319476	0.466972	0.495562	Not significant
AC015883.1	-3.89801	1.1974	2.16904	-1.79711	0.0723176	NA	1.14076	Not significant
AC015909.1	0.0676976	6.26682	1.57473	0.0429899	0.96571	0.979127	0.0151534	Not significant
AC015909.2	1.49276	4.70745	1.23958	1.20424	0.228496	0.367895	0.641121	Not significant
AC015909.3	-1.63378	70.6337	0.67358	-2.42552	0.0152865	0.0465571	1.81569	Down
AC015909.5	-0.0951456	9.01415	0.994079	-0.0957124	0.923749	0.952926	0.034446	Not significant
AC015911.4	-1.77016	1.73056	1.785	-0.991686	0.321351	0.468902	0.493021	Not significant
AC015912.3	3.0347	208.693	0.550643	5.51119	3.56e-08	6.06e-07	7.44805	Up
AC015921.1	-0.0987545	4.68729	0.968265	-0.101991	0.918764	0.949854	0.0367962	Not significant
AC015922.2	0.347865	8.57679	0.701754	0.495707	0.620101	0.738217	0.207537	Not significant
AC015922.3	-0.162782	8.25882	0.782894	-0.207923	0.835289	0.896789	0.0781632	Not significant
AC015936.1	1.26838	1.57035	2.76348	0.45898	0.646248	0.758855	0.189601	Not significant
AC015971.1	-2.39989	8.34747	0.835771	-2.87146	0.00408576	0.0157893	2.38873	Down
AC015987.1	-3.35965	4.14022	1.22554	-2.74137	0.00611833	0.0219721	2.21337	Down
AC016026.1	-1.58146	13.1383	0.650403	-2.4315	0.0150364	0.0459161	1.82286	Down
AC016027.1	1.19608	310.422	0.352071	3.39725	0.000680663	0.00350566	3.16707	Up
AC016027.2	-1.14965	1.99334	1.59449	-0.721013	0.470902	0.611668	0.32707	Not significant
AC016027.3	-0.609296	2.10611	1.80323	-0.337891	0.735446	0.827019	0.133449	Not significant
AC016027.5	-1.87785	3.47771	1.4874	-1.2625	0.206768	0.342459	0.684516	Not significant
AC016065.1	1.53481	200.349	0.30972	4.95549	7.21e-07	9e-06	6.14177	Up
AC016134.1	3.85609	1.90875	3.29474	1.17038	0.241849	0.383448	0.616455	Not significant
AC016168.2	-1.80987	5.78431	1.04845	-1.72623	0.0843069	0.175345	1.07414	Not significant
AC016205.1	-0.503291	63.1354	0.463738	-1.08529	0.277793	0.422778	0.556279	Not significant
AC016229.1	-4.27412	1.88549	2.08018	-2.05469	0.039909	0.0985803	1.39893	Down
AC016229.2	1.89319	1.11398	2.60522	0.726694	0.467414	NA	0.330299	Not significant
AC016245.1	-3.38658	1.5412	2.44093	-1.38741	0.165316	0.289851	0.781685	Not significant
AC016257.1	2.89163	1.21557	2.17576	1.32902	0.183842	NA	0.735555	Not significant
AC016355.1	0.871894	27.8308	0.462424	1.88549	0.059364	0.133849	1.22648	Not significant
AC016394.1	-1.67198	32.349	0.670695	-2.49291	0.0126699	0.0398892	1.89723	Down
AC016397.2	-2.04066	1.7013	2.40627	-0.848062	0.396404	0.543883	0.401863	Not significant
AC016405.1	0.176082	18.7187	0.604169	0.291446	0.77071	0.852475	0.113109	Not significant
AC016405.2	2.77911	3.94595	1.23935	2.24239	0.0249363	0.0682573	1.60317	Up
AC016405.3	1.76551	14.5167	0.845817	2.08734	0.0368573	0.0926473	1.43348	Up
AC016526.2	-4.38325	2.85727	1.62903	-2.6907	0.00713015	0.024948	2.1469	Down
AC016526.3	-5.08624	1.83367	2.17781	-2.33549	0.019518	0.05634	1.70956	Down
AC016542.1	-3.0906	2.50343	2.29413	-1.34718	0.177922	0.306527	0.74977	Not significant
AC016559.2	3.84514	2.69997	2.20333	1.74515	0.0809593	0.170473	1.09173	Not significant
AC016571.1	-3.22909	6.61359	1.10946	-2.91051	0.00360839	0.0142611	2.44269	Down
AC016575.1	-0.399873	8.22172	1.08821	-0.36746	0.713276	0.810313	0.146742	Not significant
AC016582.2	0.867298	9.70147	0.822142	1.05493	0.29146	0.437001	0.535422	Not significant
AC016586.1	0.521835	24.537	0.954037	0.546976	0.584395	0.709275	0.233293	Not significant
AC016590.1	2.3796	3.31392	1.42882	1.66543	0.095827	0.193118	1.01851	Not significant
AC016590.2	-1.56549	3.58534	1.61505	-0.969313	0.332389	0.480016	0.478353	Not significant
AC016596.1	1.0461	186.74	0.494283	2.11639	0.0343114	0.0875403	1.46456	Up
AC016597.1	-0.558481	15.5785	0.668607	-0.835291	0.403554	0.550757	0.394099	Not significant
AC016644.1	-2.04936	1.62389	1.86906	-1.09646	0.272877	0.417381	0.564034	Not significant
AC016687.3	0.890983	1.49448	1.83398	0.48582	0.627095	0.743637	0.202667	Not significant
AC016708.1	0.6973	2.1185	1.71876	0.4057	0.684963	0.790306	0.164333	Not significant
AC016710.1	-0.316326	19.1147	0.488088	-0.648093	0.516925	0.652134	0.286572	Not significant
AC016722.2	-1.29749	17.877	0.604381	-2.14681	0.0318084	0.0825322	1.49746	Down
AC016727.1	1.30723	52.2741	0.57114	2.2888	0.0220909	0.0620646	1.65579	Up
AC016727.3	-2.92552	4.54445	1.47685	-1.98092	0.0476007	0.112854	1.32239	Down
AC016734.1	0.796883	671.117	0.277078	2.87603	0.00402714	0.0155914	2.395	Up
AC016735.1	0.66673	12.6508	1.00062	0.666314	0.505211	0.641726	0.296528	Not significant
AC016737.1	-1.41543	3.25438	1.47548	-0.959301	0.337407	0.485159	0.471846	Not significant
AC016738.1	-0.910001	11.9404	0.66372	-1.37106	0.170356	0.2968	0.768643	Not significant
AC016738.2	0.581838	2.9964	1.44526	0.402583	0.687255	0.791824	0.162882	Not significant
AC016739.1	0.576721	261.64	0.359688	1.60339	0.108848	0.212055	0.96318	Not significant
AC016745.1	-1.46749	4.89246	1.26612	-1.15905	0.246437	0.388382	0.608294	Not significant
AC016747.1	0.491619	792.249	0.223773	2.19695	0.0280238	0.0746484	1.55247	Not significant
AC016747.2	-2.93927	4.20815	1.54456	-1.90298	0.0570427	0.129982	1.2438	Not significant
AC016747.3	-3.02966	2.68206	1.53778	-1.97015	0.0488207	0.115321	1.3114	Down
AC016773.1	-0.623537	16.4766	0.72786	-0.856671	0.391627	0.539215	0.407128	Not significant
AC016831.4	-2.44474	2.17861	1.73372	-1.41011	0.158506	0.280696	0.799955	Not significant
AC016831.6	-0.043043	84.1337	0.458444	-0.0938895	0.925197	0.954122	0.0337658	Not significant
AC016876.1	0.916198	334.783	0.283483	3.23194	0.00122954	0.00578329	2.91026	Up
AC016876.2	-0.639135	1.68966	1.71636	-0.372379	0.709611	0.807655	0.14898	Not significant
AC016876.3	0.808642	7.60961	0.841452	0.961008	0.336548	0.484224	0.472953	Not significant
AC016877.3	3.92596	1.4734	2.91521	1.34672	0.178071	0.306688	0.749406	Not significant
AC016885.3	3.25271	3.60254	1.39277	2.33542	0.0195216	0.056343	1.70948	Up
AC016907.2	4.22812	2.91834	1.83122	2.3089	0.0209489	0.0595353	1.67884	Up
AC016924.1	5.06142	2.12082	2.21891	2.28104	0.0225463	0.0630991	1.64692	Up
AC016949.1	-2.41325	19.9946	0.856254	-2.81838	0.00482673	0.0181059	2.31635	Down
AC016954.1	-3.07435	1.29211	2.50725	-1.22618	0.220129	0.357958	0.657322	Not significant
AC016957.2	-0.600916	8.54015	1.20503	-0.498675	0.618009	0.736774	0.209005	Not significant
AC016999.1	0.40086	10.8338	0.731405	0.548068	0.583645	0.708587	0.233851	Not significant
AC016999.2	-3.13641	1.27338	2.11592	-1.48229	0.138263	NA	0.859295	Not significant
AC017002.1	-1.95401	8.73621	0.827525	-2.36127	0.0182126	0.0534072	1.73963	Down
AC017002.3	-2.12278	2.19548	1.54	-1.37843	0.168072	0.293681	0.774506	Not significant
AC017002.6	1.92671	2.47605	1.33748	1.44055	0.149713	0.269409	0.82474	Not significant
AC017006.1	-1.1038	3.52519	1.1458	-0.963339	0.335378	0.483201	0.474466	Not significant
AC017006.2	-4.09044	2.21493	2.0255	-2.01947	0.0434386	0.105007	1.36212	Down
AC017007.2	-0.234766	3.02973	1.31232	-0.178894	0.858021	0.912186	0.0665023	Not significant
AC017033.1	2.04785	19.1065	0.790762	2.58971	0.00960557	0.0317662	2.01748	Up
AC017067.1	-1.0985	1.1944	2.3882	-0.45997	0.645538	NA	0.190078	Not significant
AC017071.1	-1.00287	1.38297	2.64374	-0.379338	0.704437	0.80394	0.152158	Not significant
AC017074.1	-0.0546537	3.73722	1.12165	-0.0487263	0.961137	0.976145	0.0172145	Not significant
AC017076.1	-0.463953	3.4399	1.21457	-0.381989	0.702469	0.802683	0.153373	Not significant
AC017083.1	0.922056	8.18718	0.765656	1.20427	0.228486	0.367895	0.641141	Not significant
AC017100.1	1.18205	41.8765	0.688833	1.71602	0.086158	0.178323	1.0647	Not significant
AC017101.1	-3.66328	1.04343	2.651	-1.38185	0.167018	NA	0.777236	Not significant
AC017104.1	1.35943	50.2049	0.359072	3.78594	0.000153126	0.000968979	3.81495	Up
AC017104.4	-0.669553	3.93395	1.21903	-0.54925	0.582834	0.707863	0.234455	Not significant
AC017104.5	-0.258925	14.5101	0.640295	-0.404383	0.685931	0.790926	0.16372	Not significant
AC017116.2	-1.64421	15.8723	0.722891	-2.2745	0.022936	0.0639733	1.63948	Down
AC018410.2	-0.813078	29.5256	0.824339	-0.98634	0.323966	0.471252	0.4895	Not significant
AC018413.1	0.988217	72.1518	0.415423	2.37882	0.017368	0.0514947	1.76025	Up
AC018445.1	-5.01148	1.74282	2.24803	-2.22927	0.0257956	0.0700591	1.58845	Down
AC018462.1	-0.562981	2.09197	1.49391	-0.376851	0.706284	0.805175	0.151021	Not significant
AC018463.1	-2.29599	11.2417	0.719552	-3.19086	0.00141852	0.00651602	2.84816	Down
AC018475.1	0.103969	1.71801	1.56251	0.0665395	0.946948	0.967193	0.0236737	Not significant
AC018521.5	1.37561	196.888	0.521222	2.6392	0.0083101	0.0282402	2.08039	Up
AC018521.6	0.766284	13.1964	0.64691	1.18453	0.236204	0.376612	0.626713	Not significant
AC018552.3	-0.838155	1.23685	1.85308	-0.452303	0.65105	NA	0.186385	Not significant
AC018553.1	-0.443597	3.15291	1.23676	-0.358676	0.719838	0.815373	0.142765	Not significant
AC018553.2	-1.31058	3.18396	1.57677	-0.831179	0.405872	0.552878	0.391611	Not significant
AC018558.2	1.83331	15.0389	0.837733	2.18842	0.0286393	0.0759385	1.54304	Up
AC018628.1	-1.35023	40.4104	0.78219	-1.72622	0.0843081	0.175345	1.07413	Not significant
AC018629.1	-0.985852	3.08819	1.42069	-0.693927	0.487728	0.626426	0.311822	Not significant
AC018638.1	1.08229	39.1213	0.483068	2.24045	0.0250619	0.0685405	1.60099	Up
AC018638.2	-0.0600183	198.274	0.419701	-0.143003	0.886288	0.930912	0.052425	Not significant
AC018638.3	-3.1287	1.27136	2.11461	-1.47956	0.13899	NA	0.857018	Not significant
AC018638.4	-0.161678	300.249	0.50937	-0.317409	0.750934	0.838046	0.124398	Not significant
AC018638.5	0.154909	226.132	0.461705	0.335516	0.737236	0.828509	0.132394	Not significant
AC018638.6	2.3216	2.97138	1.27859	1.81574	0.0694096	0.15167	1.15858	Not significant
AC018638.7	0.0882676	3.64458	1.26883	0.0695661	0.944539	0.965811	0.0247801	Not significant
AC018641.1	3.1076	23.7029	0.727052	4.27424	1.92e-05	0.00015981	4.71717	Up
AC018644.1	-2.42527	2.14679	1.66725	-1.45465	0.145765	0.263699	0.836345	Not significant
AC018645.2	-0.376079	53.2559	0.502252	-0.748786	0.453986	0.596251	0.342957	Not significant
AC018647.2	-0.0892453	247.663	0.402617	-0.221663	0.824576	0.889387	0.0837691	Not significant
AC018653.3	-0.306824	57.3853	0.431068	-0.711777	0.476603	0.616956	0.321843	Not significant
AC018653.4	-4.98002	2.26503	1.78355	-2.79219	0.00523522	0.0193406	2.28106	Down
AC018665.1	0.7218	62.8106	0.905892	0.796784	0.425576	0.570589	0.371022	Not significant
AC018682.1	-6.95486	9.82972	1.38781	-5.01138	5.4e-07	6.93e-06	6.26728	Down
AC018682.2	2.98933	1.38679	1.88809	1.58326	0.113363	0.218782	0.945529	Not significant
AC018683.1	1.7487	5.4481	0.973355	1.79657	0.0724045	0.156472	1.14023	Not significant
AC018685.2	0.425678	2.78086	1.36673	0.311457	0.755453	0.841512	0.121793	Not significant
AC018688.1	1.9673	5.91465	1.18953	1.65384	0.0981595	0.196489	1.00807	Not significant
AC018690.1	-2.49785	8.38811	1.19428	-2.09151	0.036482	0.0919363	1.43792	Down
AC018692.2	-2.64591	1.83333	2.16682	-1.22111	0.222046	0.360287	0.653557	Not significant
AC018692.3	-1.24734	8.07692	1.03528	-1.20483	0.228268	0.367604	0.641555	Not significant
AC018695.3	-3.12781	1.30255	2.05197	-1.5243	0.127435	0.238996	0.894712	Not significant
AC018695.4	-1.30066	11.4678	0.701804	-1.85331	0.0638379	0.141892	1.19492	Not significant
AC018695.6	1.30851	1.2255	2.51025	0.521269	0.60218	NA	0.220274	Not significant
AC018697.1	-2.39371	2.62982	1.50511	-1.59039	0.111748	0.216502	0.951762	Not significant
AC018714.1	-4.78609	1.57523	2.10789	-2.27056	0.0231736	0.0645039	1.63501	Down
AC018738.1	0.756932	40.1922	0.420133	1.80165	0.071601	0.155212	1.14508	Not significant
AC018755.3	3.05676	24.6525	0.681299	4.48666	7.23e-06	6.82e-05	5.14058	Up
AC018761.3	1.99046	2.31294	1.8278	1.08899	0.276157	0.42077	0.558844	Not significant
AC018766.1	0.138896	2.40062	1.36387	0.101839	0.918884	0.949854	0.0367392	Not significant
AC018767.2	-3.06997	6.17309	1.08906	-2.81893	0.00481847	0.0180808	2.31709	Down
AC018797.2	2.51836	13.9089	0.938359	2.68379	0.00727921	0.0253851	2.13792	Up
AC018797.3	-1.46419	2.92702	1.35134	-1.0835	0.278584	0.423487	0.555043	Not significant
AC018804.1	3.36633	10.7876	1.35381	2.48656	0.0128985	0.0404409	1.88946	Up
AC018809.1	-1.64252	3.74551	1.20537	-1.36267	0.172985	0.300048	0.761991	Not significant
AC018809.2	-0.436807	39.8184	0.494718	-0.882942	0.377267	0.525	0.423351	Not significant
AC018816.1	3.01672	28.8641	1.01503	2.97205	0.00295818	0.0120896	2.52897	Up
AC018845.3	2.0742	8.80678	0.804459	2.57838	0.00992646	0.0326502	2.00321	Up
AC018868.2	-1.27535	1.63902	2.54336	-0.501443	0.61606	0.73504	0.210377	Not significant
AC018878.1	-4.17438	4.15326	1.51312	-2.75879	0.00580165	0.0210206	2.23645	Down
AC018889.1	-4.05664	1.10013	2.47684	-1.63783	0.101457	NA	0.993718	Not significant
AC018892.3	-0.301652	1.80456	1.76141	-0.171256	0.864023	0.916379	0.0634749	Not significant
AC018904.1	-1.77037	36.8835	0.616163	-2.87322	0.00406317	0.0157099	2.39113	Down
AC018926.2	-1.42864	3.60056	1.24187	-1.15039	0.249983	0.392581	0.60209	Not significant
AC018926.3	0.994101	2.64665	1.52267	0.652866	0.513842	0.649342	0.28917	Not significant
AC019068.1	-0.0325189	3.59272	1.37038	-0.0237298	0.981068	0.988507	0.00830083	Not significant
AC019069.1	-0.457918	240.655	0.822519	-0.556727	0.577714	0.703675	0.238287	Not significant
AC019077.1	1.21683	5.47765	0.901197	1.35024	0.17694	0.305262	0.752173	Not significant
AC019080.1	2.50894	14.6901	1.60938	1.55894	0.119009	0.227094	0.924419	Not significant
AC019097.1	-3.63454	18.8884	0.815571	-4.45644	8.33e-06	7.73e-05	5.07919	Down
AC019118.1	0.353154	2.42524	2.10273	0.16795	0.866622	0.918317	0.0621701	Not significant
AC019131.2	-1.45766	5.21789	0.987789	-1.47568	0.140029	0.256164	0.853781	Not significant
AC019183.1	0.57175	2.48723	1.62291	0.3523	0.724614	0.818731	0.139894	Not significant
AC019186.1	-1.40764	2.50352	1.36857	-1.02855	0.30369	0.449834	0.517569	Not significant
AC019205.1	0.621016	96.3887	0.568173	1.09301	0.274392	0.419041	0.561629	Not significant
AC019206.1	-2.79359	3.09347	1.47594	-1.89276	0.0583902	0.132311	1.23366	Not significant
AC019211.1	-1.17322	4.67427	1.24546	-0.941996	0.346195	0.493839	0.46068	Not significant
AC019226.1	-1.88211	3.00573	1.22437	-1.53722	0.12424	0.234582	0.905737	Not significant
AC019254.1	0.378894	8.65702	0.800757	0.47317	0.636092	0.750922	0.19648	Not significant
AC019257.1	3.65003	2.33641	2.15118	1.69676	0.0897425	0.183863	1.047	Not significant
AC019257.2	3.64384	4.09691	1.66156	2.19303	0.0283056	0.0752346	1.54813	Up
AC019294.2	-0.822552	3.42914	1.27085	-0.647247	0.517472	0.65254	0.286113	Not significant
AC020558.2	0.520613	22.815	0.757887	0.686927	0.492129	0.6304	0.307921	Not significant
AC020571.1	-0.62012	185.664	0.622806	-0.995688	0.319402	0.466945	0.495663	Not significant
AC020594.1	3.73902	1.87034	2.48934	1.50201	0.133094	0.246751	0.875843	Not significant
AC020612.1	-1.72943	4.43236	1.15459	-1.49787	0.134166	0.248223	0.872356	Not significant
AC020612.3	-2.13526	6.57988	1.12363	-1.90031	0.057392	0.130573	1.24115	Not significant
AC020629.1	-0.996277	3.68434	1.15492	-0.862641	0.388335	0.535829	0.410793	Not significant
AC020634.1	-3.32837	11.339	0.876294	-3.79823	0.000145731	0.000927585	3.83645	Down
AC020658.4	-2.99979	3.31898	1.76034	-1.7041	0.088363	0.181669	1.05373	Not significant
AC020658.5	-0.295513	6.98336	1.05733	-0.279489	0.77987	0.858996	0.107978	Not significant
AC020658.7	-3.3343	5.21033	1.35617	-2.45862	0.0139472	0.0431594	1.85551	Down
AC020659.1	1.50067	2.15713	1.91403	0.784036	0.433019	0.577358	0.363493	Not significant
AC020661.1	0.646278	20.3354	0.48217	1.34035	0.180131	0.309178	0.744411	Not significant
AC020663.1	0.0909586	1.18769	2.25051	0.0404168	0.967761	NA	0.014232	Not significant
AC020663.2	1.7171	1.46653	1.8609	0.922725	0.356151	0.503657	0.448366	Not significant
AC020663.3	-0.320913	4.33608	1.08265	-0.296413	0.766914	0.850058	0.115253	Not significant
AC020687.1	1.47912	38.3357	0.478538	3.09091	0.00199545	0.0087058	2.69996	Up
AC020763.1	0.350677	3.63097	0.989349	0.354452	0.723	0.81743	0.140862	Not significant
AC020763.3	-1.04516	20.5346	0.608917	-1.71643	0.0860837	0.178201	1.06508	Not significant
AC020763.4	-0.857994	12.8162	0.722239	-1.18796	0.234848	0.375148	0.629213	Not significant
AC020765.2	0.329683	2.88214	1.19144	0.27671	0.782003	0.860445	0.106792	Not significant
AC020891.2	0.217929	5.70605	0.95263	0.228766	0.819051	0.88568	0.086689	Not significant
AC020891.3	-0.552449	2.29764	1.48606	-0.371754	0.710076	0.808066	0.148695	Not significant
AC020904.2	0.222018	64.1979	0.397709	0.558243	0.576678	0.703004	0.239066	Not significant
AC020907.1	0.257811	5.32648	0.910398	0.283185	0.777035	0.857096	0.109559	Not significant
AC020907.4	-0.239196	5.44183	1.32	-0.181209	0.856203	0.911133	0.0674231	Not significant
AC020908.1	-0.987624	1.37923	2.22634	-0.443609	0.657325	0.767963	0.18222	Not significant
AC020908.3	-3.84326	2.23665	1.74709	-2.19981	0.0278205	0.0742436	1.55563	Down
AC020910.4	2.11372	30.5478	0.494992	4.27021	1.95e-05	0.000162429	4.70933	Up
AC020910.5	0.902012	22.9452	0.51963	1.73587	0.0825863	0.172689	1.08309	Not significant
AC020911.1	0.417571	5.46571	0.91616	0.455785	0.648545	0.760467	0.18806	Not significant
AC020913.1	-3.05918	1.04282	2.70048	-1.13282	0.257288	NA	0.589581	Not significant
AC020913.3	0.305386	3.0013	1.49156	0.204743	0.837773	0.898557	0.0768737	Not significant
AC020915.1	-0.475111	24.7379	0.576747	-0.823777	0.410066	0.556851	0.387146	Not significant
AC020915.2	-1.55284	8.70121	1.04875	-1.48066	0.138698	0.254372	0.857929	Not significant
AC020915.3	0.927153	104.081	0.294017	3.15339	0.00161384	0.00727184	2.79214	Up
AC020915.4	0	1.1738	3.54121	0	1	NA	0	Not significant
AC020916.1	1.19036	2188.91	0.688548	1.72879	0.0838463	0.174615	1.07652	Not significant
AC020916.2	2.77504	3.71155	1.51325	1.83383	0.0666791	0.146866	1.17601	Not significant
AC020917.1	-0.551527	1.71295	1.78176	-0.30954	0.75691	0.842592	0.120956	Not significant
AC020917.4	-0.186645	17.7491	0.541759	-0.344517	0.730458	0.823009	0.136405	Not significant
AC020928.1	2.46446	24.1198	0.743992	3.31249	0.000924707	0.00454618	3.034	Up
AC020931.1	1.02004	1.13248	2.09056	0.487927	0.625602	NA	0.203702	Not significant
AC020978.2	-2.39346	2.5423	1.35723	-1.76349	0.0778171	0.165482	1.10892	Not significant
AC020978.4	0.756006	2.89191	1.5291	0.494411	0.621016	0.738698	0.206897	Not significant
AC020978.7	-3.42402	2.55392	1.7787	-1.92501	0.0542275	0.125094	1.26578	Not significant
AC020978.9	-1.45787	10.0413	0.86559	-1.68425	0.0921332	0.187571	1.03558	Not significant
AC021016.2	-1.05516	30.2681	0.717433	-1.47074	0.141361	0.257968	0.849669	Not significant
AC021054.1	0.9319	205.31	0.273207	3.41096	0.00064734	0.00335766	3.18887	Up
AC021066.1	0.229999	2.46133	1.65374	0.139078	0.889389	0.932952	0.0509083	Not significant
AC021066.2	-3.70215	1.9898	2.0623	-1.79515	0.0726291	0.156811	1.13889	Not significant
AC021078.1	-2.77502	244.968	0.403329	-6.88029	5.97e-12	2.46e-10	11.2238	Down
AC021086.1	1.152	2.91632	1.46379	0.786997	0.431284	0.575609	0.365237	Not significant
AC021087.1	-3.30201	12.2502	0.946366	-3.48915	0.000484559	0.00260941	3.31465	Down
AC021087.2	-0.552567	37.4336	0.428357	-1.28997	0.197062	0.330234	0.705397	Not significant
AC021092.1	1.2773	7.47097	1.02796	1.24256	0.214032	0.350667	0.669522	Not significant
AC021106.1	-2.56031	18.598	0.850977	-3.00867	0.00262394	0.010932	2.58105	Down
AC021106.3	-2.61867	8.1179	0.938216	-2.79111	0.00525276	0.0193899	2.27961	Down
AC021188.1	0.998763	6.38228	1.20115	0.831508	0.405687	0.552785	0.391809	Not significant
AC021205.3	2.95697	1.07293	2.98294	0.991291	0.321543	NA	0.49276	Not significant
AC021218.1	1.19724	169.99	0.379041	3.1586	0.00158527	0.00715609	2.7999	Up
AC021237.1	-5.00235	1.83335	2.04097	-2.45096	0.0142475	0.0439184	1.84626	Down
AC021242.3	1.40082	16.7239	0.889739	1.57441	0.115392	0.221744	0.937824	Not significant
AC021321.1	0.0471182	11.7842	0.916542	0.0514086	0.959	0.974957	0.0181814	Not significant
AC021483.1	-0.286585	1.27954	2.24898	-0.127429	0.898601	NA	0.0464331	Not significant
AC021483.2	-1.23712	2.53526	1.90042	-0.650968	0.515067	0.650332	0.288136	Not significant
AC021491.2	1.05984	9.72551	0.927165	1.1431	0.252997	0.395893	0.596884	Not significant
AC021491.4	2.62319	2.46455	1.545	1.69786	0.0895336	0.183505	1.04801	Not significant
AC021534.1	3.13301	1.38249	3.72657	0.840723	0.400503	0.547885	0.397394	Not significant
AC021683.3	0.032943	1.35635	2.29311	0.0143661	0.988538	0.993256	0.00500667	Not significant
AC021723.1	1.69302	1.46524	1.99879	0.847025	0.396981	0.544362	0.40123	Not significant
AC021723.2	-0.807156	1.25603	1.92473	-0.41936	0.674953	NA	0.170727	Not significant
AC021739.2	1.25091	5.72769	1.34922	0.927131	0.353858	0.501281	0.451171	Not significant
AC021739.3	0.752362	3.26605	1.34907	0.557689	0.577056	0.703243	0.238782	Not significant
AC021739.5	1.32553	6.96768	1.01788	1.30224	0.192834	0.325126	0.714815	Not significant
AC021752.1	2.36453	1.6313	1.94072	1.21837	0.223082	0.36149	0.651535	Not significant
AC021755.2	0.576297	10.7547	0.78404	0.735035	0.462318	0.603599	0.335059	Not significant
AC021851.1	-2.09935	4.99666	1.13986	-1.84176	0.0655097	0.144912	1.18369	Not significant
AC021945.1	-3.85399	10.931	1.3376	-2.88127	0.0039608	0.0153904	2.40222	Down
AC022001.2	0.54518	1.1267	2.55917	0.21303	0.831304	NA	0.0802403	Not significant
AC022007.1	1.36157	53.8934	0.500191	2.7221	0.00648689	0.0230739	2.18796	Up
AC022028.2	-1.7363	10.0255	0.868686	-1.99877	0.0456336	0.109281	1.34072	Down
AC022031.1	-1.9196	1.20102	2.10539	-0.911753	0.361899	NA	0.441413	Not significant
AC022031.2	0.113933	66.9004	0.413652	0.275432	0.782985	0.861116	0.106247	Not significant
AC022075.1	-0.0583537	16.5218	0.581145	-0.100412	0.920018	0.950686	0.0362039	Not significant
AC022075.2	2.83319	2.07681	1.8583	1.52461	0.127356	0.238884	0.89498	Not significant
AC022079.1	0.035636	2.53425	1.43483	0.0248364	0.980185	0.988036	0.00869175	Not significant
AC022079.2	1.47847	3.01618	1.49054	0.991904	0.321244	0.468806	0.493164	Not significant
AC022080.1	-3.45038	1.5018	2.47609	-1.39348	0.163475	0.287454	0.786549	Not significant
AC022092.1	5.05564	9.15872	1.88547	2.68137	0.00733217	0.0255429	2.13477	Up
AC022098.1	1.34183	92.1687	0.37091	3.61768	0.000297258	0.001723	3.52687	Up
AC022098.3	2.29004	7.70453	0.880777	2.60003	0.0093216	0.0310131	2.03051	Up
AC022098.4	1.06961	3.14221	1.19658	0.893893	0.371379	0.519146	0.430182	Not significant
AC022107.1	-0.344871	119.718	0.384403	-0.89716	0.369633	0.517237	0.432229	Not significant
AC022144.1	-0.494806	5.9111	1.38701	-0.356743	0.721284	0.816287	0.141894	Not significant
AC022148.1	2.03411	6.84477	0.98102	2.07347	0.0381288	0.0950184	1.41875	Up
AC022149.1	-1.19755	1470.62	0.543563	-2.20315	0.0275843	0.0737687	1.55934	Down
AC022150.2	0.661581	2.91003	1.31925	0.501482	0.616032	0.73504	0.210397	Not significant
AC022150.4	0.378516	12.032	0.838978	0.451163	0.651872	0.763113	0.185838	Not significant
AC022154.1	0.181082	11.8383	0.933804	0.193919	0.846239	0.904374	0.0725069	Not significant
AC022165.1	0.449348	12.826	1.05095	0.427565	0.668968	0.77716	0.174595	Not significant
AC022167.2	1.47839	86.1032	0.337883	4.37543	1.21e-05	0.000107234	4.91653	Up
AC022167.4	0.629268	1.82951	2.14406	0.293494	0.769144	0.851723	0.113992	Not significant
AC022167.5	-2.90852	1.04853	2.2317	-1.30328	0.192481	NA	0.715613	Not significant
AC022173.1	-4.29122	2.80365	1.66016	-2.58483	0.00974274	0.0321555	2.01132	Down
AC022182.1	-2.13585	14.1581	0.905748	-2.3581	0.0183686	0.0537118	1.73592	Down
AC022182.2	-3.46325	1.47787	2.02428	-1.71086	0.0871073	0.17973	1.05995	Not significant
AC022211.1	-0.791014	23.1922	0.863343	-0.916222	0.35955	0.507049	0.44424	Not significant
AC022211.2	0.602106	234.103	0.696437	0.864552	0.387285	0.534849	0.41197	Not significant
AC022211.3	-1.48695	21.2401	0.699196	-2.12666	0.033448	0.0858672	1.47563	Down
AC022211.4	1.83362	14.9718	0.753143	2.43463	0.014907	0.0455872	1.82661	Up
AC022217.3	3.81343	2.49652	2.04772	1.86228	0.0625638	0.139569	1.20368	Not significant
AC022239.1	0.0727846	5.72603	0.940073	0.0774244	0.938286	0.962306	0.0276648	Not significant
AC022272.1	-4.88759	1.69902	2.09074	-2.33773	0.0194011	0.0560794	1.71217	Down
AC022306.1	-4.24546	1.10883	2.3059	-1.84113	0.0656018	NA	1.18308	Not significant
AC022306.2	-2.45787	2.75618	1.57931	-1.5563	0.119637	0.227935	0.922133	Not significant
AC022336.1	-1.74249	1.18807	2.28952	-0.76107	0.446615	NA	0.350066	Not significant
AC022336.3	-0.878604	7.61284	0.768181	-1.14375	0.252729	0.39564	0.597345	Not significant
AC022364.1	1.74015	51.3977	0.562185	3.09534	0.00196587	0.00860249	2.70645	Up
AC022395.1	-3.44636	2.52637	1.58706	-2.17154	0.0298906	0.0786351	1.52447	Down
AC022400.1	-0.717507	11.2776	0.826097	-0.868551	0.385093	0.532657	0.414434	Not significant
AC022400.5	-1.36497	10.6279	0.679594	-2.0085	0.0445897	0.107219	1.35077	Down
AC022400.6	-0.690383	1.07661	2.63739	-0.261768	0.793501	NA	0.100453	Not significant
AC022400.7	0.753029	169.316	0.344819	2.18383	0.0289744	0.076669	1.53799	Up
AC022400.8	0.222193	2.74392	1.39328	0.159474	0.873295	0.922759	0.0588388	Not significant
AC022405.1	-3.92629	1.53744	2.521	-1.55743	0.119368	0.227556	0.923111	Not significant
AC022413.1	1.61513	28.262	0.775274	2.08331	0.0372234	0.0932941	1.42918	Up
AC022415.1	-0.650244	15.0065	0.714605	-0.909935	0.362857	0.510655	0.440265	Not significant
AC022417.1	-1.3655	8.23722	0.884021	-1.54465	0.122432	0.231893	0.912107	Not significant
AC022445.1	-2.02482	1.56094	2.04435	-0.990444	0.321957	0.469394	0.492202	Not significant
AC022497.1	-2.13115	2.04655	1.77306	-1.20196	0.229378	0.369007	0.639448	Not significant
AC022509.2	-0.600118	2.3554	1.49175	-0.402291	0.68747	0.791953	0.162746	Not significant
AC022509.3	3.33743	24.2534	0.926743	3.60124	0.000316697	0.00182152	3.49936	Up
AC022540.1	-1.89199	2.03938	1.72	-1.09999	0.271334	0.415654	0.566495	Not significant
AC022558.1	-3.94459	2.61944	1.72102	-2.292	0.0219056	0.0616337	1.65945	Down
AC022596.2	-1.75195	6.28927	0.894231	-1.95917	0.0500932	0.117714	1.30022	Not significant
AC022613.1	0.360381	122.525	0.450502	0.799954	0.423737	0.568848	0.372903	Not significant
AC022613.2	-0.386534	12.2045	0.642674	-0.601447	0.547542	0.679032	0.261582	Not significant
AC022613.3	-5.41554	3.16001	1.67376	-3.23556	0.00121404	0.00572667	2.91577	Down
AC022762.2	-1.552	5.38504	0.963237	-1.61123	0.107129	0.209499	0.970094	Not significant
AC022784.1	0.483581	301.758	0.392441	1.23224	0.21786	0.355166	0.661822	Not significant
AC022784.5	-2.72302	1.71184	2.26371	-1.2029	0.229015	0.368575	0.640137	Not significant
AC022784.6	1.92273	5.27475	1.26116	1.52458	0.127365	0.238884	0.89495	Not significant
AC022819.1	-3.44439	1.95209	2.19645	-1.56816	0.116844	0.223921	0.932394	Not significant
AC022893.1	-4.65274	15.0988	0.943685	-4.93039	8.21e-07	1e-05	6.08584	Down
AC022898.2	4.4289	3.7188	1.83845	2.40904	0.0159946	0.0482973	1.79603	Up
AC022916.1	2.66878	88.3116	0.599736	4.44992	8.59e-06	7.94e-05	5.066	Up
AC022916.4	4.88394	1.87871	2.3251	2.10053	0.0356821	0.0903208	1.44755	Up
AC022960.2	-1.06278	1.17883	2.60803	-0.407504	0.683638	NA	0.165174	Not significant
AC022968.1	-1.62764	7.54818	0.891282	-1.82618	0.067823	0.148934	1.16862	Not significant
AC022973.2	-3.08993	1.07813	2.34299	-1.3188	0.187237	NA	0.727609	Not significant
AC022973.3	-3.4041	3.96586	1.67404	-2.03347	0.0420051	0.102317	1.3767	Down
AC022973.4	-4.98426	2.63104	1.77311	-2.81103	0.00493828	0.0184526	2.30642	Down
AC023024.1	1.37619	7.42308	0.959876	1.43372	0.151652	0.2718	0.819152	Not significant
AC023034.1	-4.65329	2.95356	2.23178	-2.08502	0.0370679	0.0930252	1.431	Down
AC023043.1	1.64706	30.5009	0.671657	2.45223	0.0141973	0.0438102	1.8478	Up
AC023043.2	-4.82658	2.42968	1.97793	-2.44022	0.0146784	0.0449831	1.83332	Down
AC023043.4	0.11356	19.718	0.933366	0.121667	0.903163	0.941081	0.0442341	Not significant
AC023055.1	1.54315	2.30308	1.79812	0.858201	0.390782	0.538307	0.408066	Not significant
AC023090.2	-4.65206	1.66153	2.28782	-2.0334	0.042012	0.102317	1.37663	Down
AC023137.1	0.147482	1.15037	1.87397	0.0787	0.937271	NA	0.0281347	Not significant
AC023154.1	-0.269909	2.23306	2.08639	-0.129367	0.897067	0.937511	0.0471749	Not significant
AC023157.1	5.05327	35.6532	1.29137	3.91312	1	NA	0	Not significant
AC023157.2	1.09707	11.7822	0.643949	1.70366	0.0884444	0.181772	1.05333	Not significant
AC023157.3	2.09362	91.1818	0.56568	3.70106	0.000214697	0.00130111	3.66817	Up
AC023271.1	-3.65329	1.02206	2.58001	-1.416	0.156777	NA	0.804719	Not significant
AC023302.1	3.55066	0.989088	2.64515	1.34233	0.179489	NA	0.745961	Not significant
AC023310.4	1.90799	6.03623	0.91156	2.09311	0.0363397	0.0916748	1.43962	Up
AC023355.1	-0.587133	33.1959	0.724188	-0.810747	0.417511	0.563167	0.379332	Not significant
AC023389.1	-2.7369	2.04408	1.79625	-1.52368	0.127589	0.239226	0.894188	Not significant
AC023421.2	-2.52474	4.29503	1.17354	-2.15138	0.0314462	0.0818259	1.50243	Down
AC023491.1	-0.0342117	7.67494	1.06304	-0.0321828	0.974326	0.984917	0.0112956	Not significant
AC023509.3	0.153545	5.95176	1.16041	0.13232	0.894732	0.936256	0.0483072	Not significant
AC023509.4	1.11244	45.6047	0.630651	1.76396	0.0777393	0.165332	1.10936	Not significant
AC023593.1	0.938138	6.49458	1.27313	0.736876	0.461197	0.602646	0.336113	Not significant
AC023632.2	2.0981	15.9103	0.752281	2.78898	0.00528744	0.0195055	2.27675	Up
AC023632.6	-2.23183	85.5873	0.456726	-4.88658	1.03e-06	1.22e-05	5.98884	Down
AC023794.1	-1.21571	1.93342	1.82933	-0.664563	0.50633	0.64276	0.295566	Not significant
AC023794.4	0.393114	9.02544	0.838799	0.468663	0.639311	0.753417	0.194288	Not significant
AC023794.5	-3.72453	1.48452	2.14821	-1.73378	0.0829576	0.173234	1.08114	Not significant
AC023813.2	-3.67471	1.04964	2.27872	-1.61262	0.106828	NA	0.971315	Not significant
AC023813.3	2.52745	14.7682	0.981357	2.57547	0.0100104	0.0328704	1.99955	Up
AC023818.1	-2.08267	10.2849	0.877034	-2.37467	0.0175647	0.0519317	1.75536	Down
AC023824.1	4.01104	2.61045	1.93064	2.07757	0.0377486	0.094345	1.4231	Up
AC023824.3	1.34445	36.7932	0.684976	1.96276	0.0496736	0.116909	1.30387	Up
AC023824.5	1.31162	63.442	0.993763	1.31985	0.186885	0.317639	0.728425	Not significant
AC023824.6	0.407453	101.169	0.828133	0.492013	0.62271	0.739839	0.205714	Not significant
AC023830.1	-0.223345	6.30981	0.77768	-0.287194	0.773963	0.854848	0.11128	Not significant
AC023830.3	-0.30097	3.70407	1.24983	-0.24081	0.809703	0.879101	0.0916744	Not significant
AC023905.1	4.46223	1.6498	2.24803	1.98495	0.0471501	0.112003	1.32652	Up
AC023906.2	3.66166	3.64872	1.87077	1.9573	0.0503119	0.118097	1.29833	Not significant
AC023906.4	-1.27147	4.39042	1.41459	-0.898827	0.368745	0.516399	0.433274	Not significant
AC023906.5	-0.877567	3.55624	1.34211	-0.653871	0.513195	0.648771	0.289718	Not significant
AC023908.3	-1.80842	10.533	0.731817	-2.47114	0.0134683	0.041931	1.87069	Down
AC023983.1	-0.524614	3.12049	1.18578	-0.442421	0.658185	0.76854	0.181652	Not significant
AC023983.2	2.60718	1.31412	2.40919	1.08218	0.279171	0.42404	0.55413	Not significant
AC024060.1	-1.2859	22.2452	0.72822	-1.76582	0.0774269	0.164833	1.11111	Not significant
AC024075.1	-0.681063	58.7353	0.902678	-0.754492	0.450554	0.593058	0.346253	Not significant
AC024075.2	0.076542	98.9787	0.437806	0.174831	0.861213	0.91442	0.0648897	Not significant
AC024075.3	0.381374	50.2715	0.902931	0.422373	0.672753	0.780423	0.172144	Not significant
AC024084.1	-0.517188	2.64269	1.90701	-0.271204	0.786234	0.863582	0.104448	Not significant
AC024145.1	-4.05222	2.04841	1.76208	-2.29968	0.0214662	0.0606775	1.66825	Down
AC024230.1	3.4433	2.05559	2.33953	1.47179	0.141077	0.257642	0.850543	Not significant
AC024243.1	-1.41463	3.57587	1.24384	-1.13731	0.25541	0.39859	0.592762	Not significant
AC024257.3	-0.0289123	6.90022	0.857023	-0.0337358	0.973088	0.984196	0.0118479	Not significant
AC024267.3	-1.13689	3.81909	1.36883	-0.830556	0.406224	0.553195	0.391234	Not significant
AC024267.4	-0.813855	3.60995	1.29605	-0.627952	0.530035	0.663468	0.275695	Not significant
AC024267.5	-2.74845	2.78848	1.97363	-1.39259	0.163744	0.287771	0.785833	Not significant
AC024267.6	2.81207	0.980711	2.38275	1.18018	0.237929	NA	0.623552	Not significant
AC024270.4	0.760706	3.4008	1.39114	0.546824	0.5845	0.709365	0.233216	Not significant
AC024293.1	0.933688	1746.59	0.376804	2.47791	0.0132154	0.041281	1.87892	Up
AC024337.2	2.38493	2.14452	3.43464	0.694376	0.487447	0.626213	0.312073	Not significant
AC024361.1	-0.285301	1.2295	1.94942	-0.146352	0.883644	NA	0.0537228	Not significant
AC024361.2	1.87276	5.502	1.61114	1.16238	0.24508	0.386958	0.610691	Not significant
AC024361.3	0.183953	5.7792	0.826331	0.222614	0.823836	0.888986	0.0841592	Not significant
AC024405.2	0.260995	10.3318	0.665819	0.39199	0.695065	0.797253	0.157974	Not significant
AC024451.2	-3.4648	3.95602	1.40579	-2.46466	0.0137142	0.0425806	1.86283	Down
AC024451.4	-1.32481	2.51818	1.84862	-0.71665	0.47359	0.614127	0.324597	Not significant
AC024475.4	2.24056	5.77514	1.44763	1.54774	0.121685	0.230874	0.914764	Not significant
AC024558.1	-4.27413	1.42302	1.98076	-2.15782	0.0309415	0.0808213	1.50946	Down
AC024559.1	-1.43391	4.9183	1.73182	-0.827975	0.407685	0.554608	0.389676	Not significant
AC024560.1	3.59606	1.88107	2.41826	1.48704	0.137004	0.252278	0.863266	Not significant
AC024560.2	1.55251	28.735	0.672994	2.30688	0.0210616	0.0597895	1.67651	Up
AC024560.3	0.0816386	5.9663	1.05782	0.0771764	0.938483	0.962349	0.0275735	Not significant
AC024575.1	2.21378	30.2855	0.602164	3.67638	0.000236565	0.00141768	3.62605	Up
AC024580.1	-0.0368803	16.6315	0.673661	-0.0547461	0.956341	0.973108	0.0193874	Not significant
AC024592.1	3.62843	2.26039	1.61218	2.25063	0.0244087	0.0671267	1.61246	Up
AC024595.1	3.07965	6.70464	1.99908	1.54053	0.123431	0.233415	0.908576	Not significant
AC024619.3	-0.882106	1.26377	2.13554	-0.413059	0.679563	NA	0.16777	Not significant
AC024896.1	-0.279338	1300.05	0.245055	-1.1399	0.254327	0.397435	0.594607	Not significant
AC024909.2	-1.97937	32.3215	0.890439	-2.22292	0.0262214	0.0709573	1.58134	Down
AC024933.1	-4.98893	2.91186	1.7771	-2.80735	0.00499516	0.0186201	2.30145	Down
AC024937.1	-3.14489	2.64799	1.56754	-2.00626	0.0448287	0.107693	1.34844	Down
AC024940.1	1.54519	20.8968	0.594419	2.5995	0.00933605	0.0310478	2.02984	Up
AC024940.2	1.04001	25.8682	0.444938	2.33742	0.0194176	0.05612	1.7118	Up
AC024940.5	-3.60493	1.90779	1.91652	-1.88098	0.0599751	0.134964	1.22203	Not significant
AC025031.1	4.14664	2.48463	1.80488	2.29747	0.0215922	0.0609239	1.6657	Up
AC025031.2	-0.566707	3.89029	0.960456	-0.590039	0.555165	0.685219	0.255578	Not significant
AC025031.4	-1.56763	7.0897	0.874338	-1.79293	0.0729842	0.157431	1.13677	Not significant
AC025034.1	-2.37932	1.61151	1.97304	-1.20592	0.22785	0.367391	0.642351	Not significant
AC025048.2	1.45712	74.3459	0.580925	2.50828	0.012132	0.0384569	1.91607	Up
AC025048.4	0.755888	17.3132	0.666579	1.13398	0.256802	0.400129	0.590401	Not significant
AC025048.6	-1.9029	96.4261	0.423266	-4.49575	6.93e-06	6.56e-05	5.1591	Down
AC025162.2	0.293158	2.90715	1.50686	0.194549	0.845746	0.904201	0.07276	Not significant
AC025164.1	2.37032	29.735	0.585769	4.04652	5.2e-05	0.000380341	4.28412	Up
AC025165.1	0.119126	5.16436	1.07098	0.11123	0.911434	0.94536	0.0402748	Not significant
AC025165.4	0.578954	2.63484	1.53596	0.376934	0.706223	0.805145	0.151058	Not significant
AC025165.5	0.656631	13.8665	0.945718	0.694321	0.487481	0.626213	0.312042	Not significant
AC025166.1	3.79119	3.09287	1.74378	2.17411	0.0296966	0.0781603	1.52729	Up
AC025171.1	0.0509949	699.62	0.236989	0.215179	0.829628	0.893038	0.0811166	Not significant
AC025171.2	-0.270745	88.7929	0.586855	-0.461349	0.644548	0.757527	0.190745	Not significant
AC025171.3	-0.190611	6.68359	0.992396	-0.192071	0.847687	0.905523	0.0717647	Not significant
AC025171.4	-0.383159	4.04848	1.27839	-0.299719	0.764391	0.848054	0.116684	Not significant
AC025171.5	-1.21316	15.4389	0.860873	-1.40922	0.158771	0.28097	0.79923	Not significant
AC025175.1	-2.29581	1.78572	1.82513	-1.25789	0.208432	0.34433	0.681037	Not significant
AC025176.1	-4.14769	2.60606	1.62213	-2.55695	0.0105595	0.034376	1.97636	Down
AC025178.1	0.568871	9.64816	0.889727	0.639377	0.522578	0.657081	0.281849	Not significant
AC025180.1	-0.236139	1.65171	1.50743	-0.156649	0.875521	0.924207	0.0577334	Not significant
AC025181.2	1.98023	119.753	0.338659	5.84726	5e-09	1.04e-07	8.30127	Up
AC025198.1	0.00497879	18.0737	0.771054	0.00645712	0.994848	0.996958	0.00224327	Not significant
AC025219.1	0.953383	3.82608	1.07448	0.887299	0.374918	0.522547	0.426064	Not significant
AC025259.3	1.97785	1.88081	1.95364	1.01239	0.311352	0.457993	0.506748	Not significant
AC025262.2	-0.219465	3.05382	1.21803	-0.18018	0.857011	0.911416	0.0670136	Not significant
AC025265.1	-0.783537	14.0771	0.580631	-1.34946	0.17719	0.305491	0.751561	Not significant
AC025283.3	3.09563	16.6355	0.914776	3.38403	0.000714315	0.00365056	3.14611	Up
AC025287.2	0.487573	8.46885	0.805251	0.605492	0.544852	0.676529	0.263721	Not significant
AC025287.3	-1.59694	7.2515	0.918365	-1.7389	0.0820531	0.171994	1.0859	Not significant
AC025419.1	0.12289	593.856	0.590807	0.208004	0.835226	0.896789	0.078196	Not significant
AC025423.1	-3.2665	7.87464	1.17515	-2.77965	0.00544179	0.0199446	2.26426	Down
AC025430.1	-4.00847	4.03168	1.39993	-2.86335	0.00419192	0.0161029	2.37759	Down
AC025449.1	-2.87295	12.9148	0.88321	-3.25284	0.00114256	0.00544498	2.94212	Down
AC025458.1	2.20708	2.48444	2.33388	0.945668	0.344318	0.492101	0.463041	Not significant
AC025470.2	-2.45566	3.08467	1.32942	-1.84716	0.0647234	0.143571	1.18894	Not significant
AC025569.1	1.99995	9.23358	1.19232	1.67736	0.0934712	0.189595	1.02932	Not significant
AC025575.2	1.1668	35.0688	0.523644	2.22823	0.0258654	0.070191	1.58728	Up
AC025580.1	2.96543	1.72947	2.2336	1.32765	0.184294	0.314458	0.734489	Not significant
AC025580.2	0.74	83.2222	0.787401	0.939801	0.347319	0.494933	0.459271	Not significant
AC025594.2	-4.27967	2.79964	1.82833	-2.34075	0.0192451	0.0556981	1.71568	Down
AC025627.1	2.1194	3.5111	1.30106	1.62898	0.103318	0.204197	0.985823	Not significant
AC025678.3	1.08855	7.79047	0.968598	1.12385	0.261079	0.404846	0.583229	Not significant
AC025682.1	1.43405	21.9591	0.628002	2.28351	0.0224006	0.0627901	1.64974	Up
AC025754.1	0.641359	1.04165	2.7633	0.232099	0.816461	NA	0.0880644	Not significant
AC025754.2	0.753412	6.68812	1.19471	0.630624	0.528287	0.661923	0.27713	Not significant
AC025766.1	-1.5886	3.50006	1.37289	-1.15712	0.247223	0.389249	0.606912	Not significant
AC025857.2	0.294992	17.3503	0.599371	0.492169	0.6226	0.739746	0.205791	Not significant
AC025884.1	1.79893	20.0173	0.733514	2.45248	0.0141873	0.0437913	1.8481	Up
AC025884.2	1.91676	14.2674	0.568059	3.37423	0.00074023	0.00375894	3.13063	Up
AC025917.1	-2.88823	3.08658	1.48277	-1.94787	0.0514308	0.120158	1.28878	Not significant
AC026124.1	-4.71313	4.89511	1.69234	-2.78498	0.0053531	0.0196912	2.27139	Down
AC026124.2	-0.701527	8.15866	1.13837	-0.616255	0.537726	0.670438	0.269439	Not significant
AC026191.1	5.16091	2.82638	1.67791	3.07579	0.00209944	0.00908004	2.6779	Up
AC026202.2	1.89489	16.2566	0.908405	2.08595	0.0369833	0.0928633	1.43199	Up
AC026250.1	0.549644	349.81	0.296512	1.8537	0.0637825	0.141796	1.1953	Not significant
AC026254.2	2.79282	19.8187	0.818588	3.41176	0.000645458	0.00335268	3.19013	Up
AC026271.1	-0.828232	314.862	0.769537	-1.07627	0.281805	0.426837	0.550051	Not significant
AC026271.3	0.176312	91.4901	0.487002	0.362035	0.717326	0.813278	0.144284	Not significant
AC026304.1	-0.231753	1.10968	2.81026	-0.0824667	0.934276	NA	0.029525	Not significant
AC026316.4	0.142983	1.54593	1.8156	0.0787526	0.937229	0.961734	0.0281541	Not significant
AC026333.4	-1.42602	1.71836	1.92079	-0.742411	0.457839	0.59978	0.339288	Not significant
AC026348.1	-3.85933	1.08738	2.60551	-1.48122	0.138549	NA	0.858398	Not significant
AC026356.1	-1.42774	41.5324	0.520984	-2.74047	0.00613515	0.0220257	2.21217	Down
AC026356.2	-3.32797	13.113	0.775837	-4.28952	1.79e-05	0.000150443	4.74701	Down
AC026362.2	-1.38741	3.97358	1.25012	-1.10982	0.267076	0.411115	0.573366	Not significant
AC026367.1	0.0424536	2.96222	1.57776	0.0269074	0.978534	0.98725	0.00942427	Not significant
AC026367.3	-1.45986	2.73617	1.47052	-0.992746	0.320834	0.468488	0.49372	Not significant
AC026401.2	-2.72271	1.97209	1.92304	-1.41584	0.156823	0.27861	0.80459	Not significant
AC026401.3	0.0589491	351.703	0.563182	0.104671	0.916636	0.948801	0.0378029	Not significant
AC026403.1	0.46663	587.175	0.299767	1.55664	0.119556	0.227799	0.922429	Not significant
AC026412.1	1.15585	1247.17	0.224931	5.1387	2.77e-07	3.8e-06	6.55807	Up
AC026412.2	-0.159539	5.54859	1.36363	-0.116996	0.906864	0.942985	0.042458	Not significant
AC026412.3	0.489036	82.5651	0.504061	0.970192	0.331951	0.479614	0.478927	Not significant
AC026436.1	0.99681	18.3464	0.836226	1.19203	0.233248	0.373519	0.632183	Not significant
AC026462.1	-0.168543	18.0757	0.573489	-0.293891	0.768841	0.851588	0.114163	Not significant
AC026464.5	-4.67476	2.06722	2.32697	-2.00895	0.0445424	0.10715	1.35123	Down
AC026470.2	-1.39534	2.84855	1.71791	-0.81223	0.41666	0.562448	0.380218	Not significant
AC026471.1	0.998452	169.423	0.775384	1.28769	0.197855	0.331251	0.703653	Not significant
AC026471.2	2.31104	6.17277	0.917366	2.51921	0.0117618	0.0375229	1.92953	Up
AC026471.4	0.937511	21.4953	0.667209	1.40512	0.159985	0.28265	0.795921	Not significant
AC026471.6	0.543247	72.662	0.467867	1.16111	0.245596	0.387478	0.609779	Not significant
AC026495.1	0.19491	1.66712	1.49389	0.130471	0.896194	0.937066	0.0475981	Not significant
AC026691.1	2.97912	20.6122	0.679362	4.38517	1.16e-05	0.000103297	4.93594	Up
AC026704.1	-0.297117	3.29987	1.38903	-0.213902	0.830623	0.893645	0.0805958	Not significant
AC026740.1	0.853204	113.565	0.613881	1.38985	0.164574	0.288864	0.783639	Not significant
AC026740.2	2.95527	1.50994	2.48132	1.19101	0.233651	0.373933	0.631431	Not significant
AC026765.2	2.04411	6.12713	0.949542	2.15273	0.0313398	0.0816132	1.5039	Up
AC026785.3	2.70959	2.9122	1.56005	1.73686	0.0824121	0.172476	1.08401	Not significant
AC026801.2	2.37892	34.9476	0.467377	5.08993	3.58e-07	4.79e-06	6.44589	Up
AC026803.1	-0.104922	2.21033	1.5357	-0.068322	0.945529	0.966354	0.024325	Not significant
AC026803.2	1.50762	24.5759	0.746859	2.01862	0.0435269	0.105171	1.36124	Up
AC026877.1	-1.91836	2.3368	1.43268	-1.339	0.180571	0.309749	0.743352	Not significant
AC026954.1	-0.735605	1.61993	1.88601	-0.390033	0.696512	0.798348	0.157071	Not significant
AC026979.2	0.463942	14.0583	0.559239	0.829595	0.406768	0.553805	0.390654	Not significant
AC026979.3	-1.44431	1.92733	1.76641	-0.81765	0.413557	0.559921	0.383464	Not significant
AC026979.4	-1.46496	7.72877	0.953053	-1.53712	0.124264	0.234594	0.905654	Not significant
AC026992.2	4.07059	4.90607	1.74863	2.32787	0.0199187	0.0572114	1.70074	Up
AC027020.1	1.73421	2.58923	1.73865	0.997444	0.318549	0.466	0.496824	Not significant
AC027020.2	0.87064	2.47606	1.55723	0.559095	0.576097	0.702554	0.239504	Not significant
AC027031.2	0.202573	526.613	0.273103	0.741748	0.45824	0.60004	0.338907	Not significant
AC027097.1	-0.0771414	56.9957	0.393705	-0.195937	0.844659	0.903452	0.0733184	Not significant
AC027097.2	1.19854	79.3378	0.572417	2.09382	0.0362761	0.0915441	1.44038	Up
AC027117.1	-0.735686	6.36645	0.845064	-0.870569	0.38399	0.531703	0.41568	Not significant
AC027117.2	-1.14106	3.82365	1.18937	-0.959387	0.337364	0.485127	0.471901	Not significant
AC027176.2	-1.79433	5.56075	1.11746	-1.60573	0.108333	0.211319	0.965238	Not significant
AC027228.2	-1.2725	33.2571	0.505404	-2.51779	0.0118094	0.0376405	1.92777	Down
AC027237.1	-4.40571	2.7986	1.90183	-2.31657	0.0205274	0.0586252	1.68767	Down
AC027237.2	1.29971	5.51255	1.19006	1.09214	0.274774	0.419507	0.561025	Not significant
AC027237.3	-0.599193	19.4948	0.631239	-0.949233	0.342502	0.490475	0.465337	Not significant
AC027243.1	1.90631	3.6002	1.29874	1.46782	0.142153	0.258928	0.847242	Not significant
AC027243.2	1.24075	1.49281	1.9553	0.634559	0.525716	0.659845	0.279249	Not significant
AC027271.1	-3.70906	1.42218	2.97612	-1.24627	0.212664	0.349253	0.672306	Not significant
AC027281.2	-0.39968	9.24111	0.995627	-0.401435	0.6881	0.792332	0.162349	Not significant
AC027288.1	-4.89831	2.22271	2.22364	-2.20284	0.0276061	0.0738075	1.55899	Down
AC027288.3	0.939515	5.11612	1.52411	0.616433	0.537609	0.670438	0.269534	Not significant
AC027290.2	-1.96552	76.3883	0.508561	-3.86486	0.000111151	0.000733662	3.95409	Down
AC027307.1	2.01434	7.85106	0.98122	2.0529	0.0400826	0.0988457	1.39704	Up
AC027307.2	3.05836	565.254	0.393658	7.76909	7.91e-15	5.85e-13	14.1021	Up
AC027307.3	0.00677332	33.5957	0.612211	0.0110637	0.991173	0.994975	0.00385071	Not significant
AC027309.2	1.11757	445.768	0.461714	2.42048	0.0154998	0.0470645	1.80967	Up
AC027338.2	-8.4377	20.3416	1.35062	-6.24728	4.18e-10	1.14e-08	9.37919	Down
AC027348.1	3.61784	1.17713	3.13886	1.1526	0.249076	NA	0.603668	Not significant
AC027373.1	-1.5643	7.0865	0.816853	-1.91503	0.0554884	0.127256	1.2558	Not significant
AC027514.2	-4.05821	1.28826	2.15821	-1.88036	0.0600591	0.135101	1.22142	Not significant
AC027544.1	1.08548	1.14677	2.67422	0.405904	0.684813	NA	0.164428	Not significant
AC027559.1	1.15252	41.7857	0.702761	1.63999	0.101008	0.200888	0.995645	Not significant
AC027601.1	-0.156507	18.0136	0.522591	-0.299482	0.764572	0.848198	0.116582	Not significant
AC027601.2	1.12883	2.14944	1.46016	0.773086	0.439472	0.583275	0.357069	Not significant
AC027601.3	-0.949886	2.56447	1.42507	-0.666555	0.505056	0.6416	0.29666	Not significant
AC027601.5	-1.19842	3.62228	1.26359	-0.948422	0.342915	0.490818	0.464814	Not significant
AC027607.1	-0.832653	4.39355	1.1268	-0.738954	0.459935	0.601641	0.337304	Not significant
AC027612.1	-3.35889	5.15834	1.28317	-2.61765	0.00885388	0.029739	2.05287	Down
AC027612.2	3.96943	2.2567	1.94171	2.04429	0.0409244	0.100418	1.38802	Up
AC027612.3	-0.432046	44.9707	0.478127	-0.903623	0.366196	0.514072	0.436287	Not significant
AC027644.1	0.81551	21.0027	0.512007	1.59277	0.111211	0.215761	0.953851	Not significant
AC027644.3	0.928699	2.63298	1.36714	0.6793	0.496948	0.634572	0.303689	Not significant
AC027682.1	0.525382	7.60573	0.80891	0.649494	0.516019	0.651168	0.287334	Not significant
AC027682.4	-0.200354	3.67502	1.36704	-0.14656	0.883479	0.928973	0.0538037	Not significant
AC027682.6	2.89024	35.1287	0.678272	4.26119	2.03e-05	0.000168043	4.69177	Up
AC027682.7	-0.699298	3.20518	1.31474	-0.531891	0.594802	0.718066	0.225628	Not significant
AC027702.1	1.12841	19.5217	0.624939	1.80563	0.0709762	0.154162	1.14889	Not significant
AC027796.1	-0.847023	1.21351	1.90979	-0.443517	0.657392	NA	0.182176	Not significant
AC027796.2	-1.25795	4.76384	1.30711	-0.962386	0.335856	0.483666	0.473847	Not significant
AC027796.4	-0.343273	9.42884	0.768854	-0.446474	0.655255	0.766278	0.18359	Not significant
AC027801.4	-0.235542	1.18867	1.96114	-0.120105	0.9044	NA	0.0436394	Not significant
AC032044.1	-2.28618	4.23577	1.40166	-1.63105	0.102879	0.20363	0.987673	Not significant
AC034102.1	0.167917	78.8117	0.541458	0.31012	0.756469	0.842357	0.121209	Not significant
AC034102.6	1.04433	29.1014	0.776063	1.34568	0.178407	0.307138	0.748588	Not significant
AC034111.1	-3.07913	1.26415	2.3228	-1.32562	0.184967	NA	0.732906	Not significant
AC034114.2	0.340419	3.16532	1.2534	0.271597	0.785932	0.863414	0.104615	Not significant
AC034198.2	-2.63233	2.96359	1.35262	-1.9461	0.0516425	0.120524	1.28699	Not significant
AC034213.1	8.7856	33.2387	3.26874	2.68777	0.00719318	0.025123	2.14308	Up
AC034223.2	1.95813	1.12662	3.70576	0.528401	0.597221	NA	0.223865	Not significant
AC034229.4	0.644572	2.75841	2.09179	0.308143	0.757973	0.843504	0.120346	Not significant
AC034231.1	0.939748	94.1676	0.355544	2.64312	0.00821449	0.027981	2.08542	Up
AC034232.2	-2.41825	2.06055	1.93701	-1.24844	0.211868	0.348266	0.673934	Not significant
AC034236.1	0.840019	804.929	0.378014	2.22219	0.0262704	0.0710568	1.58053	Up
AC034236.2	1.1629	44.4525	0.489674	2.37485	0.0175561	0.0519128	1.75557	Up
AC034236.3	3.44384	0.964769	2.61924	1.31482	0.188569	NA	0.72453	Not significant
AC034243.1	2.55382	3.94684	1.24007	2.05942	0.0394538	0.0977334	1.40391	Up
AC036103.1	-4.01144	3.12575	1.61752	-2.47999	0.0131387	0.0410634	1.88145	Down
AC036108.1	-3.00158	5.11321	1.04849	-2.86276	0.00419972	0.0161275	2.37678	Down
AC036108.2	-5.7267	3.57794	1.5588	-3.6738	0.000238974	0.00142916	3.62165	Down
AC036108.3	-1.52912	8.08182	0.84985	-1.79928	0.0719742	0.155782	1.14282	Not significant
AC036176.1	2.30026	3.74911	1.51897	1.51436	0.129936	0.242468	0.886272	Not significant
AC036176.2	-4.40595	1.6382	1.98764	-2.21668	0.0266451	0.0718604	1.57438	Down
AC036214.1	2.11409	28.4342	0.823583	2.56694	0.01026	0.0335375	1.98885	Up
AC036214.2	0.375367	24.8481	0.804052	0.466844	0.640612	0.754566	0.193405	Not significant
AC036214.4	-4.26701	1.72305	1.98139	-2.15354	0.0312763	0.081512	1.50478	Down
AC036222.1	-3.1354	9.74967	0.982933	-3.18984	0.0014235	0.0065337	2.84664	Down
AC037198.1	0.289588	1.35537	2.22782	0.129987	0.896576	0.937297	0.0474127	Not significant
AC037441.1	6.1101	10.0961	1.4607	4.18299	2.88e-05	0.000228152	4.54106	Up
AC037441.2	0	1.14481	3.51809	0	1	NA	0	Not significant
AC037450.1	0.292237	1.6684	1.57497	0.185551	0.852797	0.909137	0.0691544	Not significant
AC037459.2	-2.24339	9.08492	1.04099	-2.15505	0.0311576	0.081285	1.50644	Down
AC037459.3	-1.02748	13.1132	0.667103	-1.54021	0.12351	0.233507	0.908299	Not significant
AC037487.1	-0.717734	9.06301	1.05211	-0.682184	0.495123	0.633079	0.305287	Not significant
AC037487.2	0.206575	1.32378	2.14704	0.0962137	0.923351	0.952601	0.0346333	Not significant
AC037487.3	0.304033	4.12422	1.31931	0.230448	0.817744	0.884845	0.0873828	Not significant
AC039056.2	-0.202177	15.0726	0.902982	-0.223899	0.822836	0.888362	0.084687	Not significant
AC040160.1	1.44263	18.6728	0.794316	1.8162	0.0693404	0.151576	1.15901	Not significant
AC040160.2	-0.794001	2.57337	1.54229	-0.514819	0.60668	0.727739	0.21704	Not significant
AC040162.1	1.11317	28.9339	0.507512	2.19339	0.0282793	0.0751821	1.54853	Up
AC040162.3	2.55139	3.50891	1.42457	1.79099	0.0732947	0.157942	1.13493	Not significant
AC040169.1	1.45141	63.6385	0.359298	4.03957	5.36e-05	0.000390553	4.27124	Up
AC040169.3	-1.35537	10.4304	0.983572	-1.37801	0.168202	0.293835	0.77417	Not significant
AC040173.1	-0.543035	2.10583	1.43613	-0.378124	0.705339	0.804572	0.151602	Not significant
AC040174.1	0.0200193	41.1571	0.406309	0.0492712	0.960703	0.975877	0.0174108	Not significant
AC040174.2	-4.26074	2.03998	2.1279	-2.00232	0.0452502	0.108514	1.34438	Down
AC040904.1	-1.02619	1.04873	1.98918	-0.515884	0.605935	NA	0.217574	Not significant
AC040914.1	4.16275	1.64948	2.84107	1.46521	0.142865	0.259873	0.845075	Not significant
AC040934.1	-2.1564	5.38469	1.33475	-1.61559	0.106184	0.208178	0.973942	Not significant
AC040970.1	1.25473	84.4191	0.405613	3.09341	0.00197871	0.0086481	2.70362	Up
AC040977.1	1.66543	44.3791	0.704148	2.36517	0.0180216	0.0529443	1.74421	Up
AC044781.1	-0.904317	12.2015	0.807624	-1.11973	0.262831	0.406771	0.580324	Not significant
AC044787.1	-1.062	37.057	0.403284	-2.63337	0.00845414	0.0286372	2.07293	Down
AC044802.1	-0.238796	5.90614	1.0596	-0.225364	0.821696	0.887462	0.0852888	Not significant
AC044802.2	2.91422	7.22178	1.0694	2.7251	0.00642815	0.0229055	2.19191	Up
AC044810.2	0.113017	5.82375	1.19483	0.0945888	0.924641	0.953677	0.0340267	Not significant
AC044849.1	0.673169	3.2606	1.44289	0.46654	0.640829	0.754783	0.193258	Not significant
AC044860.1	1.18957	75.1011	0.440612	2.6998	0.00693806	0.0243753	2.15876	Up
AC046130.2	-2.51333	3.40695	1.79265	-1.40202	0.160909	0.283843	0.79342	Not significant
AC046143.1	0.0841156	12.5417	0.590156	0.142531	0.88666	0.931077	0.0522427	Not significant
AC046143.2	-1.77752	5.00141	1.16978	-1.51953	0.128629	0.240651	0.89066	Not significant
AC046176.1	-0.919997	97.7508	0.61493	-1.4961	0.134627	0.248855	0.870867	Not significant
AC046185.2	0.728496	16.4791	0.728399	1.00013	0.317246	0.464718	0.498604	Not significant
AC046185.3	1.7488	24.4869	0.859661	2.03429	0.0419223	0.102195	1.37755	Up
AC048334.1	-0.217649	1.25423	2.03116	-0.107155	0.914666	NA	0.0387376	Not significant
AC048341.1	-0.87001	16.4558	0.554853	-1.568	0.116881	0.223956	0.932254	Not significant
AC048341.2	0.322192	51.1889	0.767702	0.419684	0.674716	0.782008	0.170879	Not significant
AC048344.1	2.12567	7.27914	1.3085	1.62451	0.104267	0.205569	0.981852	Not significant
AC048344.4	-0.425691	91.9167	0.560704	-0.759207	0.447729	0.590646	0.348985	Not significant
AC048380.2	-3.30469	2.00727	1.80968	-1.82612	0.0678326	0.148941	1.16856	Not significant
AC048382.1	0.487728	2.61007	1.29116	0.377745	0.70562	0.804814	0.151429	Not significant
AC048382.2	-2.12136	1.30713	2.57542	-0.823696	0.410113	0.556851	0.387097	Not significant
AC048382.4	3.55803	1.42491	2.5404	1.40058	0.16134	0.284495	0.792258	Not significant
AC048382.5	0.994446	3.41244	1.38488	0.718073	0.472712	0.613469	0.325403	Not significant
AC051619.10	0.234565	1.04824	2.30802	0.10163	0.91905	NA	0.0366608	Not significant
AC051619.8	4.0367	1.63976	2.39219	1.68745	0.091516	0.186709	1.0385	Not significant
AC053481.2	-1.05393	1.3142	1.98533	-0.530861	0.595515	0.71859	0.225107	Not significant
AC053503.1	1.44801	2.02981	1.74356	0.83049	0.406262	0.553214	0.391194	Not significant
AC053503.2	2.6514	6.7712	1.53193	1.73076	0.0834939	0.174038	1.07835	Not significant
AC053503.5	1.54153	3.87225	1.27593	1.20817	0.226983	0.366185	0.644007	Not significant
AC053513.1	-6.02063	9.43595	1.49452	-4.02848	5.61e-05	0.000406616	4.25074	Down
AC053527.1	0.758305	4.88336	1.23103	0.615993	0.537899	0.670521	0.269299	Not significant
AC055713.1	0.817406	82.4836	0.656263	1.24555	0.212931	0.349492	0.671761	Not significant
AC055720.2	-0.544645	2.48307	1.51221	-0.360165	0.718724	0.814496	0.143438	Not significant
AC055733.1	-3.82526	1.02152	3.80026	-1.00658	0.314138	NA	0.50288	Not significant
AC055733.4	-0.747298	3.39612	1.17118	-0.638074	0.523425	0.65779	0.281145	Not significant
AC055748.1	-4.50639	1.80398	2.36775	-1.90323	0.0570101	0.129921	1.24405	Not significant
AC055811.1	-3.56289	4.22498	1.48652	-2.3968	0.0165389	0.0495184	1.78149	Down
AC055811.2	0.217786	5.36886	1.39639	0.155964	0.876062	0.924448	0.0574653	Not significant
AC055811.3	2.88536	1.73007	2.56016	1.12702	0.259733	0.40327	0.585474	Not significant
AC055811.4	-1.07357	163.16	0.58515	-1.8347	0.0665505	0.146651	1.17685	Not significant
AC055813.1	-3.10638	2.19706	1.89562	-1.63871	0.101273	0.201226	0.994505	Not significant
AC055822.1	-0.977989	3.20528	1.75163	-0.55833	0.576619	0.702969	0.239111	Not significant
AC055854.1	-0.130094	66.7686	0.614024	-0.211871	0.832208	0.894628	0.0797681	Not significant
AC055855.1	-0.233453	2.88602	1.17822	-0.19814	0.842936	0.902321	0.0742056	Not significant
AC058791.1	-4.89337	2.61468	1.79257	-2.72981	0.0063371	0.0226384	2.19811	Down
AC060766.1	-2.93109	37.0027	0.541229	-5.41561	6.11e-08	9.83e-07	7.21411	Down
AC060766.4	-1.08647	15.3074	0.713397	-1.52296	0.127769	0.239487	0.893574	Not significant
AC060766.5	-3.70861	16.0189	0.820983	-4.51728	6.26e-06	6e-05	5.20315	Down
AC060766.6	-1.89023	1.46301	2.03084	-0.930763	0.351976	0.499318	0.453486	Not significant
AC060766.7	-2.2411	33.035	0.784016	-2.85849	0.00425669	0.0163113	2.37093	Down
AC060780.1	-0.0986554	220.793	0.388521	-0.253925	0.799553	0.871966	0.0971526	Not significant
AC060780.2	-0.86709	5.76956	1.30774	-0.663046	0.507301	0.643691	0.294734	Not significant
AC060780.3	-1.63413	3.92022	1.36903	-1.19364	0.232619	0.372874	0.633354	Not significant
AC061975.1	-0.652804	5.50664	0.917281	-0.711673	0.476667	0.616976	0.321785	Not significant
AC061975.3	-1.5918	1.68872	1.78024	-0.894149	0.371242	0.518986	0.430343	Not significant
AC061975.5	-2.10007	4.25208	1.30696	-1.60684	0.10809	0.210935	0.966214	Not significant
AC061992.1	0.193228	68.3368	0.37082	0.521082	0.60231	0.724148	0.22018	Not significant
AC061999.1	2.31192	2.64446	1.61302	1.43329	0.151776	0.271895	0.818798	Not significant
AC062015.1	2.49771	6.04326	1.10397	2.26248	0.0236677	0.0656267	1.62584	Up
AC062017.1	2.9209	23.3435	0.684713	4.26587	1.99e-05	0.000164972	4.70087	Up
AC062028.1	-4.283	1.46129	2.38127	-1.79862	0.0720783	0.155927	1.1422	Not significant
AC062029.1	0.687993	48.6901	0.554669	1.24037	0.21484	0.351652	0.667886	Not significant
AC062037.1	-3.41256	1.1875	2.62853	-1.29828	0.194192	NA	0.71177	Not significant
AC063943.1	0.363835	6.83954	0.885007	0.411109	0.680992	0.786997	0.166858	Not significant
AC063948.1	1.34462	14.2679	0.64414	2.08747	0.0368457	0.0926363	1.43361	Up
AC063961.1	-1.32746	2.24171	1.66632	-0.79664	0.42566	0.570669	0.370937	Not significant
AC063965.1	-2.58537	3.23872	1.33572	-1.93555	0.0529224	0.122756	1.27636	Not significant
AC063976.2	-4.20721	9.11913	1.26713	-3.32026	0.000899348	0.00444131	3.04607	Down
AC064799.1	2.4405	44.197	1.21183	2.0139	0.0440201	0.106103	1.35635	Up
AC064799.2	-0.191471	1.67806	1.63748	-0.11693	0.906915	0.942996	0.0424333	Not significant
AC064801.1	1.70813	4.51021	1.14307	1.49433	0.13509	0.249553	0.869376	Not significant
AC064801.2	-4.53767	1.6612	2.25112	-2.01574	0.043827	0.105781	1.35826	Down
AC064807.1	1.49228	93.1712	0.347711	4.29173	1.77e-05	0.000149227	4.75133	Up
AC064836.3	1.116	30.1968	0.531071	2.10141	0.035605	0.0901651	1.44849	Up
AC064847.1	-2.74377	1.73198	2.20458	-1.24458	0.213287	0.349828	0.671036	Not significant
AC064850.1	-3.88913	1.95974	1.98459	-1.95966	0.0500356	0.117616	1.30072	Not significant
AC064872.1	-2.73145	1.66653	2.09093	-1.30633	0.191441	0.323459	0.717966	Not significant
AC064874.1	-4.11592	1.10937	2.92574	-1.4068	0.159488	NA	0.797273	Not significant
AC066613.1	-2.43932	3.83592	1.27616	-1.91145	0.0559465	0.128014	1.25223	Not significant
AC067750.1	0.199384	42.8055	0.509611	0.391247	0.695615	0.797567	0.157631	Not significant
AC067751.1	-0.0618299	2.88447	1.3629	-0.0453664	0.963815	0.977729	0.0160062	Not significant
AC067817.2	-4.69822	2.17811	2.27668	-2.06362	0.0390533	0.0969468	1.40834	Down
AC067838.1	-0.399158	6.37874	1.31265	-0.304085	0.761063	0.845763	0.11858	Not significant
AC067852.2	1.09495	24.7912	0.651115	1.68166	0.0926349	0.188328	1.03323	Not significant
AC067852.3	-1.18186	11.3664	0.915504	-1.29094	0.196726	0.329837	0.706139	Not significant
AC067852.4	-3.87849	1.30898	2.50223	-1.55002	0.121137	0.230168	0.916722	Not significant
AC067930.3	1.67924	17.3863	0.667124	2.51713	0.0118315	0.0376887	1.92696	Up
AC067930.4	-2.78555	1.84184	1.94928	-1.42902	0.153	0.27358	0.815309	Not significant
AC067930.5	-0.185026	47.3931	0.805784	-0.229623	0.818385	0.885249	0.0870425	Not significant
AC067930.6	0.055574	18.5536	0.681253	0.0815762	0.934984	0.96011	0.029196	Not significant
AC067931.1	0.47694	4.43115	1.41259	0.337634	0.735639	0.827196	0.133335	Not significant
AC067940.1	-4.39952	1.59992	1.93157	-2.27769	0.022745	0.0635554	1.64311	Down
AC067956.1	-0.143835	2.04624	2.09599	-0.0686238	0.945289	0.966242	0.0244354	Not significant
AC068025.1	2.43907	21.2186	0.67719	3.60175	0.000316087	0.00181981	3.50019	Up
AC068057.1	2.11255	1.55803	2.23972	0.943219	0.345569	0.493311	0.461465	Not significant
AC068134.3	-1.37806	2.84332	1.49156	-0.923905	0.355536	0.503165	0.449117	Not significant
AC068152.1	0.140476	364.579	0.322579	0.435479	0.663215	0.772427	0.178346	Not significant
AC068205.2	-0.256455	40.1842	0.535676	-0.47875	0.632117	0.747564	0.199203	Not significant
AC068282.1	0.833027	129.347	0.481787	1.72904	0.0838027	0.174556	1.07674	Not significant
AC068305.2	0.676806	4.30144	1.3356	0.506745	0.612334	0.732094	0.213012	Not significant
AC068338.2	1.66572	41.3528	0.601991	2.76701	0.00565723	0.020587	2.2474	Up
AC068338.3	1.04188	1.51322	1.62601	0.64076	0.521678	0.656298	0.282597	Not significant
AC068389.1	1.33872	1.18592	1.79832	0.744427	0.456618	NA	0.340447	Not significant
AC068446.2	1.04069	1.32842	1.7834	0.583541	0.559529	0.68877	0.252177	Not significant
AC068473.1	2.67554	1.54129	1.93369	1.38365	0.166467	0.29145	0.778672	Not significant
[truncated: 22,559 more rows]

## Sheet: F1_vs_B_deg_volcano_output
SYMBOL	log2FoldChange	baseMean	lfcSE	stat	pvalue	padj	negLog10P	threshold
A1BG	0.230186	6.35882	0.839697	0.27413	0.783985	NA	0.105692	Not significant
A1BG-AS1	-0.217235	98.1282	0.343694	-0.632058	0.527349	0.769064	0.277902	Not significant
A2M	2.99364	26.958	0.717555	4.17201	3.01929e-05	0.00119166	4.52009	Up
A2M-AS1	-0.15123	27.2999	0.554661	-0.272653	0.78512	0.908372	0.105064	Not significant
A4GALT	2.91216	1.09305	2.10423	1.38395	0.166373	NA	0.778918	Not significant
AAAS	-0.273846	2430.45	0.301394	-0.908599	0.363562	0.64308	0.439422	Not significant
AACS	0.797306	1963.92	0.262831	3.03353	0.00241708	0.0319225	2.61671	Up
AACSP1	0.839197	2.42833	1.33801	0.627198	0.530529	NA	0.275291	Not significant
AADAT	0.365832	181.629	0.384486	0.951484	0.341359	0.623953	0.466789	Not significant
AAGAB	0.0320797	1782.77	0.499662	0.0642028	0.948809	0.97958	0.0228213	Not significant
AAK1	0.0376011	2712.2	0.338778	0.110991	0.911624	0.963485	0.0401844	Not significant
AAMDC	-0.860858	298.167	0.649669	-1.32507	0.185147	0.458661	0.732483	Not significant
AAMP	0.0317079	6159.06	0.393275	0.0806252	0.93574	0.974334	0.0288448	Not significant
AANAT	-0.171993	9.32542	0.710632	-0.242028	0.808758	0.91896	0.0921813	Not significant
AAR2	0.538254	2741.63	0.207003	2.60023	0.00931625	0.0774652	2.03076	Up
AARS	-0.500926	12798.7	0.270742	-1.8502	0.0642851	0.255981	1.19189	Not significant
AARS2	0.320365	1168.48	0.276711	1.15776	0.246962	0.531096	0.60737	Not significant
AARSD1	0.27465	33.1193	0.770051	0.356664	0.721343	0.876201	0.141858	Not significant
AASDH	-0.00980474	183.202	0.583956	-0.0167902	0.986604	0.994816	0.00585714	Not significant
AASDHPPT	1.13122	727.632	0.541037	2.09083	0.036543	0.182107	1.4372	Up
AASS	1.20244	334.273	0.39807	3.02068	0.0025221	0.0328343	2.59824	Up
AATBC	-0.0104355	25.865	0.857377	-0.0121714	0.990289	0.996218	0.0042381	Not significant
AATF	-0.0339198	4018.9	0.227128	-0.149342	0.881284	0.952066	0.0548842	Not significant
AATK	-2.8216	54.2966	0.919293	-3.06931	0.0021455	0.0293096	2.66847	Down
AB015752.1	3.09656	1.83907	1.88078	1.64642	0.0996775	NA	1.0014	Not significant
ABALON	0.223162	266.301	0.280795	0.794752	0.426758	0.69532	0.369818	Not significant
ABAT	-2.29674	3.59809	2.37545	-0.966866	0.333611	NA	0.476759	Not significant
ABCA1	1.1353	858.955	0.368184	3.08351	0.00204576	0.0284142	2.68915	Up
ABCA10	0.973947	1.04517	2.78045	0.350284	0.726125	NA	0.138988	Not significant
ABCA11P	0.217625	13.113	0.976449	0.222873	0.823634	0.925434	0.0842657	Not significant
ABCA12	1.85835	7.6543	1.79968	1.0326	1	NA	0	Not significant
ABCA13	0.568542	274.677	0.505895	1.12383	0.261084	0.546772	0.58322	Not significant
ABCA17P	-0.660375	41.1131	0.635384	-1.03933	0.29865	0.584819	0.524838	Not significant
ABCA2	-0.79749	1709.51	0.498997	-1.59819	0.110002	0.343602	0.958601	Not significant
ABCA3	-1.15648	553.499	0.285887	-4.04523	5.22724e-05	0.00182378	4.28173	Down
ABCA4	1.18802	17.8309	0.553542	2.14621	0.0318562	0.167844	1.49681	Up
ABCA5	0.340109	144.434	0.506155	0.671947	0.501617	0.750654	0.299627	Not significant
ABCA7	-0.309131	914.298	0.368451	-0.839003	0.401468	0.673511	0.396349	Not significant
ABCA8	-0.199504	1.55156	1.83322	-0.108827	0.91334	NA	0.0393678	Not significant
ABCB10	1.01696	632.507	0.459806	2.21173	0.0269856	0.151712	1.56887	Up
ABCB4	1.02135	56.2833	1.08328	0.942834	0.345766	0.627152	0.461218	Not significant
ABCB6	-0.968684	29.043	0.910537	-1.06386	0.287392	0.574024	0.541525	Not significant
ABCB7	-0.0764326	608.978	0.46088	-0.165841	0.868282	0.946403	0.061339	Not significant
ABCB8	-0.0777217	2046.25	0.524155	-0.14828	0.882122	0.95249	0.0544715	Not significant
ABCB9	-0.201183	3740.97	0.215819	-0.932181	0.351243	0.632706	0.454392	Not significant
ABCC1	-0.328562	2709.58	0.365875	-0.898017	0.369176	0.647468	0.432766	Not significant
ABCC10	-0.296026	1181.24	0.378669	-0.781756	0.434358	0.700113	0.362152	Not significant
ABCC11	0.388656	3.649	1.12229	0.346306	0.729112	NA	0.137205	Not significant
ABCC2	0.996357	1432.39	0.438824	2.27051	0.0231764	0.139178	1.63495	Up
ABCC3	-1.04016	544.355	0.572638	-1.81643	0.0693044	0.266303	1.15924	Not significant
ABCC4	0.821141	1210.9	0.391878	2.0954	0.0361354	0.180781	1.44207	Up
ABCC5	0.994965	1801.65	0.178396	5.57729	2.4429e-08	3.70577e-06	7.61209	Up
ABCC5-AS1	1.48481	1.03792	2.34464	0.633277	0.526553	NA	0.278558	Not significant
ABCC6	-0.288014	12.4666	0.778243	-0.370082	0.711321	0.871269	0.147934	Not significant
ABCC6P1	0.052145	3.67164	1.19812	0.0435223	0.965285	NA	0.0153444	Not significant
ABCC8	-0.0685919	4.3185	1.35538	-0.0506069	0.959639	NA	0.0178922	Not significant
ABCC9	0.960775	1.49283	2.21855	0.433064	0.664968	NA	0.177199	Not significant
ABCD1	-0.279625	2221.55	0.229133	-1.22036	0.222329	0.50362	0.653005	Not significant
ABCD3	0.830819	869.825	0.330021	2.51748	0.0118199	0.0903597	1.92738	Up
ABCD4	-0.327283	1821.34	0.414138	-0.790275	0.429367	0.696643	0.367171	Not significant
ABCE1	0.995158	1747	0.54008	1.84261	0.0653855	0.257616	1.18452	Not significant
ABCF1	0.547092	5695.87	0.223082	2.45242	0.0141898	0.101576	1.84802	Up
ABCF2	0.559732	1453.83	0.427346	1.30979	0.190268	0.465329	0.720635	Not significant
ABCF3	0.336791	1924.46	0.280561	1.20042	0.229976	0.512249	0.638317	Not significant
ABCG1	-3.07678	335.117	0.673681	-4.56712	4.94477e-06	0.000297453	5.30585	Down
ABCG2	1.37137	54.2731	0.485187	2.82647	0.00470643	0.0500327	2.32731	Up
ABCG4	-1.16858	67.7912	0.899271	-1.29947	0.193781	0.469865	0.712689	Not significant
ABCG5	0.0233763	1.20714	2.84973	0.00820297	0.993455	NA	0.00285178	Not significant
ABCG8	0.609844	2.83216	1.70814	0.357021	0.721076	NA	0.142019	Not significant
ABHD1	0.0788816	3.47697	1.31373	0.0600438	0.952121	NA	0.021308	Not significant
ABHD10	0.279283	1135.57	0.266254	1.04894	0.294207	0.580486	0.531347	Not significant
ABHD11	0.0997693	589.373	0.390177	0.255703	0.79818	0.913331	0.097899	Not significant
ABHD11-AS1	-0.893052	20.8915	0.537606	-1.66117	0.0966803	0.319331	1.01466	Not significant
ABHD12	-0.0521161	5773.91	0.363179	-0.143499	0.885896	0.95438	0.0526174	Not significant
ABHD12B	0.85672	2.49552	1.99172	0.43014	0.667094	NA	0.175813	Not significant
ABHD13	0.586832	557.195	0.404476	1.45084	0.146823	0.403662	0.833205	Not significant
ABHD14A	-0.367494	257.992	0.491042	-0.748397	0.454221	0.716574	0.342733	Not significant
ABHD14A-ACY1	0.330003	6.51244	0.890013	0.370784	0.710798	NA	0.148254	Not significant
ABHD14B	-0.929166	3208.35	0.243079	-3.82249	0.000132112	0.00369342	3.87906	Down
ABHD15	0.483363	427.987	0.258561	1.86944	0.0615621	0.250436	1.21069	Not significant
ABHD16A	-0.377018	53.8351	0.627035	-0.60127	0.54766	0.782147	0.261489	Not significant
ABHD17A	-0.591163	6939.05	0.364276	-1.62284	0.104623	0.334287	0.980374	Not significant
ABHD17AP1	-0.631106	28.0681	0.512696	-1.23095	0.21834	0.499405	0.660866	Not significant
ABHD17AP3	3.22805	1.23926	2.334	1.38306	0.166647	NA	0.778201	Not significant
ABHD17AP6	-0.540516	7.611	0.724282	-0.746278	0.455499	0.717878	0.341512	Not significant
ABHD17B	0.882137	521.305	0.346042	2.54922	0.0107964	0.0853005	1.96672	Up
ABHD17C	-0.190209	428.272	0.269789	-0.70503	0.480791	0.736373	0.318043	Not significant
ABHD18	0.0635367	196.001	0.356661	0.178143	0.85861	0.942397	0.0662039	Not significant
ABHD2	0.622824	3997.72	0.293225	2.12404	0.0336664	0.173299	1.4728	Up
ABHD3	0.959229	286.441	0.292367	3.28091	0.00103472	0.0178544	2.98518	Up
ABHD4	-1.45244	2654.91	0.750319	-1.93577	0.0528963	0.22818	1.27657	Not significant
ABHD5	0.627958	964.532	0.353799	1.7749	0.0759144	0.280578	1.11968	Not significant
ABHD6	-0.0126411	638.98	0.184874	-0.0683771	0.945485	0.978408	0.0243451	Not significant
ABHD8	-1.0427	1655.43	0.250082	-4.16944	3.05355e-05	0.00119976	4.51519	Down
ABI1	-0.260338	2567.88	0.292005	-0.891554	0.372632	0.650213	0.42872	Not significant
ABI2	-0.436071	1865.98	0.360516	-1.20957	0.226442	0.508271	0.645043	Not significant
ABI3	0.524323	579.747	0.628157	0.834701	0.403886	0.675944	0.393741	Not significant
ABI3BP	1.04086	2.65002	1.39261	0.747419	0.454811	NA	0.342169	Not significant
ABL1	-0.729145	2108.07	0.364261	-2.00171	0.045316	0.208463	1.34375	Down
ABL2	0.901239	6178.08	0.486856	1.85114	0.0641493	0.25581	1.19281	Not significant
ABLIM1	0.0769313	1862.91	0.501002	0.153555	0.877961	0.950527	0.0565249	Not significant
ABLIM2	-0.875885	29.342	0.745002	-1.17568	0.239722	0.523505	0.620292	Not significant
ABLIM3	-0.271416	4003.75	0.308051	-0.881076	0.378277	0.653974	0.42219	Not significant
ABR	-0.345225	3570.01	0.333251	-1.03593	0.300234	0.585991	0.52254	Not significant
ABRACL	0.692554	1141.8	0.366086	1.89178	0.0585201	0.241867	1.2327	Not significant
ABRAXAS1	0.245506	200.046	0.315255	0.778755	0.436124	0.701774	0.36039	Not significant
ABRAXAS2	-0.156168	527.667	0.682905	-0.228682	0.819116	0.923689	0.0866547	Not significant
ABT1	-0.341108	1972.81	0.2314	-1.47411	0.140452	0.393415	0.852472	Not significant
ABTB1	-1.58215	1335.02	0.237667	-6.65701	2.79461e-11	1.25005e-08	10.5537	Down
ABTB2	-0.176055	2122.38	0.205698	-0.85589	0.392058	0.665641	0.406649	Not significant
AC000068.1	0.0463298	33.3354	0.48899	0.0947459	0.924517	0.968838	0.0340852	Not significant
AC000068.2	1.60167	3.07418	1.25007	1.28127	0.2001	NA	0.698753	Not significant
AC000078.1	1.29128	9.11601	1.0404	1.24113	0.214556	0.494636	0.668458	Not significant
AC000089.1	-0.0940327	32.7691	0.463596	-0.202833	0.839265	0.933319	0.0761008	Not significant
AC000120.1	-0.614699	3.80289	1.35071	-0.455092	0.649043	NA	0.187727	Not significant
AC000123.1	1.68976	23.1905	0.647141	2.61112	0.00902467	0.0755811	2.04457	Up
AC000123.2	1.12097	4.1088	1.2839	0.873099	0.382609	NA	0.417244	Not significant
AC000123.3	1.48371	122.238	0.391785	3.78705	0.000152444	0.00415529	3.81689	Up
AC001226.1	3.20329	1.26143	2.0207	1.58524	0.112912	NA	0.947259	Not significant
AC001226.2	1.55195	2.73024	1.36526	1.13675	0.255644	NA	0.592364	Not significant
AC002044.2	0.185726	1.53787	2.76487	0.0671735	0.946444	NA	0.0239053	Not significant
AC002056.1	0.965041	21.2693	0.512197	1.88412	0.0595489	0.244661	1.22513	Not significant
AC002059.1	0.170013	24.64	0.868416	0.195773	0.844788	0.936059	0.0732525	Not significant
AC002059.2	0.362354	21.4896	0.555902	0.65183	0.514511	0.759875	0.288605	Not significant
AC002066.1	-0.118694	4.58839	1.30582	-0.0908956	0.927576	NA	0.0326507	Not significant
AC002076.1	-0.211187	1.68175	2.04167	-0.103438	0.917615	NA	0.0373395	Not significant
AC002116.2	-0.893536	46.3127	0.550844	-1.62212	0.104777	0.334287	0.979733	Not significant
AC002128.1	-1.11447	28.4243	0.873678	-1.27561	0.202095	0.479209	0.694445	Not significant
AC002310.1	-0.339654	60.0864	0.597405	-0.56855	0.569662	0.795482	0.244383	Not significant
AC002310.2	0.284889	4.38879	1.15365	0.246946	0.80495	NA	0.094231	Not significant
AC002310.3	3.64353	2.25631	1.67692	2.17275	0.0297992	NA	1.5258	Up
AC002310.6	-0.574332	146.979	0.458414	-1.25287	0.210254	0.489442	0.677256	Not significant
AC002347.1	0.539445	1.61342	1.86021	0.289991	0.771823	NA	0.112482	Not significant
AC002347.2	1.55	1.23196	2.25207	0.688254	0.491293	NA	0.30866	Not significant
AC002350.1	0.14687	25.821	0.670002	0.219209	0.826487	0.927026	0.0827639	Not significant
AC002351.1	-0.989879	24.0569	0.609447	-1.62422	0.104328	0.333968	0.981599	Not significant
AC002378.1	-2.47283	14.2117	1.18569	-2.08555	0.037019	0.183205	1.43158	Down
AC002398.1	-1.60588	10.251	1.22306	-1.313	0.189182	0.464545	0.72312	Not significant
AC002401.1	-0.165752	1.44272	2.31405	-0.0716285	0.942898	NA	0.0255355	Not significant
AC002401.2	0.614144	8.07193	1.13357	0.541776	0.587973	0.806314	0.230643	Not significant
AC002401.3	1.21077	7.21226	1.11651	1.08442	0.278178	0.563429	0.555677	Not significant
AC002401.4	1.4571	6.76074	1.15178	1.26508	0.205842	NA	0.686465	Not significant
AC002407.1	0.339835	2.83802	1.4832	0.229123	0.818774	NA	0.0868362	Not significant
AC002454.1	-0.555482	3.58611	1.21481	-0.457257	0.647486	NA	0.188769	Not significant
AC002456.1	-0.578712	2.26797	1.55877	-0.371262	0.710442	NA	0.148471	Not significant
AC002467.1	-0.692514	209.392	0.511319	-1.35437	0.175619	0.444849	0.755428	Not significant
AC002470.1	-0.786893	65.9023	0.538777	-1.46052	0.144148	0.399406	0.841191	Not significant
AC002480.1	-1.2852	22.928	0.689039	-1.86521	0.0621526	0.251894	1.20654	Not significant
AC002480.2	-1.66517	1.19098	2.60971	-0.638068	0.52343	NA	0.281142	Not significant
AC002504.1	2.08637	3.649	1.43505	1.45387	0.145982	NA	0.8357	Not significant
AC002524.1	0.196064	68.5876	0.418991	0.467944	0.639825	0.836649	0.193939	Not significant
AC002543.1	0.934657	2.82958	1.39342	0.670764	0.502371	NA	0.298976	Not significant
AC002550.2	1.52266	5.29889	1.47565	1.03186	0.302139	NA	0.519794	Not significant
AC002553.1	0.395909	3.34642	1.03643	0.381994	0.702465	NA	0.153375	Not significant
AC002553.2	-0.000471715	2.22812	1.62827	-0.000289703	0.999769	NA	0.000100398	Not significant
AC002558.1	0.607285	2.48263	2.089	0.290706	0.771276	NA	0.11279	Not significant
AC002558.3	3.32823	2.30562	1.74543	1.90683	0.0565424	NA	1.24763	Not significant
AC002563.1	0.406973	2.62814	1.34228	0.303195	0.761741	NA	0.118193	Not significant
AC003005.2	0.712724	1.12167	2.82155	0.2526	0.800577	NA	0.0965969	Not significant
AC003070.1	0.694102	3.6773	1.11032	0.625136	0.531882	NA	0.274185	Not significant
AC003072.1	-0.729609	38.8469	0.612089	-1.192	0.233262	0.516336	0.632157	Not significant
AC003092.1	-0.47137	98.9363	1.15191	-0.409206	1	NA	0	Not significant
AC003101.2	0.720112	3.07292	1.2615	0.570837	0.56811	NA	0.245567	Not significant
AC003102.1	-0.248359	17.8205	0.555129	-0.44739	0.654594	0.844238	0.184028	Not significant
AC003681.1	0.798227	58.379	0.462342	1.72648	0.0842603	0.297113	1.07438	Not significant
AC003956.1	0.0358218	2.88231	1.35665	0.0264047	0.978935	NA	0.00924633	Not significant
AC003957.1	1.5555	4.19179	1.22819	1.2665	0.205335	NA	0.687537	Not significant
AC003958.2	1.41754	4.10013	1.35937	1.0428	0.297042	NA	0.527182	Not significant
AC003965.1	-0.366503	25.8751	0.549838	-0.666567	0.505049	0.753382	0.296667	Not significant
AC003965.2	0.889526	8.6836	0.76579	1.16158	0.245406	0.529405	0.610115	Not significant
AC003986.2	-0.450912	2.91926	1.46378	-0.308046	0.758048	NA	0.120304	Not significant
AC003991.1	0.30136	2.27329	1.3385	0.225147	0.821865	NA	0.0851994	Not significant
AC003991.2	-0.849344	3.45898	1.04566	-0.812258	0.416644	NA	0.380235	Not significant
AC004000.1	-0.682885	2.48705	1.37083	-0.498154	0.618376	NA	0.208748	Not significant
AC004024.1	-0.410563	1.93834	1.54343	-0.266007	0.790234	NA	0.102244	Not significant
AC004034.1	0.158645	6.62358	0.81759	0.19404	0.846145	NA	0.0725554	Not significant
AC004039.1	1.21471	3.15891	1.32115	0.91943	0.357871	NA	0.446274	Not significant
AC004057.1	-1.17397	508.531	0.595463	-1.97153	0.0486631	0.217395	1.3128	Down
AC004067.1	0.691309	2.83909	1.46906	0.47058	0.637941	NA	0.19522	Not significant
AC004069.1	-0.466226	2.41008	1.62611	-0.286713	0.774332	NA	0.111073	Not significant
AC004076.2	1.2306	8.21994	0.943419	1.30441	0.192095	0.467566	0.716484	Not significant
AC004080.2	-1.19971	2.95196	1.78817	-0.670915	0.502275	NA	0.299058	Not significant
AC004112.1	0.665466	1.09409	2.03582	0.326879	0.74376	NA	0.128567	Not significant
AC004129.2	0.475951	4.00845	1.40734	0.338192	0.735219	NA	0.133584	Not significant
AC004130.1	-0.511659	2.69927	1.27302	-0.401927	0.687738	NA	0.162577	Not significant
AC004134.1	-1.04386	11.847	0.943459	-1.10642	0.268546	0.554084	0.570982	Not significant
AC004148.2	0.840896	36.7451	0.598884	1.40411	0.160287	0.423713	0.7951	Not significant
AC004156.1	-0.41925	24.5392	0.610126	-0.687153	0.491986	0.742876	0.308047	Not significant
AC004221.1	-1.64268	19.1112	0.613842	-2.67606	0.00744932	0.0670116	2.12788	Down
AC004223.3	3.71833	2.11023	1.7506	2.12403	0.0336676	NA	1.47279	Up
AC004232.3	0.661241	6.24677	0.996963	0.663256	0.507167	NA	0.294849	Not significant
AC004233.1	-0.954643	10.3664	1.0038	-0.951029	0.34159	0.62431	0.466495	Not significant
AC004233.2	-1.09204	13.9752	0.700185	-1.55965	0.118843	0.359061	0.925026	Not significant
AC004233.3	-1.26256	148.209	0.453322	-2.78513	0.00535056	0.0542047	2.2716	Down
AC004233.4	-0.545947	1.44676	1.77235	-0.308036	0.758055	NA	0.120299	Not significant
AC004241.1	0.617125	11.872	1.38839	0.44449	0.656688	0.845303	0.182641	Not significant
AC004241.2	0	1.79392	4.08046	0	1	NA	0	Not significant
AC004241.3	1.19325	6.93867	1.05665	1.12928	0.258781	NA	0.587068	Not significant
AC004241.4	-1.0307	2.64461	1.68406	-0.612033	0.540516	NA	0.267191	Not significant
AC004241.5	-1.21816	3.43559	2.36	-0.516172	0.605734	NA	0.217718	Not significant
AC004253.1	-0.998462	5.05287	0.877826	-1.13743	0.25536	NA	0.592847	Not significant
AC004263.1	1.85715	4.70267	1.4267	1.30171	0.193017	NA	0.714405	Not significant
AC004264.1	0.0902439	45.4174	0.640701	0.140852	0.887987	0.954992	0.0515934	Not significant
AC004264.2	-0.979209	1.6235	1.77582	-0.551413	0.581351	NA	0.235562	Not significant
AC004383.1	4.61379	1.64261	2.1913	2.1055	0.0352478	NA	1.45287	Up
AC004449.1	-0.759184	5.71916	1.00287	-0.75701	0.449044	NA	0.347712	Not significant
AC004453.1	-0.741271	153.551	0.567975	-1.30511	0.191855	0.467176	0.717027	Not significant
AC004453.2	3.8828	1.35001	2.50981	1.54705	0.121852	NA	0.914168	Not significant
AC004461.2	0.690971	13.701	1.09119	0.633229	0.526584	0.768403	0.278532	Not significant
AC004466.1	2.89631	1.1378	2.31558	1.25079	0.21101	NA	0.675698	Not significant
AC004466.2	2.06431	5.34793	1.14155	1.80834	0.0705535	NA	1.15148	Not significant
AC004471.1	-0.715651	41.3958	0.47442	-1.50848	0.131433	0.378977	0.881297	Not significant
AC004471.2	-1.08101	4.54482	1.46752	-0.736624	0.461351	NA	0.335968	Not significant
AC004477.1	-0.264899	77.9582	0.442183	-0.599072	0.549125	0.78328	0.260329	Not significant
AC004477.3	0.378933	8.17085	0.758057	0.499874	0.617164	0.823562	0.209599	Not significant
AC004490.1	-0.434763	1.61645	2.20535	-0.19714	0.843718	NA	0.0738027	Not significant
AC004492.1	1.01492	1.93587	1.66417	0.609868	0.541949	NA	0.266041	Not significant
AC004540.1	-1.4733	8.23472	0.961416	-1.53243	0.125417	0.369389	0.901644	Not significant
AC004552.1	0.86348	3.51598	1.23765	0.69768	0.485377	NA	0.313921	Not significant
AC004554.1	-3.04127	1.34384	2.62433	-1.15888	0.246507	NA	0.608171	Not significant
AC004554.2	0.4813	1.09595	1.95601	0.246062	0.805634	NA	0.0938621	Not significant
AC004556.1	-0.976242	95.1958	0.436363	-2.23722	0.0252718	0.146224	1.59736	Down
AC004585.1	-0.441052	223.162	0.30862	-1.42911	0.152973	0.412204	0.815386	Not significant
AC004593.1	0.519996	2.65004	1.56561	0.332137	0.739786	NA	0.130894	Not significant
AC004593.3	0.524123	4.33255	0.905454	0.578851	0.56269	NA	0.249731	Not significant
AC004596.1	1.70722	15.1912	0.735613	2.32082	0.0202967	0.128254	1.69257	Up
AC004623.1	1.64264	5.66913	0.955553	1.71905	0.0856061	NA	1.0675	Not significant
AC004656.1	-0.414422	149.882	1.39433	-0.29722	1	NA	0	Not significant
AC004678.1	0.0845944	8.86106	0.937419	0.0902419	0.928095	0.970607	0.0324076	Not significant
AC004678.2	0.964158	2.47706	1.48145	0.650822	0.515161	NA	0.288057	Not significant
AC004687.1	-1.70159	12.7288	0.849407	-2.00327	0.0451486	0.207869	1.34536	Down
AC004687.2	-1.22712	6.53995	0.962659	-1.27472	0.202409	NA	0.693771	Not significant
AC004696.1	1.51206	1.39052	2.24623	0.673155	0.500848	NA	0.300294	Not significant
AC004706.1	-0.193101	30.3194	0.63586	-0.303685	0.761368	0.896831	0.118405	Not significant
AC004706.3	0.0640241	56.0374	0.546854	0.117077	0.906799	0.962016	0.0424889	Not significant
AC004707.1	0.921673	1.92445	1.80251	0.511328	0.609121	NA	0.215296	Not significant
AC004765.1	2.01834	4.17296	1.04266	1.93576	0.0528975	NA	1.27656	Not significant
AC004771.1	-0.261989	7.40561	0.767149	-0.34151	0.73272	0.883121	0.135062	Not significant
AC004771.3	-0.560438	35.0195	0.486743	-1.1514	0.249566	0.534588	0.602814	Not significant
AC004771.5	-1.40435	13.2632	0.656962	-2.13764	0.0325459	0.169786	1.4875	Down
AC004784.1	0.49058	1.88128	1.85118	0.265009	0.791002	NA	0.101822	Not significant
AC004801.2	0.307698	10.5785	0.953513	0.322699	0.746923	0.890036	0.126724	Not significant
AC004801.3	-3.17492	3.64465	1.62489	-1.95392	0.0507106	NA	1.2949	Not significant
AC004801.5	0.380487	1.58274	1.83104	0.207798	0.835386	NA	0.0781126	Not significant
AC004801.6	-0.206727	4.37681	1.18783	-0.174037	0.861837	NA	0.0645751	Not significant
AC004803.1	0.162294	101.723	0.349773	0.463998	0.642649	0.83774	0.192026	Not significant
AC004812.2	-0.0958772	112.212	0.392634	-0.24419	0.807084	0.918119	0.0930813	Not significant
AC004816.1	-0.435245	197.675	0.29735	-1.46375	0.143262	0.397943	0.843868	Not significant
AC004816.2	-1.08797	5.09381	1.31107	-0.829827	0.406636	NA	0.390794	Not significant
AC004817.3	1.87028	5.97639	0.884241	2.11513	0.0344189	NA	1.4632	Up
AC004825.2	-0.823198	23.3036	0.6636	-1.2405	0.214789	0.494914	0.667988	Not significant
AC004830.1	3.3679	2.35722	1.87595	1.79531	0.0726043	NA	1.13904	Not significant
AC004832.4	2.21613	3.02396	1.39442	1.58928	0.111997	NA	0.950793	Not significant
AC004832.5	0.000464427	6.15246	0.836486	0.000555212	0.999557	NA	0.000192433	Not significant
AC004832.6	3.16546	1.16217	2.61654	1.20979	0.226361	NA	0.645198	Not significant
AC004834.1	-0.0106927	5.68948	1.11642	-0.00957766	0.992358	NA	0.00333151	Not significant
AC004837.2	0.335614	2.28233	1.32598	0.253106	0.800186	NA	0.0968089	Not significant
AC004839.1	-0.314705	6.82381	0.92294	-0.340981	0.733118	NA	0.134826	Not significant
AC004840.1	0.356345	2.65171	2.06574	0.172502	0.863043	NA	0.0639677	Not significant
AC004846.1	-0.511202	709.178	0.260104	-1.96538	0.0493706	0.219041	1.30653	Down
AC004846.2	-1.23811	4.86283	1.15383	-1.07305	0.28325	NA	0.547831	Not significant
AC004854.2	-0.789639	21.66	0.79295	-0.995824	0.319335	0.604399	0.495753	Not significant
AC004865.1	0.110459	1.09709	2.44359	0.0452035	0.963945	NA	0.0159477	Not significant
AC004865.2	0.460241	2.95936	1.12966	0.407414	0.683704	NA	0.165132	Not significant
AC004877.1	2.41773	3.39098	2.07538	1.16496	0.244037	NA	0.612545	Not significant
AC004877.2	-4.83677	2.77559	1.96498	-2.46149	0.0138362	NA	1.85898	Down
AC004884.2	0.413717	3.06478	1.27297	0.325	0.745181	NA	0.127738	Not significant
AC004889.1	-0.455564	173.186	0.30886	-1.47498	0.140217	0.393008	0.8532	Not significant
AC004890.2	-0.571305	65.5366	0.406019	-1.40709	0.159401	0.422547	0.797508	Not significant
AC004890.3	0.301821	28.556	0.942415	0.320264	0.748768	0.891075	0.125653	Not significant
AC004893.1	4.59817	1.51186	2.52196	1.82325	0.068265	NA	1.1658	Not significant
AC004895.1	-2.32796	3.81769	1.72111	-1.35259	0.176186	NA	0.754028	Not significant
AC004898.1	0.489578	2.72026	1.95791	0.250051	0.802548	NA	0.0955292	Not significant
AC004900.1	3.47754	1.16626	2.2567	1.54099	0.12332	NA	0.908965	Not significant
AC004908.1	0.206435	11.2327	0.660147	0.31271	0.754501	0.893508	0.12234	Not significant
AC004908.2	-0.447042	21.8888	0.647179	-0.690756	0.489719	0.741464	0.310053	Not significant
AC004908.3	-0.0846932	1.05642	2.75399	-0.0307529	0.975467	NA	0.0107876	Not significant
AC004917.1	-0.167089	5.4686	0.936269	-0.178462	0.85836	NA	0.0663306	Not significant
AC004918.1	-0.455818	1.62247	3.14168	-0.145087	0.884642	NA	0.0532325	Not significant
AC004918.3	-1.92682	11.3798	0.876023	-2.19951	0.0278417	0.154775	1.5553	Down
AC004921.1	2.48694	0.992775	2.68208	0.927242	0.353801	NA	0.451241	Not significant
AC004922.1	-0.876273	5.33291	1.18973	-0.73653	0.461408	NA	0.335915	Not significant
AC004923.4	0.184734	21.7616	0.53897	0.342754	0.731784	0.882969	0.135617	Not significant
AC004943.1	0.405003	4.04144	1.25893	0.321706	0.747676	NA	0.126287	Not significant
AC004943.2	-0.5805	68.222	0.707393	-0.820619	0.411863	0.682721	0.385247	Not significant
AC004951.1	1.20255	14.2125	0.759681	1.58296	0.11343	0.349084	0.945273	Not significant
AC004951.2	-0.698644	38.7654	0.569138	-1.22755	0.219616	0.500746	0.658335	Not significant
AC004951.3	0.233045	2.28421	1.56376	0.149028	0.881531	NA	0.0547623	Not significant
AC004967.1	-2.34648	71.2033	0.643118	-3.6486	0.000263673	0.00633578	3.57893	Down
AC004967.2	-2.21368	81.7451	0.685917	-3.22733	0.00124951	0.0202392	2.90326	Down
AC004975.1	2.6584	4.3526	1.11011	2.39472	0.0166332	NA	1.77902	Up
AC004975.2	-0.662349	102.781	0.917239	-0.722112	0.470226	0.728954	0.327694	Not significant
AC004980.1	-1.15317	192.921	0.44989	-2.56322	0.0103705	0.0832501	1.9842	Down
AC004980.2	1.35979	1.83586	2.5236	0.53883	0.590004	NA	0.229145	Not significant
AC004980.3	0.792667	10.9302	0.794241	0.998018	0.318271	0.603474	0.497203	Not significant
AC004982.1	-0.446393	1.82845	1.68056	-0.265622	0.790531	NA	0.102081	Not significant
AC004982.2	-1.54089	14.2429	0.754998	-2.04092	0.0412592	0.196347	1.38448	Down
AC004987.2	-0.156469	44.978	0.546458	-0.286333	0.774623	0.903537	0.11091	Not significant
AC004988.1	0	1.0609	3.05195	0	1	NA	0	Not significant
AC005000.1	0.479415	28.4314	0.586758	0.817058	0.413895	0.684686	0.38311	Not significant
AC005005.3	-0.842464	85.778	0.800925	-1.05186	0.292862	0.57938	0.533337	Not significant
AC005005.4	0.143986	9.00604	1.21396	0.118608	0.905586	0.961716	0.0430705	Not significant
AC005006.1	-0.592501	1.13352	2.38657	-0.248264	0.80393	NA	0.0947818	Not significant
AC005020.1	1.67006	1.42196	2.11281	0.790448	0.429266	NA	0.367273	Not significant
AC005034.2	0.158256	1.30854	2.36715	0.0668551	0.946697	NA	0.023789	Not significant
AC005034.3	0.341954	137.359	0.491778	0.695343	0.486841	0.74015	0.312613	Not significant
AC005034.5	0.00821755	5.76018	1.12988	0.00727291	0.994197	NA	0.0025275	Not significant
AC005041.3	-0.232378	172.697	0.708007	-0.328215	0.742749	0.887826	0.129158	Not significant
AC005042.1	1.68589	2.59462	1.57031	1.0736	0.283003	NA	0.54821	Not significant
AC005046.1	0.978896	33.6276	0.500761	1.95482	0.0506048	0.221976	1.29581	Not significant
AC005050.1	-0.143464	8.6918	1.02235	-0.140328	0.888401	0.955277	0.0513909	Not significant
AC005070.3	0.359434	4.39687	1.25492	0.28642	0.774556	NA	0.110947	Not significant
AC005076.1	-0.972539	43.8542	0.420872	-2.31077	0.0208456	0.130294	1.68099	Down
AC005077.2	0.985544	7.22651	0.815638	1.20831	0.226928	0.508837	0.644112	Not significant
AC005077.4	-0.181845	93.8412	0.481166	-0.377927	0.705485	0.868935	0.151512	Not significant
AC005086.1	0.845637	1.2052	2.63935	0.320396	0.748668	NA	0.12571	Not significant
AC005091.1	1.87216	1.78925	1.8486	1.01275	0.311181	NA	0.506986	Not significant
AC005104.1	0.348209	5.66782	1.18297	0.294351	0.76849	NA	0.114362	Not significant
AC005154.2	1.12272	1.98232	1.65673	0.677673	0.497979	NA	0.302789	Not significant
AC005180.1	1.37248	18.9185	0.67732	2.02634	0.0427304	0.200331	1.36926	Up
AC005180.2	1.25749	27.2574	0.6773	1.85663	0.0633643	0.254163	1.19816	Not significant
AC005183.1	0.479089	1.96617	1.66609	0.287553	0.773689	NA	0.111433	Not significant
AC005197.1	-1.23982	1.3817	2.45521	-0.504977	0.613575	NA	0.212132	Not significant
AC005224.1	-0.172003	27.0903	0.544731	-0.315758	0.752186	0.892767	0.123675	Not significant
AC005225.4	-1.94966	2.84914	1.96249	-0.993461	0.320485	NA	0.494192	Not significant
AC005229.4	-0.049382	197.816	0.491819	-0.100407	0.920021	0.966737	0.0362021	Not significant
AC005253.1	-1.41277	210.594	0.54978	-2.56969	0.0101789	0.0822471	1.9923	Down
AC005256.1	-1.85965	78.5992	0.642621	-2.89386	0.00380541	0.0433988	2.4196	Down
AC005261.1	-0.592188	383.959	0.492792	-1.2017	0.22948	0.511787	0.639256	Not significant
AC005261.2	1.26797	1.12952	1.89992	0.667381	0.504529	NA	0.297114	Not significant
AC005261.3	-0.676994	45.4279	0.773144	-0.875638	0.381227	0.65671	0.418816	Not significant
AC005261.5	0.825389	50.4277	0.81021	1.01874	0.308329	0.594903	0.510986	Not significant
AC005264.1	-0.657373	13.18	0.785819	-0.836544	0.402849	0.674942	0.394858	Not significant
AC005280.2	-0.687881	22.1464	0.699884	-0.982851	0.325681	0.610046	0.487208	Not significant
AC005280.3	-3.34022	1.44235	3.70769	-0.90089	0.367647	NA	0.434569	Not significant
AC005288.1	0.498381	313.115	0.389639	1.27908	0.200867	0.477922	0.697091	Not significant
AC005291.1	-0.313384	131.921	0.258031	-1.21452	0.224549	0.505714	0.648688	Not significant
AC005291.2	0.309139	257.982	0.237753	1.30026	0.193513	0.469698	0.713289	Not significant
AC005293.1	1.57519	5.02749	1.07782	1.46146	0.143888	NA	0.841974	Not significant
AC005304.2	0.985168	1.40993	2.99226	0.329238	0.741975	NA	0.12961	Not significant
AC005306.1	-2.56365	1.11041	2.3646	-1.08418	0.278285	NA	0.55551	Not significant
AC005326.1	-1.14777	3.98808	1.50506	-0.762608	0.445697	NA	0.35096	Not significant
AC005329.1	0.582219	38.2223	0.512112	1.1369	0.255581	0.540635	0.592471	Not significant
AC005329.3	-0.293011	4.44276	1.42534	-0.205573	0.837124	NA	0.07721	Not significant
AC005330.1	-0.48434	19.9467	0.782299	-0.619124	0.535835	0.774016	0.270969	Not significant
AC005332.1	-0.489929	4.51775	1.03293	-0.474309	0.63528	NA	0.197035	Not significant
AC005332.3	2.75513	3.093	1.52695	1.80434	0.0711785	NA	1.14765	Not significant
AC005332.4	-0.507816	258.518	0.325324	-1.56096	0.118534	0.358687	0.926156	Not significant
AC005332.5	-0.538271	10.854	0.677559	-0.794427	0.426947	0.695492	0.369626	Not significant
AC005332.6	0.000183941	91.6694	0.391186	0.000470215	0.999625	0.999759	0.000162968	Not significant
AC005342.1	3.22943	2.54737	2.25368	1.43296	0.15187	NA	0.818529	Not significant
AC005343.1	1.51648	2.22433	1.65642	0.915518	0.35992	NA	0.443794	Not significant
AC005355.1	1.18224	2.17662	1.65448	0.71457	0.474875	NA	0.323421	Not significant
AC005355.2	-1.9585	3.57711	1.38156	-1.4176	0.156308	NA	0.806019	Not significant
AC005363.2	-0.815345	5.83532	1.20061	-0.679111	0.497067	NA	0.303585	Not significant
AC005379.1	0.7806	4.34147	1.2774	0.611085	0.541144	NA	0.266688	Not significant
AC005383.1	-1.49196	1.66134	2.63843	-0.565473	0.571752	NA	0.242792	Not significant
AC005387.1	0.102177	5.09526	1.13459	0.0900569	0.928242	NA	0.0323388	Not significant
AC005387.2	-0.490525	8.85014	0.881096	-0.556721	0.577718	0.800373	0.238284	Not significant
AC005391.1	4.31026	1.32795	2.2806	1.88997	0.0587624	NA	1.2309	Not significant
AC005392.1	-0.753201	1.25913	2.03449	-0.370217	0.711221	NA	0.147996	Not significant
AC005392.2	0.200144	5.73634	1.18546	0.168833	0.865928	NA	0.0625182	Not significant
AC005393.1	-0.346225	3.35149	1.91423	-0.180869	0.856471	NA	0.0672876	Not significant
AC005394.2	0.352943	1.19339	2.26621	0.155741	0.876237	NA	0.0573785	Not significant
AC005410.2	0.187013	1.18772	2.11985	0.0882201	0.929702	NA	0.0316563	Not significant
AC005476.2	-4.85737	10.1049	1.62169	-2.99526	0.00274215	0.0344645	2.56191	Down
AC005479.1	-0.145749	26.2374	0.78744	-0.185093	0.853156	0.93984	0.0689714	Not significant
AC005479.2	0.553065	21.8566	0.705945	0.78344	0.433369	0.69946	0.363142	Not significant
AC005480.1	0.980735	3.38424	1.30446	0.751834	0.452151	NA	0.344717	Not significant
AC005498.2	0.126338	10.1063	0.984125	0.128376	0.897851	0.958591	0.0467957	Not significant
AC005498.3	-0.103003	14.3116	0.876661	-0.117494	0.906469	0.962016	0.0426473	Not significant
AC005519.1	0.399142	16.8601	0.578341	0.690151	0.490099	0.741718	0.309716	Not significant
AC005520.2	-1.92578	74.6041	0.516455	-3.72885	0.000192353	0.00497556	3.7159	Down
AC005520.5	0.280331	2.45023	1.40733	0.199194	0.842111	NA	0.0746307	Not significant
AC005523.1	-0.478815	4.67902	1.17176	-0.408629	0.682812	NA	0.165699	Not significant
AC005524.1	-0.979503	4.7915	1.13439	-0.863463	0.387883	NA	0.411299	Not significant
AC005534.1	0.541505	5.86051	1.55563	0.348095	0.727769	NA	0.138006	Not significant
AC005537.1	-0.9527	4.78135	1.1408	-0.835115	0.403653	NA	0.393992	Not significant
AC005540.1	0.40823	20.1442	0.732449	0.557349	0.577289	0.800159	0.238607	Not significant
AC005546.1	2.61011	5.13938	1.4516	1.79809	0.0721629	NA	1.14169	Not significant
AC005578.1	0.984234	1.98054	1.79908	0.547078	0.584325	NA	0.233345	Not significant
AC005586.1	1.23619	78.7721	0.461088	2.68103	0.00733968	0.066308	2.13432	Up
AC005593.1	0.272208	2.84357	1.51166	0.180072	0.857096	NA	0.0669706	Not significant
AC005614.2	-2.65648	1.3907	2.32208	-1.14401	0.25262	NA	0.597533	Not significant
AC005618.1	0.38734	2.90409	1.23232	0.314316	0.753281	NA	0.123043	Not significant
AC005622.1	-2.85606	13.5538	3.3265	-0.858578	1	NA	0	Not significant
AC005632.1	-0.0421513	143.057	0.637519	-0.0661177	0.947284	0.978803	0.0235197	Not significant
AC005632.2	0.308355	5.94475	0.858161	0.35932	0.719356	NA	0.143056	Not significant
AC005632.3	-0.175457	52.2076	0.80751	-0.217282	0.827989	0.927848	0.0819756	Not significant
AC005632.4	-0.521596	9.26205	0.806217	-0.646967	0.517654	0.761486	0.285961	Not significant
AC005670.1	-0.489606	2.81189	1.28879	-0.379896	0.704023	NA	0.152413	Not significant
AC005674.2	0.979653	32.3342	0.641145	1.52798	0.126519	0.370912	0.897845	Not significant
AC005695.1	1.15491	3.19442	1.53489	0.752439	0.451787	NA	0.345066	Not significant
AC005695.3	3.48941	1.21767	2.5501	1.36834	0.171205	NA	0.766483	Not significant
AC005696.1	-0.114406	32.7193	0.501956	-0.22792	0.819709	0.923927	0.0863405	Not significant
AC005696.3	0.227767	3.71281	1.15753	0.19677	0.844008	NA	0.0736535	Not significant
AC005702.2	0.376436	1.20657	2.85616	0.131798	0.895144	NA	0.048107	Not significant
AC005703.6	0.567104	17.9602	0.820598	0.691087	0.489511	0.741464	0.310237	Not significant
AC005726.1	0.297547	125.639	0.280271	1.06164	0.288399	0.57523	0.540006	Not significant
AC005726.3	0.179094	19.186	0.554336	0.323078	0.746636	0.889994	0.126891	Not significant
AC005730.2	-3.00892	10.1899	1.46502	-2.05384	0.0399912	0.192545	1.39804	Down
AC005730.3	0.248426	3.18637	1.13389	0.219092	0.826578	NA	0.082716	Not significant
AC005736.1	0.2159	9.10646	1.00943	0.213883	0.830638	0.929255	0.0805881	Not significant
AC005746.1	0.902848	5.2423	1.34193	0.672796	0.501077	NA	0.300095	Not significant
AC005753.1	-2.91605	1.27798	3.79313	-0.768772	0.442029	NA	0.35455	Not significant
AC005759.1	-2.28078	5.49192	1.07572	-2.12024	0.033986	NA	1.4687	Down
AC005775.1	-0.583073	36.9272	0.445975	-1.30741	0.191073	0.466011	0.718801	Not significant
AC005776.1	-1.06878	5.37569	1.22834	-0.870101	0.384245	NA	0.415392	Not significant
AC005776.2	-1.67026	37.7619	1.11151	-1.50269	0.132919	0.381128	0.876413	Not significant
AC005779.1	1.37353	1.96275	1.48653	0.923985	0.355494	NA	0.449167	Not significant
AC005785.1	0.633959	12.797	0.714187	0.887666	0.37472	0.651666	0.426293	Not significant
AC005785.2	-0.434583	3.70735	1.21784	-0.356848	0.721206	NA	0.141941	Not significant
AC005786.1	-0.407659	3.81459	1.34477	-0.303145	0.761779	NA	0.118171	Not significant
AC005786.2	-1.05585	2.94779	1.59425	-0.662287	0.507787	NA	0.294318	Not significant
AC005786.4	-3.46043	6.56455	1.56724	-2.20798	0.0272459	NA	1.5647	Down
AC005822.1	0.954308	2.18825	1.49323	0.63909	0.522765	NA	0.281694	Not significant
AC005828.5	-1.00974	12.4977	0.730975	-1.38136	0.167167	0.433766	0.776849	Not significant
AC005829.1	-0.184032	21.9046	0.612647	-0.300388	0.763881	0.898329	0.116974	Not significant
AC005831.1	0.754601	144.274	0.379394	1.98897	0.0467049	0.212179	1.33064	Up
AC005832.1	3.52436	1.07811	3.16509	1.11351	0.26549	NA	0.575952	Not significant
AC005833.1	1.91602	1.20939	2.21372	0.865521	0.386753	NA	0.412567	Not significant
AC005837.1	1.6156	7.84432	1.04969	1.53912	0.123774	0.366913	0.90737	Not significant
AC005837.3	0.111315	9.77842	0.71346	0.156022	0.876016	0.949611	0.057488	Not significant
AC005838.2	0.355409	4.45977	1.45812	0.243745	0.807429	NA	0.0928959	Not significant
AC005839.1	-0.39249	19.3478	0.8611	-0.4558	0.648534	0.841353	0.188067	Not significant
AC005840.1	0.60263	2.97446	1.15444	0.52201	0.601663	NA	0.220647	Not significant
AC005840.2	0.231428	140.405	0.450005	0.514279	0.607057	0.817535	0.216771	Not significant
AC005840.3	0.0935417	1.70935	2.06225	0.045359	0.963821	NA	0.0160035	Not significant
AC005840.4	0.811328	7.20406	0.963149	0.842371	0.39958	0.672521	0.398396	Not significant
AC005842.1	1.34459	5.32125	0.948755	1.41722	0.15642	NA	0.805708	Not significant
AC005845.1	0.129254	8.96553	0.949195	0.136172	0.891686	0.95611	0.0497883	Not significant
AC005865.1	1.29216	6.49806	0.955355	1.35255	0.1762	NA	0.753994	Not significant
AC005865.2	2.18357	38.4288	0.540568	4.0394	5.35877e-05	0.00185852	4.27093	Up
AC005899.8	1.28641	1.79957	2.14135	0.600748	0.548008	NA	0.261213	Not significant
AC005911.1	-0.318205	13.4628	0.853525	-0.372813	0.709287	0.870551	0.149178	Not significant
AC005912.1	-0.644775	3597.71	0.37174	-1.73447	0.0828339	0.294605	1.08179	Not significant
AC005920.1	-0.175495	5.09551	1.33489	-0.131468	0.895405	NA	0.0479804	Not significant
AC005921.3	-0.0847157	3.40017	1.85901	-0.0455703	0.963653	NA	0.0160794	Not significant
AC005954.1	-0.688571	5.16673	1.39271	-0.49441	0.621017	NA	0.206897	Not significant
AC005972.3	-0.0166175	14.1287	0.563939	-0.0294668	0.976492	0.991618	0.0103312	Not significant
AC005999.1	2.26064	18.0791	0.608026	3.718	0.00020081	0.0051441	3.69721	Up
AC005999.2	1.4013	6.4337	1.20579	1.16214	0.245177	NA	0.61052	Not significant
AC006001.2	-2.24374	153.679	0.324362	-6.9174	4.60014e-12	2.67498e-09	11.3372	Down
AC006001.3	-1.04211	771.213	0.379951	-2.74275	0.00609271	0.0589176	2.21519	Down
AC006017.1	-0.536371	3.17681	1.25292	-0.428097	0.668581	NA	0.174846	Not significant
AC006026.3	-0.999755	2.41332	1.59744	-0.625848	0.531414	NA	0.274567	Not significant
AC006058.1	2.54276	99.564	0.423317	6.00676	1.89263e-09	4.39232e-07	8.72294	Up
AC006058.3	-0.77993	174.562	0.334035	-2.33488	0.0195499	0.125339	1.70885	Down
AC006058.4	2.4815	66.5322	0.365152	6.79581	1.07707e-11	5.36841e-09	10.9678	Up
AC006059.1	0.154224	9.8605	0.700875	0.220046	0.825836	0.926655	0.0831064	Not significant
AC006064.1	2.08291	7.64648	0.982973	2.11899	0.0340909	0.174352	1.46736	Up
AC006064.2	1.45759	7.17992	1.39214	1.04701	0.295094	0.580815	0.530039	Not significant
AC006064.3	-0.6532	15.2279	0.763519	-0.855513	0.392267	0.665736	0.406418	Not significant
AC006077.2	-1.29253	21.1057	0.997891	-1.29526	0.19523	0.471086	0.709454	Not significant
AC006111.2	1.35187	12.8284	0.84624	1.5975	0.110154	0.343602	0.957998	Not significant
AC006116.4	0.599019	1.16652	2.03997	0.293642	0.769032	NA	0.114056	Not significant
AC006116.8	0.872573	3.61473	1.39246	0.626642	0.530894	NA	0.274992	Not significant
AC006122.1	0.719425	7.34868	1.03107	0.697743	0.485338	0.739129	0.313956	Not significant
AC006128.1	-0.759594	13.3279	1.00802	-0.753551	0.451119	0.714213	0.345709	Not significant
AC006141.1	0.781572	4.13183	1.36145	0.574075	0.565917	NA	0.247247	Not significant
AC006159.1	0.56122	1.92831	1.74169	0.322227	0.747281	NA	0.126516	Not significant
AC006160.1	1.82966	2.74802	1.4783	1.23767	0.215837	NA	0.665874	Not significant
AC006206.1	0.668842	3.48973	1.289	0.518883	0.603842	NA	0.219077	Not significant
AC006206.2	-1.34328	95.3876	0.544505	-2.46698	0.0136257	0.0991247	1.86564	Down
AC006207.1	-0.267959	16.0948	0.782313	-0.342522	0.731958	0.883006	0.135514	Not significant
AC006213.1	0.0380451	9.83142	1.02134	0.0372503	0.970285	0.989052	0.0131005	Not significant
AC006213.2	-1.1956	20.1081	0.940463	-1.27129	0.203624	0.480937	0.691171	Not significant
AC006213.3	-0.360301	6.67359	0.977188	-0.368713	0.712342	NA	0.147311	Not significant
AC006213.4	0.630063	2.85993	1.31978	0.477399	0.633078	NA	0.198543	Not significant
AC006213.5	-0.402101	0.989726	2.29305	-0.175357	0.860799	NA	0.065098	Not significant
AC006213.6	0.413584	7.79309	1.03465	0.399734	0.689352	0.861504	0.161559	Not significant
AC006249.1	-2.02399	1.96256	2.00295	-1.01051	0.312253	NA	0.505494	Not significant
AC006252.1	-1.40877	87.0626	0.372783	-3.77905	0.000157427	0.00423814	3.80292	Down
AC006254.1	-0.275018	5.61468	1.1396	-0.241328	0.809301	NA	0.0918901	Not significant
AC006262.1	1.05965	13.0439	1.29029	0.821247	0.411505	0.682517	0.385625	Not significant
AC006262.2	-0.343989	54.0309	0.535538	-0.642324	0.520663	0.763659	0.283443	Not significant
AC006273.1	2.50451	1.16083	2.11456	1.18441	0.23625	NA	0.626629	Not significant
AC006277.1	-0.415735	41.3056	0.491885	-0.845189	0.398006	0.6713	0.400111	Not significant
AC006305.1	0.365079	12.644	0.681474	0.53572	0.592152	0.808744	0.227567	Not significant
AC006330.1	0.104725	9.20319	0.953643	0.109816	0.912555	0.964024	0.0397409	Not significant
AC006333.2	-0.182649	178.214	0.324573	-0.562738	0.573613	0.797663	0.241381	Not significant
AC006369.1	-1.46677	18.0567	1.3244	-1.1075	1	NA	0	Not significant
AC006372.2	0.473265	4.25858	1.64187	0.288248	0.773157	NA	0.111732	Not significant
AC006372.3	0.041945	10.2805	0.919545	0.0456149	0.963617	0.985595	0.0160955	Not significant
AC006378.1	0.665037	2.94709	1.19912	0.554603	0.579166	NA	0.237197	Not significant
AC006387.1	0.201507	1.9054	1.61294	0.124931	0.900578	NA	0.0454786	Not significant
AC006435.2	-0.962573	13.544	0.804715	-1.19617	0.231632	0.514099	0.635202	Not significant
AC006441.1	0.811327	8.69235	0.967121	0.83891	0.40152	0.673511	0.396293	Not significant
AC006449.2	-2.21894	43.7339	0.767211	-2.89221	0.00382536	0.0434327	2.41733	Down
AC006449.3	1.74654	1.533	1.8667	0.935629	0.349464	NA	0.456597	Not significant
AC006449.5	-0.970762	63.4251	0.417293	-2.32633	0.0200009	0.127202	1.69895	Down
AC006449.6	-0.914624	228.183	0.307198	-2.97731	0.00290792	0.0357495	2.53642	Down
AC006452.1	-2.94905	21.4303	1.34636	-2.19038	1	NA	0	Not significant
AC006453.2	-1.30841	944.859	0.576364	-2.27011	0.0232011	0.139278	1.63449	Down
AC006460.1	3.47378	3.59509	1.6887	2.05707	0.0396792	NA	1.40144	Up
AC006460.2	0.458177	24.2868	0.580356	0.789477	0.429834	0.696817	0.3667	Not significant
AC006461.1	-4.0384	1.03258	3.9366	-1.02586	0.304957	NA	0.515761	Not significant
AC006480.2	-0.187398	2.82853	1.63569	-0.114568	0.908788	NA	0.0415375	Not significant
AC006483.1	-0.190502	16.537	0.998623	-0.190765	0.84871	0.937547	0.0712408	Not significant
AC006483.2	0.979629	5.39857	1.08679	0.901394	0.367379	NA	0.434886	Not significant
AC006486.2	0.881317	41.2883	0.429935	2.04988	0.0403758	0.193611	1.39388	Up
AC006487.1	1.43202	138.929	0.941248	1.52141	0.128158	0.373803	0.892254	Not significant
AC006504.1	-0.316016	33.2636	0.650766	-0.485605	0.627247	0.828838	0.202561	Not significant
AC006504.3	1.56045	6.54808	1.50712	1.03539	0.300489	NA	0.522172	Not significant
AC006504.5	-0.220213	193.113	0.473087	-0.465482	0.641587	0.837383	0.192745	Not significant
AC006504.8	0.556599	21.2368	0.549987	1.01202	0.311528	0.597777	0.506503	Not significant
AC006511.3	-0.212888	6.01142	0.898333	-0.236981	0.812671	NA	0.0900851	Not significant
AC006511.5	-1.60809	1.7208	2.10471	-0.764042	0.444842	NA	0.351794	Not significant
AC006518.2	-0.38515	1.80913	1.73098	-0.222505	0.823921	NA	0.0841145	Not significant
AC006538.1	-0.484082	175.413	0.608268	-0.795836	0.426127	0.694877	0.370461	Not significant
AC006538.3	0.16753	1.03859	1.98734	0.0842986	0.932819	NA	0.0302026	Not significant
AC006547.1	0.104903	141.877	0.33127	0.316668	0.751496	0.89262	0.124074	Not significant
AC006557.1	2.11778	1.08987	2.07878	1.01876	0.308315	NA	0.511006	Not significant
AC006566.1	-1.09365	2.30502	1.67249	-0.653907	0.513172	NA	0.289737	Not significant
AC006942.1	2.4487	2.03784	2.41513	1.0139	0.310631	NA	0.507755	Not significant
AC006946.1	0.587076	2.83747	1.24331	0.472189	0.636792	NA	0.196002	Not significant
AC006946.2	-0.717873	15.4715	0.791662	-0.906792	0.364517	0.643884	0.438282	Not significant
AC006946.3	0.061369	1.31642	1.90358	0.0322388	0.974282	NA	0.0113155	Not significant
AC006971.1	1.6496	3.68828	1.17095	1.40877	0.158904	NA	0.798864	Not significant
AC006978.1	0.395901	34.6286	0.514182	0.769964	0.441322	0.706208	0.355245	Not significant
AC006978.2	0.784293	2.25809	1.34746	0.582053	0.560531	NA	0.2514	Not significant
AC007000.1	-0.420868	4.91576	1.02257	-0.411579	0.680648	NA	0.167077	Not significant
AC007014.2	-1.04946	5.53984	0.886171	-1.18426	0.236308	NA	0.626521	Not significant
AC007032.1	-1.87564	5.28123	1.45593	-1.28828	0.19765	NA	0.704103	Not significant
AC007038.1	0.551384	7.52032	1.62128	0.340091	0.733788	0.883798	0.134429	Not significant
AC007038.2	1.26459	5.02025	1.03069	1.22694	0.219846	NA	0.657882	Not significant
AC007040.1	0.0588992	2.90434	1.38427	0.0425489	0.966061	NA	0.0149954	Not significant
AC007040.2	0.586072	86.1233	0.587531	0.997516	0.318514	0.603474	0.496871	Not significant
AC007041.1	0.312475	1.27001	2.75602	0.113379	0.90973	NA	0.0410874	Not significant
AC007066.2	0.663496	41.7495	0.466105	1.42349	0.154594	0.41495	0.810808	Not significant
AC007092.1	2.52176	1.51266	2.42429	1.04021	0.298244	NA	0.525428	Not significant
AC007098.1	0.305004	12.0969	0.726827	0.419638	0.67475	0.854311	0.170857	Not significant
AC007099.1	1.84332	2.65559	1.52023	1.21253	0.225311	NA	0.647218	Not significant
AC007114.1	-1.2082	38.0142	0.868063	-1.39183	0.163974	0.429474	0.785224	Not significant
AC007114.2	2.08308	1.87284	1.80183	1.15609	0.247645	NA	0.606171	Not significant
AC007182.2	0.678949	32.9301	0.43452	1.56253	0.118164	0.35834	0.927515	Not significant
AC007191.1	1.10711	70.5941	0.724217	1.52869	0.12634	0.37069	0.898458	Not significant
AC007207.1	0.391462	3.20437	1.31465	0.29777	0.765879	NA	0.11584	Not significant
AC007207.2	3.25492	1.23688	2.58127	1.26098	0.207317	NA	0.683365	Not significant
AC007216.1	0.226623	1.43005	1.81806	0.124651	0.9008	NA	0.0453717	Not significant
AC007216.2	-1.55998	1.92811	1.90874	-0.817287	0.413765	NA	0.383247	Not significant
AC007216.3	1.63325	11.0068	0.89745	1.81988	0.0687777	0.265214	1.16255	Not significant
AC007216.4	-0.257652	4.38716	1.14432	-0.225157	0.821857	NA	0.0852038	Not significant
AC007220.1	1.43258	5.07526	1.45596	0.983946	0.325142	NA	0.487927	Not significant
AC007229.1	-0.173881	4.15114	1.34799	-0.128993	0.897364	NA	0.0470316	Not significant
AC007238.1	0.498675	5.19549	1.02299	0.48747	0.625925	NA	0.203478	Not significant
AC007240.1	0.913858	18.4864	0.936776	0.975535	0.329295	0.61371	0.482415	Not significant
AC007240.2	-0.140749	87.8926	0.488659	-0.288031	0.773323	0.902684	0.111639	Not significant
AC007249.1	-3.27943	3.14971	2.15666	-1.52061	0.128358	NA	0.891576	Not significant
AC007249.2	-0.165163	20.8532	0.646139	-0.255616	0.798247	0.913331	0.0978625	Not significant
AC007256.1	2.33187	1.69076	1.70372	1.3687	0.171094	NA	0.766764	Not significant
AC007262.2	0.260342	2.15354	1.63791	0.158948	0.87371	NA	0.0586326	Not significant
AC007279.1	2.78808	1.74149	1.84914	1.50777	0.131613	NA	0.8807	Not significant
AC007285.1	-0.448252	1.46085	1.97678	-0.226758	0.820612	NA	0.0858623	Not significant
AC007285.2	1.17711	1.80276	1.55621	0.756395	0.449413	NA	0.347355	Not significant
AC007292.1	0.0131426	15.9577	0.764057	0.0172011	0.986276	0.994654	0.00600146	Not significant
AC007292.2	-0.233898	18.029	0.761097	-0.307317	0.758602	0.895622	0.119986	Not significant
AC007318.1	-0.293234	652.514	0.301262	-0.973352	0.330379	0.614572	0.480988	Not significant
AC007318.2	1.10274	5.38336	1.27673	0.863727	0.387738	NA	0.411462	Not significant
AC007319.1	0.248425	1.45345	1.89082	0.131385	0.895471	NA	0.0479485	Not significant
AC007325.2	-1.14406	21.617	0.794327	-1.44028	0.149788	0.407524	0.824524	Not significant
AC007325.4	-0.830201	222.731	0.436418	-1.90231	0.0571306	0.23904	1.24313	Not significant
AC007336.1	1.57051	7.43907	0.94847	1.65584	0.0977552	0.321277	1.00986	Not significant
AC007336.3	-0.987638	1.99091	1.54192	-0.640526	0.52183	NA	0.282471	Not significant
AC007342.6	0.03599	1.34606	1.85102	0.0194433	0.984487	NA	0.00678981	Not significant
AC007342.7	-0.0127846	6.09975	0.887129	-0.0144112	0.988502	NA	0.00502247	Not significant
AC007362.1	2.38042	4.43683	1.23611	1.92574	0.0541372	NA	1.2665	Not significant
AC007365.1	1.49636	7.10077	0.895344	1.67126	0.0946696	0.315512	1.02379	Not significant
AC007382.1	1.3286	16.7839	0.632156	2.1017	0.0355794	0.179318	1.4488	Up
AC007383.2	-0.605409	106.124	0.478296	-1.26576	0.205598	0.483504	0.686981	Not significant
AC007387.1	-1.13251	4.18802	1.96257	-0.577057	0.563901	NA	0.248797	Not significant
AC007388.1	-0.536993	399.233	0.298847	-1.79688	0.0723544	0.27309	1.14054	Not significant
AC007389.1	-1.13586	13.0137	0.837317	-1.35654	0.174927	0.444466	0.757143	Not significant
AC007389.4	-3.35417	1.72271	2.18661	-1.53396	0.12504	NA	0.902951	Not significant
AC007389.5	0	1.4406	2.65323	0	1	NA	0	Not significant
AC007390.2	-0.21989	12.3174	0.909303	-0.241823	0.808917	0.919005	0.092096	Not significant
AC007391.1	-2.04537	1.84791	2.13206	-0.95934	0.337387	NA	0.471871	Not significant
AC007391.2	-1.88026	5.62477	1.21745	-1.54443	0.122484	NA	0.911919	Not significant
AC007405.1	0.566408	1.48078	2.65468	0.213362	0.831045	NA	0.0803756	Not significant
AC007405.2	1.47838	2.22517	1.89132	0.781662	0.434413	NA	0.362097	Not significant
AC007405.3	-1.73029	31.2976	0.720003	-2.40318	0.0162534	0.110888	1.78906	Down
AC007406.2	0.985174	1.34238	3.7192	0.264889	0.791095	NA	0.101771	Not significant
AC007406.3	0.923002	3.69694	1.31132	0.703871	0.481513	NA	0.317392	Not significant
AC007406.4	-0.760329	0.951415	2.80353	-0.271205	0.786234	NA	0.104448	Not significant
AC007406.5	0.0911429	116.457	0.479247	0.190179	0.849169	0.937795	0.0710061	Not significant
AC007431.3	1.5237	1.05705	2.33659	0.652105	0.514334	NA	0.288755	Not significant
AC007448.3	-1.634	37.6139	0.586637	-2.78537	0.00534661	0.0541962	2.27192	Down
AC007448.4	-0.825375	6.90032	1.85087	-0.445938	0.655642	NA	0.183333	Not significant
AC007485.2	0.138141	76.7887	0.443983	0.31114	0.755694	0.894132	0.121654	Not significant
AC007496.2	-0.287859	2.05438	2.20111	-0.130779	0.89595	NA	0.0477161	Not significant
AC007496.3	1.08778	3.91242	1.34197	0.810589	0.417602	NA	0.379238	Not significant
AC007497.1	1.41661	1.22046	2.39009	0.592701	0.553381	NA	0.256976	Not significant
AC007513.1	-0.556778	2.30732	1.96623	-0.28317	0.777047	NA	0.109553	Not significant
AC007537.1	-1.418	43.5628	1.18001	-1.20168	1	NA	0	Not significant
AC007541.1	-0.618293	43.0972	0.418216	-1.47841	0.139299	0.391573	0.856053	Not significant
AC007546.1	1.01414	2.11579	1.64974	0.614725	0.538736	NA	0.268624	Not significant
AC007560.1	-1.76312	1.15442	2.44276	-0.721773	0.470434	NA	0.327501	Not significant
AC007566.1	-0.527814	1.99932	2.01516	-0.261922	0.793382	NA	0.100518	Not significant
AC007569.1	-1.32659	2.27563	1.91603	-0.692364	0.488709	NA	0.31095	Not significant
AC007570.1	0.51223	4.29422	1.00102	0.511708	0.608855	NA	0.215486	Not significant
AC007610.2	0.361432	3.01035	2.09757	0.17231	0.863194	NA	0.0638917	Not significant
AC007610.4	1.1644	1.44725	2.18416	0.533111	0.593957	NA	0.226245	Not significant
AC007611.1	-0.954119	75.047	0.745905	-1.27914	0.200847	0.477922	0.697135	Not significant
AC007613.1	-1.72862	17.0328	0.77257	-2.23749	0.0252541	0.146194	1.59767	Down
AC007614.1	0.901436	34.7651	0.468387	1.92455	0.0542852	0.231598	1.26532	Not significant
AC007620.3	2.20545	1.31514	2.3466	0.93985	0.347295	NA	0.459302	Not significant
AC007622.2	1.66997	5.96568	1.02562	1.62825	0.103472	NA	0.985175	Not significant
AC007637.1	-0.544754	28.8339	0.68184	-0.798947	0.424321	0.693304	0.372306	Not significant
AC007639.1	2.13029	9.77473	0.826271	2.5782	0.00993179	0.0808871	2.00297	Up
AC007663.1	-1.72457	6.01262	0.938091	-1.83838	0.0660061	NA	1.18042	Not significant
AC007663.2	-3.14027	1.94378	2.2904	-1.37106	0.170357	NA	0.768641	Not significant
AC007663.3	-0.119213	25.2494	0.909199	-0.131119	0.895681	0.958102	0.0478465	Not significant
AC007663.4	0.850005	18.3695	0.759766	1.11877	0.263237	0.548909	0.579652	Not significant
AC007666.1	2.41517	3.0428	1.78901	1.35	0.177014	NA	0.751991	Not significant
AC007681.1	-0.267591	2.07079	1.39309	-0.192085	0.847676	NA	0.0717704	Not significant
AC007684.1	2.41747	2.10262	1.71609	1.40871	0.158922	NA	0.798816	Not significant
AC007686.3	-1.13223	20.8488	0.504052	-2.24625	0.0246882	0.14476	1.60751	Down
AC007686.4	-2.42491	1.65937	1.96646	-1.23313	0.217526	NA	0.662488	Not significant
AC007688.1	-0.0255358	4.91399	1.06114	-0.0240645	0.980801	NA	0.00841904	Not significant
AC007731.1	1.31926	10.1365	0.80245	1.64403	0.100169	0.325228	0.999266	Not significant
AC007731.2	0.828763	13.0041	0.68502	1.20984	0.226342	0.508111	0.645236	Not significant
AC007731.3	1.66192	1.82519	1.88521	0.881557	0.378016	NA	0.422489	Not significant
AC007731.4	1.88512	2.73788	2.02039	0.93305	0.350794	NA	0.454948	Not significant
AC007773.1	0.679567	40.2975	0.567281	1.19794	0.230942	0.513089	0.636498	Not significant
AC007785.1	-0.275017	19.2592	0.609047	-0.451554	0.65159	0.842543	0.186025	Not significant
AC007785.3	-0.416512	2.0301	1.58542	-0.262714	0.792771	NA	0.100852	Not significant
AC007786.1	-1.3881	5.40903	1.33618	-1.03886	0.298868	NA	0.52452	Not significant
AC007786.2	-2.88114	2.37666	2.92251	-0.985845	0.324209	NA	0.489174	Not significant
AC007787.2	1.81584	1.57854	2.59902	0.698665	0.484762	NA	0.314472	Not significant
AC007823.1	1.41264	8.28416	0.8698	1.6241	0.104354	0.333968	0.98149	Not significant
AC007842.1	0.0667662	14.7894	0.577467	0.115619	0.907954	0.962493	0.0419359	Not significant
AC007846.1	-0.26031	536.335	0.501123	-0.519452	0.603445	0.815824	0.219362	Not significant
AC007846.2	-0.810206	14.4369	0.718531	-1.12759	0.259495	0.544614	0.585872	Not significant
AC007848.1	-1.01256	9.49671	1.10564	-0.915816	0.359763	0.639893	0.443983	Not significant
AC007878.1	0.296671	8.56172	1.15296	0.257311	0.796939	0.912818	0.0985751	Not significant
AC007879.2	-0.218131	2.27256	1.61891	-0.13474	0.892818	NA	0.0492372	Not significant
AC007879.3	-0.526862	12.6607	1.14138	-0.4616	0.644368	0.838443	0.190866	Not significant
AC007879.4	-0.421655	5.21253	1.49908	-0.281277	0.778498	NA	0.108742	Not significant
AC007881.3	0.104033	4.87002	1.00859	0.103147	0.917846	NA	0.03723	Not significant
AC007906.2	0.777234	218.472	0.589571	1.3183	0.187402	0.46169	0.727226	Not significant
AC007938.3	0.566539	1.83768	1.49794	0.378213	0.705273	NA	0.151643	Not significant
AC007950.2	-0.970309	1.53498	1.8583	-0.52215	0.601566	NA	0.220717	Not significant
AC007952.1	-1.18382	15.6886	0.719514	-1.64531	0.0999065	0.324685	1.00041	Not significant
AC007952.2	-1.30146	81.9553	0.366479	-3.55126	0.000383394	0.00848769	3.41636	Down
AC007952.4	-0.762236	14.3774	0.864288	-0.881923	0.377818	0.653743	0.422717	Not significant
AC007952.6	1.6063	4.57653	1.13649	1.41339	0.157542	NA	0.802602	Not significant
AC007952.8	-4.7386	5.27746	1.96825	-2.40751	0.0160615	NA	1.79421	Down
AC007952.9	-0.681998	1.32597	2.29708	-0.296897	0.766545	NA	0.115462	Not significant
AC007956.1	1.03178	9.39995	0.786875	1.31123	0.189778	0.465169	0.721753	Not significant
AC007969.1	-0.822537	420.478	0.392002	-2.0983	0.0358789	0.179858	1.44516	Down
AC007996.1	0.274223	125.303	0.521216	0.526121	0.598804	0.812613	0.222715	Not significant
AC008013.1	2.51223	3.40947	1.69501	1.48214	0.138304	NA	0.859165	Not significant
AC008013.3	2.13133	1.10186	2.01112	1.05978	0.289246	NA	0.538732	Not significant
AC008014.1	-2.21983	77.6651	0.799208	-2.77753	0.00547735	0.055137	2.26143	Down
AC008026.1	-0.986808	2.7033	1.53503	-0.64286	0.520315	NA	0.283733	Not significant
AC008035.1	-1.11695	9.40759	1.23875	-0.901674	0.36723	0.64606	0.435062	Not significant
AC008038.1	-0.876629	7715.38	0.319672	-2.74228	0.0061015	0.0589527	2.21456	Down
AC008074.2	0.411058	9.43723	0.902444	0.455494	0.648754	0.841372	0.18792	Not significant
AC008079.1	0.210901	13.6799	0.780488	0.270217	0.786993	0.908824	0.104029	Not significant
AC008083.1	-1.54282	1.90478	1.96765	-0.784093	0.432986	NA	0.363526	Not significant
AC008083.2	-2.03707	1.11897	2.34495	-0.868709	0.385006	NA	0.414532	Not significant
AC008105.1	0.527247	4.3452	1.25687	0.419491	0.674857	NA	0.170788	Not significant
AC008105.2	-0.381868	30.1573	0.650925	-0.586654	0.557436	0.787598	0.253805	Not significant
AC008105.3	-1.26292	77.2944	0.511604	-2.46855	0.013566	0.0989378	1.86755	Down
AC008109.1	-0.622628	90.637	0.290619	-2.14242	0.0321597	0.16878	1.49269	Down
AC008115.1	2.4495	1.2833	2.28204	1.07338	0.283101	NA	0.548058	Not significant
AC008115.2	-0.477041	3.62724	1.48292	-0.321689	0.747688	NA	0.126279	Not significant
AC008115.3	1.4702	20.0909	0.485073	3.03088	0.00243843	0.0321287	2.61289	Up
AC008124.1	-0.723555	498.511	0.503945	-1.43578	0.151064	0.409402	0.820838	Not significant
AC008133.1	-2.37098	2.98858	1.68732	-1.40517	0.15997	NA	0.795961	Not significant
AC008133.2	-0.999014	1.52879	1.87172	-0.533741	0.593521	NA	0.226564	Not significant
AC008147.1	-2.07885	1.55142	1.93025	-1.07698	0.281488	NA	0.550541	Not significant
AC008147.2	1.04575	14.2521	1.06131	0.985332	0.324461	0.608879	0.488838	Not significant
AC008147.3	-3.51728	4.21475	1.55912	-2.25594	0.0240744	NA	1.61844	Down
AC008149.1	0.421478	1.76439	1.73732	0.242603	0.808313	NA	0.0924205	Not significant
AC008243.1	-0.0940896	1.5126	1.76115	-0.053425	0.957393	NA	0.0189096	Not significant
AC008264.2	1.37837	14.2631	0.768056	1.79463	0.0727133	0.273626	1.13839	Not significant
AC008267.2	-0.723275	1.89123	2.30673	-0.313549	0.753863	NA	0.122707	Not significant
AC008267.3	-1.23972	17.8459	0.943141	-1.31446	0.188693	0.463821	0.724245	Not significant
AC008267.7	-0.120723	1.25889	2.08389	-0.0579313	0.953803	NA	0.0205412	Not significant
AC008280.3	0.323779	3.1472	1.77615	0.182292	0.855353	NA	0.0678544	Not significant
AC008393.1	-1.35944	47.7355	0.442634	-3.07125	0.00213161	0.0292113	2.67129	Down
AC008397.2	1.86099	1.2914	2.19814	0.846619	0.397208	NA	0.400983	Not significant
AC008403.3	-0.00535485	7.35883	1.07765	-0.00496899	0.996035	0.998306	0.00172525	Not significant
AC008427.1	-1.64863	1.76622	1.57384	-1.04752	0.294858	NA	0.530387	Not significant
AC008429.1	-0.142452	23.0011	0.463125	-0.307588	0.758396	0.895571	0.120104	Not significant
AC008429.2	1.21958	34.2791	0.432154	2.8221	0.00477109	0.0505023	2.32138	Up
AC008429.4	2.4853	1.05225	2.05602	1.20879	0.226743	NA	0.644466	Not significant
AC008434.1	0.650367	3.34369	1.37315	0.473632	0.635762	NA	0.196705	Not significant
AC008438.1	-0.0293704	30.1102	0.559173	-0.0525247	0.958111	0.983943	0.0185843	Not significant
AC008438.2	3.16855	1.24035	2.20444	1.43735	0.150618	NA	0.822122	Not significant
AC008440.1	-0.346301	11.7798	1.14546	-0.302324	0.762405	0.897325	0.117814	Not significant
AC008440.3	-1.27423	172.374	0.433263	-2.941	0.00327158	0.0391714	2.48524	Down
AC008443.2	0.347731	60.2667	0.497532	0.698912	0.484607	0.738467	0.31461	Not significant
AC008443.4	-2.4161	32.7429	0.765003	-3.15828	0.00158701	0.0238256	2.79942	Down
AC008443.5	-3.9063	3.03971	2.14183	-1.82382	0.0681799	NA	1.16634	Not significant
AC008443.6	0.100839	27.4402	0.868425	0.116117	0.90756	0.962221	0.0421246	Not significant
AC008464.1	3.55456	3.38041	1.57253	2.26042	0.0237955	NA	1.62351	Up
AC008467.1	1.49126	3.26728	1.82515	0.817061	0.413893	NA	0.383111	Not significant
AC008481.1	-0.331042	1.68616	1.68643	-0.196297	0.844378	NA	0.0734632	Not significant
AC008481.2	-1.98643	6.87329	1.12146	-1.77129	0.0765117	NA	1.11627	Not significant
AC008494.1	0.252603	4.0729	1.08676	0.232438	0.816198	NA	0.0882044	Not significant
AC008494.3	1.24304	8.91253	0.839725	1.48029	0.138796	0.390783	0.857623	Not significant
AC008498.1	1.25873	1.35297	2.17701	0.578194	0.563133	NA	0.249389	Not significant
AC008498.2	0.900006	1.44406	2.27229	0.396078	0.692047	NA	0.159864	Not significant
AC008507.1	0.138468	4.39246	1.4753	0.0938574	0.925222	NA	0.0337538	Not significant
AC008507.2	2.26633	1.24558	2.79934	0.809594	0.418173	NA	0.378644	Not significant
AC008537.2	-1.12211	3.77402	1.03278	-1.0865	0.277258	NA	0.557116	Not significant
AC008537.4	0.168657	12.0676	0.877608	0.192178	0.847602	0.937392	0.0718078	Not significant
AC008543.1	-0.00379154	6.61619	0.841925	-0.00450342	0.996407	NA	0.00156332	Not significant
AC008543.3	0.960698	1.25161	2.06597	0.465012	0.641923	NA	0.192517	Not significant
AC008555.1	2.74185	1.90331	1.73417	1.58107	0.113861	NA	0.943624	Not significant
AC008555.2	4.35955	1.70894	2.03266	2.14476	0.0319724	NA	1.49522	Up
AC008555.5	-1.21665	13.7845	0.695339	-1.74973	0.0801655	0.289542	1.09601	Not significant
AC008555.8	0.365077	47.2129	0.70957	0.514504	0.6069	0.817535	0.216883	Not significant
AC008569.2	0.970567	9.00072	1.27057	0.763886	0.444935	0.70965	0.351703	Not significant
AC008608.2	-0.768555	52.2898	0.470883	-1.63216	0.102647	0.330504	0.988655	Not significant
AC008610.1	-0.639495	20.7456	0.648739	-0.985751	0.324255	0.608879	0.489113	Not significant
AC008619.1	0.224439	17.928	0.558361	0.40196	0.687714	0.861123	0.162592	Not significant
AC008622.1	1.504	1.07409	2.77408	0.542161	0.587708	NA	0.230839	Not significant
AC008622.2	-1.67237	20.3152	1.24462	-1.34368	0.179051	0.449948	0.747024	Not significant
AC008632.1	0.682467	6.22895	1.23694	0.551738	0.581128	NA	0.235728	Not significant
AC008649.2	0.525874	27.4474	0.651459	0.807224	0.419537	0.689025	0.37723	Not significant
AC008655.2	-3.74631	2.98525	1.53821	-2.4355	0.0148711	NA	1.82766	Down
AC008663.2	2.21762	1.64843	2.23249	0.993338	0.320545	NA	0.49411	Not significant
AC008669.1	0.841016	5.57732	1.20842	0.695964	0.486451	NA	0.312961	Not significant
AC008676.1	0.772629	10.2202	0.68244	1.13216	0.257569	0.542144	0.589107	Not significant
AC008676.3	0.228714	7.80058	0.898303	0.254607	0.799026	0.913495	0.0974389	Not significant
AC008687.2	1.52222	1.88017	1.9208	0.792494	0.428073	NA	0.368482	Not significant
AC008687.4	-0.137582	30.2675	0.821588	-0.167459	0.867009	0.945843	0.0619764	Not significant
AC008691.1	-0.586873	9.66772	0.775337	-0.756926	0.449094	0.713	0.347662	Not significant
AC008700.1	-1.52333	1.29092	2.83189	-0.53792	0.590632	NA	0.228683	Not significant
AC008734.1	-1.35525	1.22387	2.16732	-0.625309	0.531768	NA	0.274278	Not significant
AC008735.1	-0.815173	2.56611	1.48008	-0.550765	0.581795	NA	0.23523	Not significant
AC008735.2	0.621929	12.7509	0.593415	1.04805	0.294616	0.580486	0.530744	Not significant
AC008735.3	-0.158414	7.6807	1.04218	-0.152002	0.879185	0.951156	0.0559197	Not significant
AC008735.4	-0.103435	20.5004	0.690696	-0.149755	0.880958	0.952066	0.0550449	Not significant
AC008735.5	-0.537848	5.0615	1.06961	-0.502847	0.615072	NA	0.211074	Not significant
AC008736.1	-0.830696	57.6372	0.475638	-1.74649	0.0807266	0.29035	1.09298	Not significant
AC008736.2	-0.998988	1.57199	2.00765	-0.497591	0.618772	NA	0.208469	Not significant
AC008737.1	-0.092758	5.42341	0.969638	-0.0956625	0.923789	NA	0.0344274	Not significant
AC008740.1	3.72335	3.26825	1.60822	2.3152	0.020602	NA	1.68609	Up
AC008743.1	-0.180074	3.26231	1.3506	-0.133329	0.893933	NA	0.0486949	Not significant
AC008747.1	-2.6237	2.86627	1.89991	-1.38096	0.167291	NA	0.776529	Not significant
AC008750.3	3.17797	1.38416	2.49022	1.27618	0.201893	NA	0.69488	Not significant
AC008750.5	1.58336	6.83853	1.3878	1.14092	0.253904	NA	0.59533	Not significant
AC008750.8	2.23068	1.85383	2.17708	1.02462	0.305543	NA	0.514928	Not significant
AC008752.2	-0.0721248	6.96907	0.937839	-0.0769053	0.938699	0.975453	0.0274737	Not significant
AC008752.3	-0.805424	1.66393	2.24579	-0.358637	0.719866	NA	0.142748	Not significant
AC008753.1	0.250605	7.27213	0.820389	0.305471	0.760007	0.896464	0.119182	Not significant
AC008753.2	1.28488	6.148	1.29964	0.988644	0.322837	NA	0.491017	Not significant
AC008758.5	0.00034853	2.45809	1.39666	0.000249546	0.999801	NA	8.64806e-05	Not significant
AC008760.1	0.373888	10.5885	0.64509	0.579591	0.56219	0.790464	0.250117	Not significant
AC008760.2	0.112494	17.7539	0.785249	0.143259	0.886085	0.95438	0.0525244	Not significant
AC008761.2	0.777754	1.80405	2.03778	0.381667	0.702709	NA	0.153225	Not significant
AC008763.1	-4.09599	48.5234	1.05442	-3.88458	1	NA	0	Not significant
AC008764.10	1.30034	1.38533	2.31096	0.562687	0.573648	NA	0.241354	Not significant
AC008764.2	0.174333	41.9872	0.73168	0.238264	0.811676	0.919938	0.0906173	Not significant
AC008764.4	-2.47823	1.45314	2.21638	-1.11814	0.263506	NA	0.579209	Not significant
AC008764.6	0.775313	103.558	0.772457	1.0037	0.315525	0.601566	0.500967	Not significant
AC008764.8	-1.21676	56.1734	0.563821	-2.15806	0.0309228	0.164661	1.50972	Down
AC008764.9	-0.808608	3.15003	1.44083	-0.561211	0.574654	NA	0.240594	Not significant
AC008770.3	1.10404	7.6068	0.981268	1.12512	0.260539	0.546025	0.584127	Not significant
AC008771.1	-0.272245	128.528	0.37548	-0.72506	0.468415	0.727196	0.329369	Not significant
AC008781.1	1.17818	2.3474	1.51663	0.77684	0.437253	NA	0.359267	Not significant
AC008781.2	1.65118	2.23427	1.91549	0.862017	0.388678	NA	0.41041	Not significant
AC008825.1	1.78177	37.7139	0.454757	3.91806	8.92652e-05	0.0027416	4.04932	Up
AC008825.2	0.298272	15.9288	0.569059	0.524149	0.600175	0.813461	0.221722	Not significant
AC008870.2	-0.0610638	21.0152	0.817538	-0.0746923	0.94046	0.976003	0.0266599	Not significant
AC008870.4	0.804991	4.62828	1.31786	0.61083	0.541312	NA	0.266552	Not significant
AC008875.1	-0.388613	11.8401	0.662077	-0.586961	0.55723	0.787434	0.253966	Not significant
AC008892.1	1.94016	1.06276	3.11162	0.62352	0.532943	NA	0.273319	Not significant
AC008894.2	0.700932	11.2475	0.969365	0.723083	0.469629	0.728238	0.328245	Not significant
AC008894.3	-0.661755	89.7256	0.424975	-1.55716	0.119432	0.35978	0.92288	Not significant
AC008895.1	0.480573	14.1752	0.762492	0.630266	0.528521	0.770134	0.276938	Not significant
AC008897.3	2.69998	1.11324	2.26276	1.19322	0.232782	NA	0.633051	Not significant
AC008906.1	0.49091	13.7313	0.658461	0.745542	0.455944	0.718277	0.341088	Not significant
AC008915.2	-0.725072	52.3828	0.695741	-1.04216	0.297339	0.58367	0.526748	Not significant
AC008937.1	2.98703	2.98612	1.45636	2.05103	0.0402642	NA	1.39508	Up
AC008937.2	2.90378	1.10287	2.16174	1.34326	0.179187	NA	0.746694	Not significant
AC008937.3	1.54636	5.00081	1.15051	1.34406	0.178929	NA	0.747319	Not significant
AC008946.1	-1.68416	86.4891	0.624378	-2.69735	0.00698944	0.0641704	2.15556	Down
AC008953.1	-0.436454	1.32176	2.21159	-0.197349	0.843555	NA	0.0738868	Not significant
AC008957.1	0.86475	5.86021	0.83115	1.04043	0.298142	NA	0.525577	Not significant
AC008957.2	3.54531	8.7848	1.01377	3.49716	0.00047024	0.0099676	3.32768	Up
AC008957.3	5.07033	20.4971	0.881566	5.75151	8.84508e-09	1.52775e-06	8.0533	Up
AC008966.1	0.775649	86.5461	0.438947	1.76707	0.0772169	0.283231	1.11229	Not significant
AC008969.1	-0.715011	42.3111	0.394057	-1.81449	0.0696027	0.267037	1.15737	Not significant
AC008972.1	0.625134	3.70575	1.45111	0.430797	0.666616	NA	0.176124	Not significant
AC008972.2	1.65579	10.942	0.890544	1.8593	0.0629848	0.25329	1.20076	Not significant
AC008982.2	0.302846	14.0212	0.838909	0.361	0.7181	0.87438	0.143815	Not significant
AC008993.1	1.30783	3.60414	1.35221	0.967179	0.333455	NA	0.476963	Not significant
AC009005.1	-1.54226	46.4539	0.474894	-3.24759	0.00116387	0.0194198	2.9341	Down
AC009019.1	0.801276	10.0728	1.05957	0.75623	0.449511	0.713079	0.347259	Not significant
AC009021.1	-0.424076	1.89767	1.7685	-0.239795	0.810489	NA	0.0912527	Not significant
AC009021.2	2.40881	1.86043	1.72439	1.39691	0.16244	NA	0.789306	Not significant
AC009032.1	0.983312	4.72488	1.1206	0.877488	0.380222	NA	0.419963	Not significant
AC009041.4	1.10726	21.7052	0.708321	1.56321	0.118002	0.358257	0.92811	Not significant
AC009053.1	0.716538	251.064	0.472494	1.5165	0.129392	0.375593	0.888091	Not significant
AC009053.2	1.59637	18.2993	0.673498	2.37027	0.0177753	0.117815	1.75018	Up
AC009053.3	-0.300203	2.06988	2.32061	-0.129364	0.89707	NA	0.0471737	Not significant
AC009054.2	0.637701	7.76181	0.753443	0.846383	0.397339	0.670659	0.400839	Not significant
AC009061.2	-0.56836	79.3799	0.500544	-1.13549	0.256172	0.540966	0.591468	Not significant
AC009063.3	0.429972	25.2725	0.58406	0.736178	0.461622	0.721983	0.335713	Not significant
AC009065.1	-3.30649	1.72918	2.45672	-1.3459	0.178336	NA	0.748761	Not significant
AC009065.2	-0.0829414	2.08441	1.3397	-0.0619103	0.950634	NA	0.0219865	Not significant
AC009065.4	-0.3352	45.6646	0.823671	-0.406959	0.684038	0.859049	0.16492	Not significant
AC009065.5	-2.27672	3.00063	1.85298	-1.22868	0.219193	NA	0.659174	Not significant
AC009065.8	-0.205621	54.8326	0.515303	-0.39903	0.689871	0.861682	0.161232	Not significant
AC009078.2	0.0154497	3.57414	1.22839	0.0125771	0.989965	NA	0.00438009	Not significant
AC009078.3	0.106914	44.6573	1.02394	0.104414	0.91684	0.965605	0.0377062	Not significant
AC009086.3	-0.0879476	18.7734	0.653461	-0.134587	0.892938	0.956814	0.0491786	Not significant
AC009087.1	0.705509	1.77209	1.47807	0.477317	0.633137	NA	0.198503	Not significant
AC009088.1	1.01571	4.62105	1.23881	0.819908	0.412269	NA	0.38482	Not significant
AC009090.1	-0.0677845	2.85145	1.44994	-0.0467497	0.962713	NA	0.0165033	Not significant
AC009090.3	1.13411	3.51532	1.14865	0.987336	0.323478	NA	0.490156	Not significant
AC009090.4	0.709541	6.89917	1.04576	0.678492	0.49746	NA	0.303242	Not significant
AC009090.5	0.300774	1.51805	1.93141	0.155728	0.876248	NA	0.0573732	Not significant
AC009090.6	0.634191	30.1308	0.737986	0.859353	0.390146	0.663685	0.408773	Not significant
AC009093.1	0.599146	83.7604	0.598031	1.00187	0.316409	0.60213	0.499751	Not significant
AC009093.2	0.358198	25.1292	0.464565	0.77104	0.440683	0.705813	0.355874	Not significant
AC009093.4	-1.99038	108.128	0.647027	-3.07619	0.00209665	0.0288911	2.67847	Down
AC009093.6	-1.25261	10.425	0.742662	-1.68665	0.0916711	0.309837	1.03777	Not significant
AC009093.8	1.84463	7.35952	1.02633	1.7973	0.0722876	0.273015	1.14094	Not significant
AC009097.4	-1.06876	4.59966	1.2223	-0.874384	0.381909	NA	0.41804	Not significant
AC009102.1	0.820458	3.77919	1.09763	0.747483	0.454772	NA	0.342206	Not significant
AC009102.2	1.11548	1.60945	2.12203	0.525669	0.599118	NA	0.222488	Not significant
AC009107.2	-0.40134	6.13239	1.13132	-0.354755	0.722773	NA	0.140998	Not significant
AC009108.1	-1.321	1.86083	1.70289	-0.775742	0.437901	NA	0.358624	Not significant
AC009108.3	0.848213	3.50355	1.80283	0.470489	0.638006	NA	0.195176	Not significant
AC009113.1	-0.274023	117.274	0.502337	-0.545496	0.585413	0.804632	0.232538	Not significant
AC009118.3	0.397675	1.60469	1.58249	0.251297	0.801584	NA	0.0960508	Not significant
AC009119.1	0.947322	3.63625	1.7005	0.557083	0.577471	NA	0.23847	Not significant
AC009119.2	0.399461	14.1097	0.614484	0.650075	0.515644	0.760345	0.28765	Not significant
AC009119.3	1.85274	4.98176	1.37856	1.34397	0.178957	NA	0.747252	Not significant
AC009120.1	-0.352853	8.61506	1.05921	-0.333129	0.739037	0.8859	0.131334	Not significant
AC009120.2	0.0538653	27.4785	0.665214	0.0809744	0.935462	0.974219	0.0289737	Not significant
AC009120.3	-0.498763	11.4091	0.788123	-0.632849	0.526832	0.768701	0.278328	Not significant
AC009120.5	-1.36457	1.14433	1.89094	-0.721636	0.470518	NA	0.327424	Not significant
AC009121.1	-0.0517729	7.56088	0.747392	-0.0692714	0.944774	0.978036	0.0246723	Not significant
AC009121.2	-0.293454	6.10278	1.05873	-0.277175	0.781646	NA	0.10699	Not significant
AC009126.1	-0.412992	24.9062	0.441261	-0.935936	0.349306	0.630748	0.456794	Not significant
AC009133.1	0.0353885	150.122	0.285293	0.124043	0.901282	0.959482	0.0451395	Not significant
AC009133.2	-3.00485	2.53132	2.37255	-1.26651	0.205331	NA	0.687546	Not significant
AC009137.2	0.454648	2.90825	1.50328	0.302437	0.762319	NA	0.117863	Not significant
AC009139.1	0.884495	7.81149	0.925108	0.956099	0.339022	0.622459	0.469772	Not significant
AC009148.1	1.775	9.42552	1.19179	1.48935	0.136395	0.386583	0.8652	Not significant
AC009159.3	0.960232	5.49707	1.06095	0.905065	0.365431	NA	0.437195	Not significant
AC009163.3	0.985162	3.2911	1.33793	0.736333	0.461528	NA	0.335802	Not significant
AC009163.6	-0.348918	30.3193	0.491175	-0.710374	0.477472	0.734181	0.321052	Not significant
AC009166.1	-0.3158	9.60401	0.682055	-0.463013	0.643355	0.838101	0.191549	Not significant
AC009171.2	-1.34758	28.1351	0.735801	-1.83145	0.0670338	0.261319	1.17371	Not significant
AC009185.1	-1.6532	1.52806	2.3673	-0.698346	0.484961	NA	0.314293	Not significant
AC009220.2	-0.481385	2.53161	1.63079	-0.295185	0.767853	NA	0.114722	Not significant
AC009226.1	-0.189735	16.9731	0.900475	-0.210706	0.833117	0.930099	0.0792941	Not significant
AC009237.14	-0.537024	26.9848	0.487722	-1.10109	0.270859	0.556286	0.567257	Not significant
AC009237.3	0.236829	18.8119	0.629818	0.376027	0.706897	0.869634	0.150644	Not significant
AC009242.1	0.64416	15.7454	0.803904	0.801289	0.422964	0.691853	0.373696	Not significant
AC009244.1	-0.443988	258.648	0.641065	-0.692579	0.488574	0.741145	0.31107	Not significant
AC009245.1	-0.415079	153.019	0.409896	-1.01265	0.311229	0.597555	0.50692	Not significant
AC009268.2	0.239545	2.34966	1.25368	0.191073	0.848468	NA	0.0713643	Not significant
AC009269.4	-0.698848	14.4599	0.598804	-1.16707	0.24318	0.526917	0.614071	Not significant
AC009269.5	0.781814	8.81129	0.866308	0.902467	0.366809	0.645514	0.43556	Not significant
AC009271.1	-0.102476	22.7336	0.538679	-0.190236	0.849125	0.937795	0.0710286	Not significant
AC009275.1	-0.280889	76.3661	0.919423	-0.305506	0.759981	0.896464	0.119197	Not significant
AC009283.1	0.0766425	6.24083	1.00074	0.0765859	0.938953	NA	0.0273562	Not significant
AC009299.1	2.41976	1.64469	2.48536	0.973604	0.330253	NA	0.481153	Not significant
AC009299.2	-0.842264	372.336	0.480707	-1.75214	0.0797506	0.288584	1.09827	Not significant
AC009302.1	-0.559462	28.2094	0.787952	-0.71002	0.477692	0.734214	0.320852	Not significant
AC009303.1	-0.426274	1.05043	2.13802	-0.199378	0.841967	NA	0.0747051	Not significant
AC009303.2	2.66355	2.63636	1.35633	1.96379	0.0495547	NA	1.30492	Up
AC009303.4	-0.255141	61.1537	0.549319	-0.464468	0.642313	0.837677	0.192253	Not significant
AC009309.1	0.103688	47.7141	0.516715	0.200669	0.840958	0.934208	0.0752258	Not significant
AC009318.1	0.757907	9.12262	1.24532	0.608604	0.542787	0.778374	0.26537	Not significant
AC009318.2	0.921467	7.32228	1.16429	0.791438	0.428688	0.696075	0.367858	Not significant
AC009318.3	-0.0208159	6.76836	1.13404	-0.0183554	0.985355	NA	0.00640714	Not significant
AC009318.4	-1.27504	2.49065	2.64148	-0.482699	0.629309	NA	0.201136	Not significant
AC009336.1	1.1548	3.64953	1.61419	0.715402	0.474361	NA	0.323891	Not significant
AC009336.2	-0.922525	2.86218	1.32287	-0.697367	0.485573	NA	0.313746	Not significant
AC009365.2	4.16909	1.12029	2.76811	1.50612	0.132038	NA	0.879302	Not significant
AC009403.1	-0.511599	95.1861	0.459824	-1.1126	0.265882	0.551946	0.575312	Not significant
AC009403.2	0.16564	25.2146	0.597234	0.277345	0.781515	0.906847	0.107062	Not significant
AC009404.1	0.215813	69.6783	0.661495	0.32625	0.744235	0.888711	0.12829	Not significant
AC009413.1	0.00200821	6.23757	1.31261	0.00152993	0.998779	NA	0.00053047	Not significant
AC009414.2	-0.61882	110.908	0.405352	-1.52662	0.126854	0.371408	0.896694	Not significant
AC009477.1	-1.6879	1.4072	2.77106	-0.609116	0.542448	NA	0.265642	Not significant
AC009486.1	0.477312	2.74835	1.47051	0.32459	0.745492	NA	0.127557	Not significant
AC009498.1	0	1.20126	3.55028	0	1	NA	0	Not significant
AC009502.1	0.489361	94.2619	0.310278	1.57717	0.114756	0.35158	0.940224	Not significant
AC009502.2	-0.218776	8.18139	1.35859	-0.161031	0.872069	0.948474	0.0594492	Not significant
AC009506.1	-0.79652	28.8008	0.5023	-1.58574	0.112798	0.348161	0.9477	Not significant
AC009509.1	0.542048	19.689	0.536313	1.01069	0.312163	0.597967	0.505618	Not significant
AC009509.4	0.963197	14.6163	0.657901	1.46405	0.143182	0.397842	0.844113	Not significant
AC009511.2	-1.33671	2.89899	1.38577	-0.964598	0.334746	NA	0.475284	Not significant
AC009518.2	0.671233	1.5698	1.60085	0.419299	0.674998	NA	0.170698	Not significant
AC009533.1	0.110526	255.527	0.616977	0.179141	0.857827	0.942145	0.0666004	Not significant
AC009533.2	1.2072	4.00476	1.29523	0.93204	0.351316	NA	0.454302	Not significant
AC009549.1	0.0738726	125.378	0.428657	0.172335	0.863174	0.944378	0.0639015	Not significant
AC009554.2	1.47757	5.3311	1.05124	1.40555	0.159858	NA	0.796266	Not significant
AC009560.1	-1.15187	3.0191	2.10356	-0.547583	0.583978	NA	0.233603	Not significant
AC009570.1	-1.08289	2.74516	1.36638	-0.79252	0.428058	NA	0.368498	Not significant
AC009630.1	1.22423	1.08236	1.87794	0.651898	0.514467	NA	0.288643	Not significant
AC009630.2	2.12327	3.38831	1.51703	1.39963	0.161625	NA	0.791491	Not significant
AC009652.2	4.89105	1.85187	2.19222	2.2311	0.0256747	NA	1.5905	Up
AC009686.1	0.134158	1.05462	2.28912	0.0586069	0.953265	NA	0.0207863	Not significant
AC009686.2	-1.99725	27.6137	1.14854	-1.73895	0.0820435	0.292929	1.08596	Not significant
AC009690.1	-2.32547	1.17579	3.25011	-0.715503	0.474298	NA	0.323948	Not significant
AC009690.2	-0.0682631	3.88537	1.42119	-0.0480322	0.961691	NA	0.0169646	Not significant
AC009704.2	1.15227	1.98286	1.65122	0.697829	0.485284	NA	0.314004	Not significant
AC009754.1	0.837957	1.0443	2.03964	0.410835	0.681194	NA	0.166729	Not significant
AC009779.2	-0.375115	397.94	0.413088	-0.908073	0.363839	0.643319	0.43909	Not significant
AC009802.1	0.26079	3.25153	1.19846	0.217605	0.827737	NA	0.0821077	Not significant
AC009804.1	-0.0412333	842.445	0.528266	-0.0780541	0.937785	0.975193	0.0278967	Not significant
AC009812.1	0.0643899	18.1486	0.936865	0.0687291	0.945205	0.978234	0.0244739	Not significant
AC009812.3	0.411195	10.7493	0.918759	0.447555	0.654475	0.844226	0.184107	Not significant
AC009812.4	-0.228501	12.2146	0.997058	-0.229175	0.818733	0.923616	0.0868578	Not significant
AC009831.1	0.0950914	11.4987	0.804132	0.118253	0.905867	0.961744	0.0429356	Not significant
AC009879.3	-0.682777	1.41022	2.1207	-0.321958	0.747485	NA	0.126398	Not significant
AC009899.1	1.97511	1.47215	2.20436	0.896	0.370253	NA	0.431501	Not significant
AC009902.2	-0.648697	36.8971	0.915875	-0.708281	0.478771	0.734703	0.319872	Not significant
AC009902.3	0.083136	8.10591	1.24526	0.066762	0.946771	0.978679	0.023755	Not significant
AC009927.1	0.489204	3.47698	1.31986	0.370649	0.710899	NA	0.148192	Not significant
AC009948.1	0.292645	322.236	0.507884	0.576204	0.564477	0.791966	0.248354	Not significant
AC009948.4	0.351243	3.27328	1.38726	0.253192	0.80012	NA	0.0968451	Not significant
AC009948.5	1.81348	1.7275	1.71708	1.05614	0.290903	NA	0.536252	Not significant
AC009950.1	2.10701	5.82655	1.20846	1.74354	0.0812385	NA	1.09024	Not significant
AC009955.1	-1.58589	2.11256	1.90608	-0.832017	0.405399	NA	0.392117	Not significant
AC009955.3	-3.38695	2.0495	1.88961	-1.79241	0.0730681	NA	1.13627	Not significant
AC009955.4	-2.74392	1.35524	2.07513	-1.32229	0.186071	NA	0.730322	Not significant
AC009961.1	0.946721	19.588	0.562038	1.68444	0.0920963	0.310818	1.03576	Not significant
AC009961.3	-3.97755	1.07826	2.93128	-1.35693	0.174803	NA	0.757452	Not significant
AC009962.1	0.838266	14.9349	0.811042	1.03357	0.301339	0.586925	0.520944	Not significant
AC009974.1	0.550048	2.50342	1.50691	0.365016	0.7151	NA	0.145633	Not significant
AC009996.1	0.561415	5.08914	1.34492	0.417434	0.676361	NA	0.169821	Not significant
AC010163.1	0.145045	32.551	0.603561	0.240315	0.810086	0.919428	0.0914688	Not significant
AC010168.2	-0.564727	46.011	0.446181	-1.26569	0.205624	0.483504	0.686926	Not significant
AC010173.1	0.327118	15.9615	0.813417	0.402153	0.687571	0.861044	0.162682	Not significant
AC010186.1	-1.59635	4.08636	1.25213	-1.2749	0.202344	NA	0.69391	Not significant
AC010186.2	-1.1706	122.837	0.28877	-4.05375	5.0403e-05	0.00178353	4.29754	Down
AC010186.3	-0.289598	94.0223	0.533136	-0.543197	0.586994	0.8058	0.231366	Not significant
AC010200.1	3.02183	4.0548	1.45748	2.07332	0.0381422	NA	1.41859	Up
AC010201.2	-0.626646	3.65222	1.73625	-0.360919	0.71816	NA	0.143779	Not significant
AC010203.1	-0.0538078	16.1332	0.820936	-0.0655444	0.947741	0.978999	0.0233105	Not significant
AC010203.2	2.20182	1.45921	1.94415	1.13254	0.257409	NA	0.589376	Not significant
AC010207.1	-0.702125	4.12602	1.71024	-0.410542	0.681408	NA	0.166593	Not significant
AC010210.1	0.0669931	3.89892	1.18857	0.0563644	0.955052	NA	0.0199732	Not significant
AC010226.1	0.278893	7.64151	0.810143	0.344251	0.730657	0.882159	0.136286	Not significant
AC010240.3	-1.51816	3.0651	1.40172	-1.08307	0.278775	NA	0.554746	Not significant
AC010245.2	-0.457186	2.19372	1.72218	-0.26547	0.790648	NA	0.102017	Not significant
AC010247.1	-2.21544	135.974	0.444035	-4.98934	6.05863e-07	5.18771e-05	6.21763	Down
AC010247.2	-3.67665	9.51073	1.59029	-2.31194	0.0207812	0.130125	1.68233	Down
AC010271.1	2.04496	6.40742	1.2135	1.68517	0.0919549	NA	1.03642	Not significant
AC010271.2	0.635473	8.46269	1.0548	0.602458	0.54687	0.78153	0.262116	Not significant
AC010273.1	1.75215	2.77119	1.2633	1.38697	0.165452	NA	0.781328	Not significant
AC010280.2	-1.95016	2.07295	2.06941	-0.942374	0.346001	NA	0.460922	Not significant
AC010285.3	1.17392	2.49772	1.53757	0.763494	0.445169	NA	0.351475	Not significant
AC010319.1	0.0243569	25.3364	0.494494	0.0492563	0.960715	0.984326	0.0174054	Not significant
AC010319.4	-0.702984	20.1994	0.646695	-1.08704	0.277019	0.562564	0.557491	Not significant
AC010320.3	-1.28365	2.61748	1.8137	-0.707755	0.479097	NA	0.319576	Not significant
AC010320.4	0.0205455	2.92735	1.20136	0.0171019	0.986355	NA	0.00596661	Not significant
AC010326.3	-0.247518	39.5516	0.39928	-0.61991	0.535317	0.773787	0.271389	Not significant
AC010326.4	0.436697	17.3256	0.58746	0.743366	0.45726	0.719168	0.339837	Not significant
AC010327.2	-0.16574	2.74885	1.53874	-0.107712	0.914224	NA	0.0389472	Not significant
AC010327.3	-2.18221	13.8806	1.04322	-2.09179	0.0364573	0.181901	1.43822	Down
AC010327.4	-1.60225	36.4709	0.90139	-1.77753	0.0754816	0.279749	1.12216	Not significant
AC010327.5	-0.411162	32.8934	0.463887	-0.886341	0.375434	0.65201	0.425467	Not significant
AC010331.1	-0.380211	47.3895	0.720344	-0.527819	0.597625	0.811897	0.223571	Not significant
AC010332.1	-3.78753	1.19087	2.1317	-1.77676	0.0756072	NA	1.12144	Not significant
AC010335.1	-1.10748	5.23939	1.1489	-0.963946	0.335073	NA	0.47486	Not significant
AC010336.1	0.454938	4.9335	1.07997	0.42125	0.673573	NA	0.171615	Not significant
AC010336.2	-0.984364	13.7408	0.948491	-1.03782	0.299353	0.585385	0.523816	Not significant
AC010342.1	-1.35999	1.8083	1.76119	-0.772198	0.439997	NA	0.35655	Not significant
AC010343.1	-1.11858	1163.25	0.564551	-1.98137	0.0475501	0.21413	1.32285	Down
AC010343.3	0.180894	5.77481	1.1433	0.15822	0.874283	NA	0.0583478	Not significant
AC010359.1	0.364738	11.7615	0.893451	0.408235	0.683101	0.858305	0.165515	Not significant
AC010378.1	-0.395418	1.05577	3.02929	-0.130532	0.896146	NA	0.0476213	Not significant
AC010385.2	0.238551	4.33363	1.45002	0.164516	0.869325	NA	0.0608178	Not significant
AC010385.3	0.212337	1.2707	2.25895	0.093998	0.925111	NA	0.0338063	Not significant
AC010401.1	-0.616043	1.42962	1.83675	-0.335399	0.737324	NA	0.132342	Not significant
AC010422.1	-0.822249	1.49108	1.7598	-0.467239	0.640329	NA	0.193597	Not significant
AC010422.2	-1.35772	6.18309	0.941124	-1.44266	0.149117	NA	0.826472	Not significant
AC010422.3	-2.97143	2.04942	2.08512	-1.42506	0.154139	NA	0.812089	Not significant
AC010422.6	-0.934634	15.0389	0.793973	-1.17716	0.239132	0.523003	0.621363	Not significant
AC010422.8	-0.269762	69.4286	0.528726	-0.510212	0.609903	0.819136	0.214739	Not significant
AC010424.1	1.96212	7.97586	0.990265	1.98141	0.047545	0.21413	1.32289	Up
AC010424.2	2.34322	5.29355	1.2518	1.87189	0.0612223	NA	1.21309	Not significant
AC010435.1	-0.718592	3.88572	0.934951	-0.768587	0.442138	NA	0.354442	Not significant
AC010442.2	1.88339	3.06271	1.29863	1.45029	0.146978	NA	0.832746	Not significant
AC010457.1	-0.797519	163.972	0.687817	-1.15949	0.246255	0.530557	0.608614	Not significant
AC010463.3	-0.224888	17.4171	0.50981	-0.441122	0.659125	0.846418	0.181032	Not significant
AC010468.1	0.0267911	3.84537	1.19021	0.0225097	0.982041	NA	0.0078702	Not significant
AC010478.1	-1.1239	7.77614	1.07971	-1.04093	0.29791	0.584073	0.525915	Not significant
AC010480.1	0.725784	1.19187	2.48448	0.292127	0.77019	NA	0.113402	Not significant
AC010491.1	-0.230583	29.4852	0.583408	-0.395235	0.692669	0.86301	0.159474	Not significant
AC010501.1	-0.219248	10.7284	0.847525	-0.258693	0.795872	0.912497	0.0991566	Not significant
AC010503.4	-4.21678	2.42316	2.45628	-1.71674	0.0860274	NA	1.06536	Not significant
AC010504.1	0.413485	8.74877	0.755025	0.547643	0.583937	0.803564	0.233634	Not significant
AC010519.1	-0.499786	7.18021	1.00457	-0.497514	0.618826	0.824791	0.208431	Not significant
AC010522.1	-0.125968	2.37377	1.16301	-0.108312	0.913748	NA	0.0391736	Not significant
AC010525.1	-0.233256	1.8391	1.67956	-0.13888	0.889545	NA	0.0508319	Not significant
AC010530.1	3.07593	1.46735	2.20624	1.39419	0.163259	NA	0.787123	Not significant
AC010531.3	-0.463906	8.11671	0.755346	-0.614164	0.539107	0.776211	0.268325	Not significant
AC010531.4	-0.389287	1.9757	1.77711	-0.219057	0.826606	NA	0.0827015	Not significant
AC010531.5	0.161852	9.34994	0.823498	0.196542	0.844186	0.935647	0.0735619	Not significant
AC010531.6	-0.530807	17.4319	0.722686	-0.734492	0.462649	0.722747	0.334748	Not significant
AC010536.1	-0.343166	86.567	0.794966	-0.431674	0.665978	0.849312	0.17654	Not significant
AC010536.2	1.32957	4.02674	1.00862	1.3182	0.187436	NA	0.727147	Not significant
AC010536.3	-3.02376	5.27148	1.19248	-2.53569	0.0112225	NA	1.94991	Down
AC010538.1	0.065212	18.4268	0.703881	0.0926463	0.926185	0.969588	0.0333025	Not significant
AC010542.4	-0.896597	1.86243	1.74596	-0.513527	0.607583	NA	0.216395	Not significant
AC010542.5	0.800048	8.93599	0.837593	0.955175	0.339489	0.622459	0.469174	Not significant
AC010547.1	-2.14388	4.9483	1.12305	-1.90898	0.0562648	NA	1.24976	Not significant
AC010547.2	-0.502422	2.58119	1.77035	-0.283799	0.776565	NA	0.109822	Not significant
AC010595.1	-0.52892	28.6838	0.645374	-0.819555	0.41247	0.683272	0.384608	Not significant
AC010615.1	1.85365	3.84423	1.27078	1.45867	0.144656	NA	0.839663	Not significant
AC010616.1	-2.22885	7.83913	1.62607	-1.3707	0.170469	0.437855	0.768354	Not significant
AC010618.2	0.632734	10.1455	1.32438	0.477757	0.632823	0.832206	0.198718	Not significant
AC010618.3	-0.827218	166.696	0.317965	-2.6016	0.00927904	0.0772579	2.0325	Down
AC010619.2	-1.68251	1.80898	2.47934	-0.678611	0.497385	NA	0.303308	Not significant
AC010624.1	-1.32777	10.2597	1.39216	-0.953748	0.340211	0.622986	0.468252	Not significant
AC010624.2	-1.3997	4.98741	1.2673	-1.10448	0.269384	NA	0.569628	Not significant
AC010624.3	1.19641	2.46526	1.35307	0.884214	0.376581	NA	0.424142	Not significant
AC010632.1	0.743436	4.57691	1.39521	0.532848	0.594139	NA	0.226112	Not significant
AC010632.2	1.46105	1.19032	1.84967	0.789895	0.429589	NA	0.366947	Not significant
AC010642.1	-0.324673	1.59696	1.91724	-0.169344	0.865526	NA	0.0627197	Not significant
AC010642.2	-0.620554	82.8457	0.327365	-1.8956	0.0580129	0.240731	1.23648	Not significant
AC010653.3	3.52613	1.85905	1.84364	1.91259	0.0558008	NA	1.25336	Not significant
AC010654.1	-0.32058	29.0812	0.816429	-0.392661	0.69457	0.864125	0.158284	Not significant
AC010680.2	0.249849	2.27949	1.51048	0.16541	0.868621	NA	0.0611697	Not significant
AC010733.1	-0.727865	3.39001	1.18474	-0.614369	0.538972	NA	0.268434	Not significant
AC010745.2	-0.407554	12.0108	0.934235	-0.436243	0.66266	0.847702	0.178709	Not significant
AC010761.1	0.205629	78.4268	0.628632	0.327106	0.743588	0.888242	0.128668	Not significant
AC010761.3	0.145222	11.6407	1.04847	0.138508	0.889839	0.955634	0.0506885	Not significant
AC010761.4	0.370606	4.46737	1.13378	0.326877	0.743761	NA	0.128567	Not significant
AC010761.6	-0.328012	2.43772	1.52171	-0.215554	0.829335	NA	0.0812699	Not significant
AC010768.2	1.47977	2.23551	1.47314	1.0045	0.315138	NA	0.501499	Not significant
AC010776.2	4.33528	1.72501	2.28735	1.89533	0.0580485	NA	1.23621	Not significant
AC010789.1	-0.871369	17.4344	0.712151	-1.22357	0.221113	0.502791	0.655385	Not significant
AC010809.1	0.882276	7.15005	0.89083	0.990398	0.32198	0.606122	0.492171	Not significant
AC010809.2	1.35312	2.00905	1.88333	0.718472	0.472467	NA	0.325629	Not significant
AC010834.2	0.486906	13.4666	1.10387	0.44109	0.659148	0.846418	0.181017	Not significant
AC010834.3	0.969938	19.0307	0.776417	1.24925	0.211574	0.490943	0.674538	Not significant
AC010864.1	-0.211251	31.7264	0.56289	-0.375297	0.70744	0.869996	0.150311	Not significant
AC010878.1	1.57904	2.02788	1.63642	0.964935	0.334577	NA	0.475504	Not significant
AC010883.1	-0.412088	3.73287	1.15598	-0.356484	0.721478	NA	0.141777	Not significant
AC010894.2	-0.709275	30.537	0.750051	-0.945636	0.344334	0.626686	0.46302	Not significant
AC010894.3	0.0304539	49.0255	0.476693	0.0638857	0.949061	0.979667	0.0227058	Not significant
AC010894.4	0.351039	2.18129	1.38384	0.25367	0.79975	NA	0.0970455	Not significant
AC010894.5	1.63635	2.35488	1.381	1.1849	0.236059	NA	0.62698	Not significant
AC010900.1	0.4297	1.90565	1.84218	0.233256	0.815562	NA	0.0885428	Not significant
AC010904.2	0.906499	2.17866	1.52107	0.59596	0.551202	NA	0.258689	Not significant
AC010913.1	-0.973287	59.5332	0.429715	-2.26496	0.0235153	0.140507	1.62865	Down
AC010967.1	-0.435158	2.76079	1.77352	-0.245364	0.806174	NA	0.093571	Not significant
AC010969.2	0.296333	130.061	0.595669	0.49748	0.618851	0.824791	0.208414	Not significant
AC010973.1	0.627457	3.10449	1.6438	0.381711	0.702676	NA	0.153245	Not significant
AC010973.2	-0.679107	20.1574	0.718902	-0.944645	0.34484	0.626889	0.462382	Not significant
AC010974.1	3.033	1.91275	1.70526	1.77861	0.0753031	NA	1.12319	Not significant
AC010976.1	0.887825	22.1275	0.73957	1.20046	0.22996	0.512249	0.638347	Not significant
AC010976.2	-1.91188	2.14586	2.08518	-0.916886	0.359202	NA	0.444661	Not significant
AC010978.1	0.165378	1.93703	1.80863	0.0914383	0.927144	NA	0.0328527	Not significant
AC010997.2	1.91895	1.63564	3.12255	0.614544	0.538856	NA	0.268527	Not significant
AC010997.3	-1.04747	17.4187	0.716237	-1.46246	0.143616	0.398375	0.842797	Not significant
AC010998.2	0.757073	1.18162	1.83449	0.412689	0.679834	NA	0.167597	Not significant
AC010999.2	-1.92077	2.50203	1.82267	-1.05382	0.291965	NA	0.534669	Not significant
AC011005.1	0.83705	13.1375	1.05001	0.797186	0.425343	0.694247	0.371261	Not significant
AC011043.1	0.382065	122.884	0.322494	1.18472	0.236128	0.519912	0.626852	Not significant
AC011043.2	-4.65035	1.59633	3.0782	-1.51074	0.130856	NA	0.883207	Not significant
AC011239.1	3.08678	3.21019	1.62897	1.89493	0.0581019	NA	1.23581	Not significant
AC011239.2	-2.89897	3.84881	1.59725	-1.81497	0.069528	NA	1.15784	Not significant
AC011247.1	-1.60375	3.1251	1.80379	-0.889099	0.37395	NA	0.427186	Not significant
AC011247.2	0.0158344	12.247	0.88473	0.0178974	0.985721	0.994654	0.00624614	Not significant
AC011290.1	-0.774213	4.50344	1.74081	-0.444743	0.656506	NA	0.182762	Not significant
AC011290.2	0.230144	5.95734	0.95602	0.240731	0.809764	NA	0.0916417	Not significant
AC011330.1	1.68496	23.2701	0.776638	2.16955	0.0300407	0.161647	1.52229	Up
AC011330.2	0.233118	3.50047	1.09738	0.212432	0.83177	NA	0.0799968	Not significant
AC011337.1	0.936368	2.86387	1.53851	0.60862	0.542776	NA	0.265379	Not significant
AC011342.1	0.858268	1.69035	1.71454	0.500582	0.616666	NA	0.20995	Not significant
AC011369.2	1.41509	10.2775	0.780449	1.81317	0.0698054	0.267487	1.15611	Not significant
AC011374.1	5.58529	3.10782	1.70775	3.27056	0.00107336	NA	2.96925	Up
AC011379.1	1.83831	2.67673	1.33179	1.38033	0.167485	NA	0.776024	Not significant
AC011379.2	-0.376594	2.91804	1.66073	-0.226764	0.820607	NA	0.0858646	Not significant
AC011411.1	0.526683	2.75961	1.45141	0.362877	0.716697	NA	0.144665	Not significant
AC011442.1	0.413054	5.1259	1.62478	0.254222	0.799324	NA	0.097277	Not significant
AC011444.1	0.255608	12.3949	0.882606	0.289606	0.772117	0.902304	0.112317	Not significant
AC011445.1	0.169082	9.55528	0.825271	0.204881	0.837665	0.932729	0.0769296	Not significant
AC011445.2	-1.01754	1.49891	1.84723	-0.550846	0.58174	NA	0.235271	Not significant
AC011448.1	-0.668331	14.9916	0.744242	-0.898002	0.369185	0.647468	0.432756	Not significant
AC011451.1	-1.66559	12.1128	0.793091	-2.10013	0.0357175	0.17971	1.44712	Down
AC011451.2	2.12916	2.41192	1.64219	1.29653	0.194792	NA	0.710429	Not significant
AC011451.3	-0.299859	12.8765	1.0671	-0.281003	0.778708	0.905336	0.108625	Not significant
AC011453.1	0.342883	261.27	0.423489	0.809662	0.418134	0.687887	0.378684	Not significant
AC011453.2	0.919894	6.65233	1.12813	0.815412	0.414837	NA	0.382123	Not significant
AC011461.1	0.157557	7.18898	0.847508	0.185906	0.852518	0.939565	0.0692963	Not significant
AC011462.3	0.476827	1.33664	1.73595	0.274677	0.783564	NA	0.105925	Not significant
AC011462.4	-1.47602	7.82315	1.18341	-1.24726	0.212303	0.491719	0.673043	Not significant
AC011465.1	-1.92833	3.75599	1.44707	-1.33258	0.18267	NA	0.738334	Not significant
AC011466.2	-1.48373	1.63137	1.68171	-0.882273	0.377629	NA	0.422934	Not significant
AC011466.3	0.12304	4.60523	1.14367	0.107583	0.914326	NA	0.0388988	Not significant
AC011468.1	-0.531208	16.0179	0.620863	-0.855595	0.392222	0.665736	0.406469	Not significant
AC011468.5	-0.465122	3.95363	1.08254	-0.429657	0.667445	NA	0.175584	Not significant
AC011471.4	0.284346	1.28874	1.94088	0.146503	0.883524	NA	0.0537816	Not significant
AC011472.1	-1.27545	17.5297	0.656289	-1.94342	0.0519654	0.225774	1.28429	Not significant
AC011472.2	-1.13659	6.20351	1.5708	-0.723576	0.469326	NA	0.328525	Not significant
AC011472.4	-2.84714	3.8812	1.76545	-1.6127	0.10681	NA	0.971388	Not significant
AC011472.5	-3.65841	2.57417	1.8676	-1.95888	0.0501265	NA	1.29993	Not significant
AC011476.2	-1.03174	55.6073	0.870189	-1.18565	0.235759	0.519492	0.627532	Not significant
AC011476.3	-1.1996	317.771	0.77217	-1.55355	0.120292	0.361063	0.919762	Not significant
AC011477.1	-0.724591	55.8505	0.40775	-1.77705	0.0755605	0.279927	1.12171	Not significant
AC011477.2	0.203826	14.3303	0.981759	0.207613	0.835531	0.931364	0.0780373	Not significant
AC011479.2	1.22943	2.13399	1.55805	0.789088	0.430061	NA	0.36647	Not significant
AC011479.3	0.812386	1.45921	1.8791	0.432328	0.665503	NA	0.17685	Not significant
AC011481.1	-1.17913	17.5544	0.824991	-1.42926	0.152929	0.412149	0.815511	Not significant
AC011481.2	-0.272901	1.29623	1.76302	-0.154791	0.876986	NA	0.0570074	Not significant
AC011481.3	1.35533	4.43431	0.908653	1.49158	0.135808	NA	0.867074	Not significant
AC011483.1	-0.89241	62.1888	0.568706	-1.56919	0.116603	0.355307	0.933292	Not significant
AC011483.3	-2.85154	1.28283	2.22515	-1.28151	0.200016	NA	0.698935	Not significant
AC011491.2	-0.694671	3.0254	1.53641	-0.45214	0.651168	NA	0.186307	Not significant
AC011495.1	-1.22835	23.0128	0.730499	-1.68153	0.0926606	0.311698	1.0331	Not significant
AC011498.1	0.743613	6.84472	0.928554	0.800829	0.423231	NA	0.373423	Not significant
AC011498.3	-0.369066	1.27182	2.92866	-0.126019	0.899717	NA	0.045894	Not significant
AC011498.6	-0.334924	6.12728	1.28354	-0.260938	0.79414	NA	0.100103	Not significant
AC011498.7	0.632465	22.8641	0.788849	0.801757	0.422694	0.691799	0.373974	Not significant
AC011503.1	-0.958729	2.50033	2.39646	-0.400061	0.689112	NA	0.16171	Not significant
AC011503.2	-0.83471	15.8978	0.7224	-1.15547	0.247899	0.53239	0.605725	Not significant
AC011510.1	-0.227454	11.1327	1.00167	-0.227074	0.820366	0.923927	0.0859922	Not significant
AC011511.1	-1.99053	6.87109	0.967037	-2.05838	0.0395534	NA	1.40282	Down
AC011511.4	-3.02112	0.976755	3.94267	-0.766263	0.44352	NA	0.353087	Not significant
AC011511.5	-2.04113	4.92358	1.21789	-1.67596	0.0937467	NA	1.02804	Not significant
AC011591.2	-0.653625	4.90032	1.86502	-0.350466	0.725989	NA	0.13907	Not significant
AC011595.1	2.95452	1.88705	2.0214	1.46162	0.143845	NA	0.842105	Not significant
AC011601.1	1.33411	3.47613	1.2681	1.05206	0.292772	NA	0.53347	Not significant
AC011603.1	0.607673	5.84553	1.14738	0.529618	0.596377	NA	0.224479	Not significant
AC011603.2	0.954925	4.99811	1.01519	0.94064	0.346889	NA	0.459809	Not significant
AC011611.2	-0.66467	11.2022	1.55385	-0.427757	0.668828	0.850532	0.174685	Not significant
AC011611.3	1.35639	4.55086	1.37477	0.986632	0.323823	NA	0.489692	Not significant
AC011611.5	4.05885	1.13339	2.41702	1.67928	0.0930976	NA	1.03106	Not significant
AC011676.1	0.772891	3.67512	1.55563	0.496835	0.619306	NA	0.208095	Not significant
AC011676.5	4.30977	1.23512	2.60783	1.65263	0.0984069	NA	1.00697	Not significant
AC011742.3	-1.12208	1.45288	1.64232	-0.683228	0.494463	NA	0.305866	Not significant
AC011753.4	0.474744	4.41361	1.13875	0.416898	0.676753	NA	0.16957	Not significant
AC011773.1	-1.96392	1.70738	2.25521	-0.87084	0.383841	NA	0.415848	Not significant
AC011815.1	-0.292344	85.0335	0.328306	-0.890463	0.373217	0.650947	0.428038	Not significant
AC011816.2	0	1.23332	4.08046	0	1	NA	0	Not significant
AC011825.2	2.00247	2.22271	1.55484	1.28789	0.197784	NA	0.703809	Not significant
AC011825.4	-1.9147	4.02919	1.44914	-1.32127	0.186412	NA	0.729525	Not significant
AC011841.1	1.44102	1.64653	3.13502	0.459655	0.645764	NA	0.189926	Not significant
AC011893.1	0.374986	5.38664	1.05748	0.354604	0.722886	NA	0.14093	Not significant
AC011912.1	-0.577613	15.8036	1.0202	-0.566178	0.571273	0.79633	0.243156	Not significant
AC011921.1	0.133026	10.125	1.14104	0.116584	0.90719	0.962063	0.0423017	Not significant
AC011933.3	-0.915749	2.95962	1.42375	-0.643195	0.520097	NA	0.283915	Not significant
AC011939.1	0.149402	1.73615	2.18912	0.0682475	0.945589	NA	0.0242978	Not significant
AC011944.1	0.706664	77.04	0.62791	1.12542	0.26041	0.54582	0.584342	Not significant
AC011978.2	-0.104091	19.7682	1.07939	-0.0964342	0.923176	0.968244	0.0347156	Not significant
AC011979.1	0.826961	5.60963	0.887758	0.931515	0.351587	NA	0.453967	Not significant
AC012065.3	0.585869	49.7011	0.54021	1.08452	0.278134	0.563429	0.555746	Not significant
AC012065.5	1.27216	6.92938	1.08523	1.17225	0.241096	NA	0.617809	Not significant
AC012073.1	0.741758	114.748	0.641806	1.15573	0.24779	0.532351	0.605917	Not significant
AC012085.1	-1.63047	660.245	0.93581	-1.74231	1	NA	0	Not significant
AC012146.1	-1.32144	155.951	0.519218	-2.54506	0.0109259	0.0858839	1.96154	Down
AC012150.1	-1.48088	2.12748	1.72575	-0.858108	0.390833	NA	0.408009	Not significant
AC012150.2	3.24168	1.25125	2.28292	1.41997	0.155616	NA	0.807946	Not significant
AC012157.1	2.38889	1.2073	2.31016	1.03408	0.301097	NA	0.521293	Not significant
AC012158.1	-0.544442	20.3248	0.601467	-0.90519	0.365365	0.644338	0.437273	Not significant
AC012170.2	0.927758	4.69389	1.0761	0.862147	0.388607	NA	0.410489	Not significant
AC012181.1	-2.0491	16.971	0.85604	-2.3937	0.0166793	0.112518	1.77782	Down
AC012181.2	-1.21927	30.8131	0.591046	-2.06291	0.0391214	0.189892	1.40759	Down
AC012184.3	-0.331924	55.4079	0.362761	-0.914996	0.360194	0.640267	0.443464	Not significant
AC012184.4	1.17149	1.43552	1.57309	0.744707	0.456449	NA	0.340608	Not significant
AC012186.2	1.22269	2.35292	1.6669	0.73351	0.463248	NA	0.334187	Not significant
AC012236.1	2.14335	2.15084	1.59999	1.3396	0.180375	NA	0.743823	Not significant
AC012254.3	2.07925	1.23579	2.04288	1.01781	0.30877	NA	0.510365	Not significant
AC012254.4	1.92188	1.13959	2.52818	0.760185	0.447144	NA	0.349553	Not significant
AC012291.2	-0.156171	5.66858	1.18825	-0.131429	0.895436	NA	0.0479657	Not significant
AC012306.2	-0.241327	110.002	0.500401	-0.482267	0.629617	0.830338	0.200924	Not significant
AC012313.1	-0.357956	414.224	0.336444	-1.06394	0.287356	0.574022	0.541579	Not significant
AC012313.10	1.15746	12.8685	0.75535	1.53234	0.125438	0.369389	0.901572	Not significant
AC012313.2	-0.899058	12.6421	0.818973	-1.09779	0.272297	0.557735	0.564956	Not significant
AC012313.3	1.27975	40.2648	0.715257	1.78922	0.0735794	0.275333	1.13324	Not significant
AC012313.4	-1.04775	9.42766	0.697029	-1.50317	0.132796	0.381086	0.876816	Not significant
AC012313.5	-0.256183	10.7594	0.612854	-0.418016	0.675936	0.854781	0.170095	Not significant
AC012313.6	-3.34638	4.37798	1.54019	-2.17271	0.0298021	NA	1.52575	Down
AC012313.8	-2.07768	2.58155	1.65896	-1.2524	0.210423	NA	0.676907	Not significant
AC012313.9	0.308618	2.12548	1.85521	0.166352	0.86788	NA	0.0615405	Not significant
AC012358.1	1.39333	2.15592	1.58926	0.876711	0.380644	NA	0.419482	Not significant
AC012358.2	-0.297075	27.5507	0.457278	-0.649659	0.515912	0.760349	0.287424	Not significant
AC012358.3	0.944008	4.11902	1.27364	0.741191	0.458577	NA	0.338587	Not significant
AC012360.1	1.38908	6.94628	1.00402	1.38352	0.166505	NA	0.778574	Not significant
AC012360.2	1.82322	6.4786	0.886896	2.05573	0.0398084	NA	1.40003	Up
AC012360.3	0.0863172	61.6959	0.563916	0.153068	0.878345	0.950777	0.0563349	Not significant
AC012368.1	-1.02804	56.8564	0.565526	-1.81785	0.0690871	0.265819	1.1606	Not significant
AC012370.1	-0.620924	2.35831	1.20206	-0.51655	0.605471	NA	0.217907	Not significant
AC012370.2	-0.571942	1.44573	1.89003	-0.30261	0.762187	NA	0.117939	Not significant
AC012377.1	-0.77097	5.64201	1.28014	-0.602255	0.547004	NA	0.262009	Not significant
AC012414.5	0.708532	14.3466	0.758782	0.933775	0.35042	0.631793	0.455411	Not significant
AC012435.1	1.11086	14.7024	0.604343	1.83813	0.0660431	0.258874	1.18017	Not significant
AC012435.2	1.5302	4.83029	0.979253	1.56261	0.118143	NA	0.927591	Not significant
AC012441.2	-0.670315	1.04449	2.45245	-0.273325	0.784604	NA	0.10535	Not significant
AC012442.1	0.87146	8.19269	1.08213	0.805321	0.420635	0.689788	0.376095	Not significant
AC012442.2	-0.326688	2.86409	1.32336	-0.246862	0.805015	NA	0.0941958	Not significant
AC012447.1	0.979592	2.87169	1.22286	0.801067	0.423093	NA	0.373564	Not significant
AC012456.2	3.74162	2.25579	1.83622	2.03768	0.0415824	NA	1.38109	Up
AC012464.1	-0.851528	1.42282	3.17714	-0.268017	0.788686	NA	0.103096	Not significant
AC012464.2	-1.0432	2.02714	1.70853	-0.610587	0.541473	NA	0.266423	Not significant
AC012467.2	0.111145	96.4003	0.787629	0.141113	0.88778	0.954947	0.0516945	Not significant
AC012501.1	1.8864	3.08923	1.53278	1.2307	0.218434	NA	0.660679	Not significant
AC012501.2	-0.518644	3.55135	1.29968	-0.399057	0.689851	NA	0.161244	Not significant
AC012506.2	1.5348	2.20405	1.76419	0.869974	0.384315	NA	0.415313	Not significant
AC012511.1	0.143254	2.50211	1.51173	0.0947618	0.924504	NA	0.0340912	Not significant
AC012512.1	0.525479	724.606	0.465993	1.12766	0.259466	0.544614	0.58592	Not significant
AC012513.1	5.4091	2.93102	1.90433	2.84042	0.00450544	NA	2.34626	Up
AC012513.2	1.98173	2.97664	1.53979	1.28701	0.19809	NA	0.703137	Not significant
AC012513.3	1.64512	89.3676	0.370811	4.43655	9.14135e-06	0.000490679	5.03899	Up
AC012531.1	1.72816	71.7178	0.566209	3.05216	0.00227202	0.0304419	2.64359	Up
AC012555.1	-1.88322	8.33586	1.23432	-1.52572	0.127079	0.371589	0.895925	Not significant
AC012555.2	0.435361	1.41321	2.14966	0.202526	0.839506	NA	0.0759763	Not significant
AC012557.1	1.44622	5.58925	1.12765	1.28251	0.199666	NA	0.699697	Not significant
AC012569.1	1.59702	5.87379	1.25715	1.27035	0.20396	NA	0.690456	Not significant
AC012574.1	4.58284	1.49496	2.36103	1.94103	0.0522541	NA	1.28188	Not significant
AC012574.2	-2.24856	1.60877	3.02228	-0.743993	0.456881	NA	0.340197	Not significant
AC012603.1	0.405196	2.37389	1.48942	0.27205	0.785584	NA	0.104807	Not significant
AC012613.1	1.01086	2.03057	1.56414	0.64627	0.518105	NA	0.285583	Not significant
AC012613.2	2.72858	13.3972	0.978132	2.78959	0.00527752	0.0538085	2.27757	Up
AC012615.1	-0.434284	63.5706	0.505016	-0.859942	0.389821	0.663586	0.409135	Not significant
AC012615.4	1.0653	14.1045	0.700967	1.51976	0.128573	0.374386	0.890852	Not significant
AC012615.6	-0.589057	51.1293	0.674884	-0.872828	0.382757	0.657916	0.417077	Not significant
AC012617.1	-0.291703	6.25213	1.00082	-0.291465	0.770696	NA	0.113117	Not significant
AC012618.2	0.38988	3.03672	1.49035	0.261603	0.793627	NA	0.100383	Not significant
AC012618.3	0.433682	3.79115	1.79628	0.241433	0.80922	NA	0.0919335	Not significant
AC012629.1	0.125309	7.09192	1.13544	0.110362	0.912122	0.963778	0.0399469	Not significant
AC012629.2	-1.43593	3.36204	1.29105	-1.11222	0.266043	NA	0.575049	Not significant
AC012640.1	0.696538	8.82257	0.845512	0.823806	0.41005	0.681593	0.387163	Not significant
AC012640.2	-0.451478	188.137	0.311503	-1.44935	0.147239	0.404031	0.831978	Not significant
AC012640.4	2.51959	1.5441	1.90928	1.31965	0.18695	NA	0.728274	Not significant
AC012640.5	0.468889	6.11431	0.981971	0.477498	0.633008	NA	0.198591	Not significant
AC012645.1	-0.10796	33.181	0.458245	-0.235595	0.813747	0.921049	0.0895107	Not significant
AC012645.2	-0.829101	2.12575	1.5394	-0.538586	0.590173	NA	0.229021	Not significant
AC012645.4	2.0104	1.46903	1.7186	1.16979	0.242086	NA	0.616031	Not significant
AC012651.1	3.21738	1.09663	2.59908	1.23789	0.215757	NA	0.666036	Not significant
AC012676.1	-0.109022	24.9994	0.633648	-0.172055	0.863395	0.944378	0.0637907	Not significant
AC012676.3	-2.43093	16.0024	1.11127	-2.18753	0.0287036	0.157463	1.54206	Down
AC012676.4	-1.23922	6.61074	1.46456	-0.846135	0.397478	NA	0.400687	Not significant
AC012676.5	0.514468	44.1291	0.852682	0.603352	0.546274	0.781	0.262589	Not significant
AC013244.1	-3.44748	1.506	2.07798	-1.65906	0.0971046	NA	1.01276	Not significant
AC013270.1	2.32166	2.44005	1.57618	1.47297	0.140759	NA	0.851523	Not significant
AC013356.2	1.89037	1.00495	2.35569	0.802467	0.422283	NA	0.374397	Not significant
AC013356.3	3.69856	1.67635	2.12211	1.74287	0.0813559	NA	1.08961	Not significant
AC013394.1	-0.0588194	8.53838	0.956784	-0.0614761	0.95098	0.980319	0.0218286	Not significant
AC013400.1	0.954107	3.52449	1.71671	0.555775	0.578365	NA	0.237798	Not significant
AC013403.2	0.303265	2.73034	1.4488	0.209321	0.834198	NA	0.078731	Not significant
AC013410.2	0.390071	1.38197	2.31538	0.168469	0.866214	NA	0.0623748	Not significant
AC013451.2	0.573421	160.025	0.688165	0.833261	0.404697	0.676629	0.39287	Not significant
AC013467.2	1.70492	1.1661	2.27331	0.749974	0.45327	NA	0.343643	Not significant
AC013472.1	0.975896	1.89089	1.81739	0.536976	0.591284	NA	0.228204	Not significant
AC013472.3	-0.666261	1.02829	2.80262	-0.237728	0.812092	NA	0.0903948	Not significant
AC013474.1	0.237708	5.21472	1.09109	0.217863	0.827536	NA	0.0822132	Not significant
AC013476.1	0.669908	1.98099	1.99062	0.336532	0.73647	NA	0.132845	Not significant
AC013549.2	0.0332837	1.12958	2.32783	0.0142982	0.988592	NA	0.00498286	Not significant
AC013565.1	1.60579	1.51125	1.63124	0.984397	0.32492	NA	0.488223	Not significant
AC013565.3	-1.00497	2.57867	1.35755	-0.740284	0.459128	NA	0.338067	Not significant
AC013643.2	0.358984	0.998617	3.05504	0.117505	0.90646	NA	0.0426516	Not significant
AC013652.1	0.994261	3.36367	1.20349	0.826148	0.40872	NA	0.388574	Not significant
AC013726.1	1.00621	2.35744	1.38297	0.727573	0.466875	NA	0.3308	Not significant
AC013731.1	0.508067	6.28737	0.959157	0.529702	0.596319	NA	0.224521	Not significant
AC015656.1	1.10821	23.2655	0.722396	1.53407	0.125012	0.368869	0.90305	Not significant
AC015660.1	0.0936254	8.72838	0.678704	0.137947	0.890282	0.955634	0.0504723	Not significant
AC015660.2	-2.10539	2.94336	1.35961	-1.54852	0.121497	NA	0.915435	Not significant
AC015687.1	0.690137	1.67496	2.72287	0.25346	0.799913	NA	0.0969574	Not significant
AC015689.1	-0.126452	10.8709	1.04285	-0.121256	0.903489	0.960473	0.0440774	Not significant
AC015712.2	0.900525	68.9861	0.522071	1.72491	0.0845442	0.297533	1.07292	Not significant
AC015712.6	-0.306412	278.95	0.231069	-1.32606	0.18482	0.458547	0.733251	Not significant
AC015712.7	2.75797	1.89895	1.91146	1.44286	0.14906	NA	0.826638	Not significant
AC015726.1	-0.705465	4.92546	1.20553	-0.585192	0.558419	NA	0.25304	Not significant
AC015795.1	-0.667094	1.00944	2.78242	-0.239753	0.810522	NA	0.0912353	Not significant
AC015799.1	0.74018	6.6605	0.888285	0.833268	0.404694	NA	0.392874	Not significant
AC015802.3	-0.076879	9.28894	0.679933	-0.113068	0.909976	0.96322	0.0409699	Not significant
AC015802.4	0.183556	13.7647	0.596966	0.307481	0.758477	0.895587	0.120057	Not significant
AC015802.5	-1.39277	3.29636	1.05979	-1.31419	0.188781	NA	0.724041	Not significant
AC015802.6	0.328741	3.96259	1.09181	0.301098	0.76334	NA	0.117282	Not significant
AC015813.1	0.0393509	86.2945	0.654047	0.0601653	0.952024	0.980521	0.0213521	Not significant
AC015813.4	0.211399	5.4972	1.22901	0.172008	0.863431	NA	0.0637723	Not significant
AC015813.5	0.777567	64.4462	0.733029	1.06076	0.288799	0.575577	0.539404	Not significant
AC015813.6	1.28186	204.885	0.671797	1.9081	0.0563779	0.237633	1.24889	Not significant
AC015813.7	-0.429305	6.18525	0.976654	-0.439567	0.660251	NA	0.180291	Not significant
AC015818.2	-0.434547	3.62735	1.31544	-0.330345	0.74114	NA	0.1301	Not significant
AC015818.6	-1.44798	5.75299	1.19852	-1.20814	0.226995	NA	0.643984	Not significant
AC015819.1	-0.167084	12.9456	0.568487	-0.293911	0.768826	0.900786	0.114172	Not significant
AC015819.2	-0.0475187	3.15869	1.52665	-0.0311261	0.975169	NA	0.0109201	Not significant
AC015845.1	2.11749	1.14808	2.39702	0.883382	0.37703	NA	0.423624	Not significant
AC015849.3	0.0188174	12.578	0.685083	0.0274673	0.978087	0.992077	0.00962249	Not significant
AC015849.4	-0.308066	1.62913	2.03144	-0.151649	0.879463	NA	0.0557822	Not significant
AC015849.5	0.566841	9.5431	0.718851	0.788537	0.430382	0.697448	0.366145	Not significant
AC015871.3	0.225412	77.1285	0.334617	0.673641	0.500539	0.749842	0.300562	Not significant
AC015883.1	0.977857	1.1974	1.97542	0.495011	0.620592	NA	0.207194	Not significant
AC015909.1	0.630104	6.26682	1.59922	0.394008	0.693575	NA	0.158907	Not significant
AC015909.2	0.477302	4.70745	1.33665	0.357089	0.721025	NA	0.142049	Not significant
AC015909.3	1.15489	70.6337	0.671858	1.71894	0.085625	0.299344	1.0674	Not significant
AC015909.5	0.828905	9.01415	1.02309	0.810197	0.417827	0.68777	0.379004	Not significant
AC015911.4	-0.331473	1.73056	1.56422	-0.211909	0.832178	NA	0.0797837	Not significant
AC015912.3	-1.32788	208.693	0.55431	-2.39555	0.0165955	0.11221	1.78001	Down
AC015921.1	1.07591	4.68729	1.03963	1.0349	0.300716	NA	0.521843	Not significant
AC015922.2	0.254432	8.57679	0.732915	0.347151	0.728478	0.880876	0.137584	Not significant
AC015922.3	0.991311	8.25882	0.826777	1.19901	0.230525	0.512818	0.637281	Not significant
AC015936.1	-3.17827	1.57035	2.67727	-1.18713	0.235177	NA	0.628605	Not significant
AC015971.1	0.402175	8.34747	0.72091	0.557872	0.576932	0.799791	0.238876	Not significant
AC015987.1	1.89157	4.14022	1.04754	1.80573	0.0709611	NA	1.14898	Not significant
AC016026.1	0.974222	13.1383	0.635084	1.53401	0.125028	0.368869	0.902991	Not significant
AC016027.1	-0.117733	310.422	0.354764	-0.331862	0.739993	0.886559	0.130772	Not significant
AC016027.2	1.00659	1.99334	1.60231	0.628213	0.529864	NA	0.275835	Not significant
AC016027.3	-0.494085	2.10611	1.74681	-0.28285	0.777292	NA	0.109416	Not significant
AC016027.5	2.50819	3.47771	1.56845	1.59915	0.109787	NA	0.959447	Not significant
AC016065.1	-0.703118	200.349	0.313194	-2.24499	0.0247685	0.14488	1.6061	Down
AC016134.1	0.985175	1.90875	3.48259	0.282886	0.777264	NA	0.109431	Not significant
AC016168.2	0.366214	5.78431	0.977557	0.374622	0.707942	NA	0.150002	Not significant
AC016205.1	-0.41719	63.1354	0.458121	-0.910653	0.362478	0.641972	0.440718	Not significant
AC016229.1	0.336104	1.88549	1.79748	0.186986	0.851671	NA	0.0697279	Not significant
AC016229.2	1.90869	1.11398	2.81774	0.677384	0.498162	NA	0.302629	Not significant
AC016245.1	-0.829123	1.5412	2.19371	-0.377955	0.705464	NA	0.151525	Not significant
AC016257.1	-0.689761	1.21557	2.36936	-0.291117	0.770962	NA	0.112967	Not significant
AC016355.1	-0.237718	27.8308	0.476359	-0.499032	0.617757	0.823975	0.209182	Not significant
AC016394.1	1.35565	32.349	0.669433	2.02506	0.0428608	0.200834	1.36794	Up
AC016397.2	1.84116	1.7013	2.40986	0.764013	0.44486	NA	0.351777	Not significant
AC016405.1	0.63304	18.7187	0.626893	1.00981	0.312588	0.598452	0.505028	Not significant
AC016405.2	-1.74094	3.94595	1.28661	-1.35312	0.176017	NA	0.754446	Not significant
AC016405.3	-0.41984	14.5167	0.873188	-0.480812	0.63065	0.830995	0.200212	Not significant
AC016526.2	1.88241	2.85727	1.28993	1.45931	0.14448	NA	0.840191	Not significant
AC016526.3	4.87786	1.83367	2.17781	2.2398	0.0251037	NA	1.60026	Up
AC016542.1	-2.17409	2.50343	1.99817	-1.08804	0.276576	NA	0.558186	Not significant
AC016559.2	-2.78028	2.69997	2.24151	-1.24036	0.214842	NA	0.667882	Not significant
AC016571.1	1.31669	6.61359	0.966835	1.36186	0.173242	NA	0.761347	Not significant
AC016575.1	-0.0988089	8.22172	1.08136	-0.0913744	0.927195	0.97001	0.0328289	Not significant
AC016582.2	-1.26448	9.70147	0.818305	-1.54524	0.122288	0.364143	0.912615	Not significant
AC016586.1	0.875139	24.537	0.972996	0.899426	0.368426	0.647249	0.43365	Not significant
AC016590.1	-1.78067	3.31392	1.45924	-1.22028	0.22236	NA	0.652944	Not significant
AC016590.2	0.93732	3.58534	1.59228	0.588666	0.556085	NA	0.254858	Not significant
AC016596.1	-1.05278	186.74	0.4948	-2.12768	0.0333637	0.17234	1.47673	Down
AC016597.1	0.32447	15.5785	0.668653	0.485258	0.627493	0.828986	0.202391	Not significant
AC016644.1	0.212277	1.62389	1.66692	0.127347	0.898666	NA	0.0464018	Not significant
AC016687.3	1.13705	1.49448	2.04723	0.555407	0.578616	NA	0.237609	Not significant
AC016708.1	1.23444	2.1185	1.88986	0.653193	0.513632	NA	0.289348	Not significant
AC016710.1	-0.100803	19.1147	0.483253	-0.208592	0.834767	0.930935	0.078435	Not significant
AC016722.2	0.962746	17.877	0.601299	1.60111	0.109352	0.342459	0.961172	Not significant
AC016727.1	0.183742	52.2741	0.584974	0.314103	0.753443	0.893063	0.12295	Not significant
AC016727.3	1.13558	4.54445	1.35221	0.839802	0.401019	NA	0.396835	Not significant
AC016734.1	-0.282095	671.117	0.277957	-1.01489	0.31016	0.596952	0.508414	Not significant
AC016735.1	-1.08192	12.6508	0.997973	-1.08412	0.278312	0.56363	0.555468	Not significant
AC016737.1	0.194587	3.25438	1.41265	0.137746	0.890441	NA	0.0503946	Not significant
AC016738.1	0.447812	11.9404	0.655556	0.683103	0.494542	0.744953	0.305797	Not significant
AC016738.2	-0.260734	2.9964	1.47244	-0.177076	0.859449	NA	0.0657799	Not significant
AC016739.1	-0.239415	261.64	0.361038	-0.66313	0.507247	0.754385	0.29478	Not significant
AC016745.1	0.322589	4.89246	1.22017	0.264381	0.791486	NA	0.101557	Not significant
AC016747.1	-0.231057	792.249	0.224401	-1.02966	0.303169	0.588754	0.518316	Not significant
AC016747.2	0.297093	4.20815	1.34511	0.220869	0.825194	NA	0.0834437	Not significant
AC016747.3	0.817287	2.68206	1.26258	0.647316	0.517428	NA	0.28615	Not significant
AC016773.1	0.0175988	16.4766	0.720147	0.0244377	0.980503	0.992738	0.00855088	Not significant
AC016831.4	0.394084	2.17861	1.51889	0.259455	0.795284	NA	0.0994776	Not significant
AC016831.6	-0.891151	84.1337	0.454473	-1.96084	0.0498974	0.220314	1.30192	Down
AC016876.1	-0.389878	334.783	0.285187	-1.3671	0.171595	0.439624	0.765494	Not significant
AC016876.2	-0.298464	1.68966	1.65392	-0.180459	0.856793	NA	0.0671243	Not significant
AC016876.3	0.287184	7.60961	0.888145	0.323352	0.746429	0.889869	0.127012	Not significant
AC016877.3	-3.03059	1.4734	2.95868	-1.02431	0.305691	NA	0.514717	Not significant
AC016885.3	-2.36228	3.60254	1.43138	-1.65035	0.0988708	NA	1.00493	Not significant
AC016907.2	-2.03297	2.91834	1.93292	-1.05177	0.292907	NA	0.53327	Not significant
AC016924.1	0	2.12082	2.49289	0	1	NA	0	Not significant
AC016949.1	0.619782	19.9946	0.817279	0.758347	0.448243	0.712596	0.348486	Not significant
AC016954.1	-0.915452	1.29211	2.27624	-0.402178	0.687553	NA	0.162694	Not significant
AC016957.2	0.724734	8.54015	1.21476	0.596606	0.550771	0.784152	0.259029	Not significant
AC016999.1	-1.13929	10.8338	0.718476	-1.5857	0.112808	0.348161	0.947661	Not significant
AC016999.2	1.70272	1.27338	1.98123	0.859425	0.390106	NA	0.408818	Not significant
AC017002.1	0.593834	8.73621	0.768977	0.772239	0.439973	0.705086	0.356574	Not significant
AC017002.3	0.938028	2.19548	1.4265	0.657574	0.510812	NA	0.291739	Not significant
AC017002.6	0.53727	2.47605	1.55402	0.34573	0.729545	NA	0.136948	Not significant
AC017006.1	1.0623	3.52519	1.15936	0.916278	0.359521	NA	0.444275	Not significant
AC017006.2	-0.520477	2.21493	1.70251	-0.305711	0.759825	NA	0.119287	Not significant
AC017007.2	-1.38338	3.02973	1.22755	-1.12694	0.259768	NA	0.585415	Not significant
AC017033.1	-0.313803	19.1065	0.82066	-0.382379	0.702181	0.867793	0.153551	Not significant
AC017067.1	-0.182051	1.1944	2.28373	-0.0797164	0.936463	NA	0.0285095	Not significant
AC017071.1	0.709543	1.38297	2.63948	0.268819	0.788069	NA	0.103436	Not significant
AC017074.1	0.877105	3.73722	1.18633	0.739342	0.4597	NA	0.337526	Not significant
AC017076.1	0.250588	3.4399	1.2155	0.206161	0.836665	NA	0.0774482	Not significant
AC017083.1	-0.169609	8.18718	0.797811	-0.212593	0.831645	0.929682	0.0800622	Not significant
AC017100.1	-0.489218	41.8765	0.695488	-0.703416	0.481796	0.737211	0.317136	Not significant
AC017101.1	0.862496	1.04343	2.50602	0.344169	0.730719	NA	0.13625	Not significant
AC017104.1	-0.493717	50.2049	0.371373	-1.32944	0.183704	0.456772	0.735882	Not significant
AC017104.4	-0.0639595	3.93395	1.19283	-0.0536197	0.957238	NA	0.01898	Not significant
AC017104.5	-0.221565	14.5101	0.634138	-0.349396	0.726792	0.879806	0.13859	Not significant
AC017116.2	0.912348	15.8723	0.707946	1.28873	0.197493	0.473512	0.704448	Not significant
AC018410.2	0.722485	29.5256	0.826184	0.874483	0.381855	0.656949	0.418101	Not significant
AC018413.1	-0.580775	72.1518	0.419783	-1.38351	0.166508	0.433007	0.778565	Not significant
AC018445.1	4.8031	1.74282	2.24803	2.13658	0.0326321	NA	1.48635	Up
AC018462.1	-1.03758	2.09197	1.38251	-0.750509	0.452948	NA	0.343952	Not significant
AC018463.1	1.04548	11.2417	0.664437	1.57348	0.115607	0.353486	0.937017	Not significant
AC018475.1	1.62764	1.71801	1.78153	0.913618	0.360917	NA	0.442592	Not significant
AC018521.5	0.0838145	196.888	0.52517	0.159595	0.8732	0.948602	0.0588862	Not significant
AC018521.6	0.528402	13.1964	0.689407	0.766459	0.443403	0.708019	0.353201	Not significant
AC018552.3	1.77235	1.23685	1.99944	0.886422	0.37539	NA	0.425517	Not significant
AC018553.1	1.88815	3.15291	1.37993	1.3683	0.17122	NA	0.766446	Not significant
AC018553.2	1.54289	3.18396	1.60933	0.958713	0.337703	NA	0.471465	Not significant
AC018558.2	-1.67809	15.0389	0.843304	-1.9899	0.0466015	0.211995	1.3316	Down
AC018628.1	-0.686094	40.4104	0.76452	-0.897418	0.369496	0.647629	0.432391	Not significant
AC018629.1	0.668541	3.08819	1.41517	0.47241	0.636634	NA	0.19611	Not significant
AC018638.1	-1.36717	39.1213	0.482663	-2.83255	0.00461783	0.0495132	2.33556	Down
AC018638.2	-0.629834	198.274	0.418527	-1.50489	0.132354	0.380267	0.878264	Not significant
AC018638.3	1.69482	1.27136	1.97979	0.85606	0.391965	NA	0.406753	Not significant
AC018638.4	-0.961684	300.249	0.508068	-1.89282	0.0583813	0.241571	1.23373	Not significant
AC018638.5	-0.688861	226.132	0.461127	-1.49386	0.135211	0.384596	0.868987	Not significant
AC018638.6	1.07163	2.97138	1.60349	0.668313	0.503934	NA	0.297627	Not significant
AC018638.7	0.698706	3.64458	1.32361	0.52788	0.597583	NA	0.223602	Not significant
AC018641.1	-2.90555	23.7029	0.731347	-3.97287	7.1012e-05	0.00229834	4.14867	Down
AC018644.1	0.227587	2.14679	1.4109	0.161306	0.871852	NA	0.059557	Not significant
AC018645.2	-0.256402	53.2559	0.498796	-0.514042	0.607222	0.817535	0.216652	Not significant
AC018647.2	0.398082	247.663	0.404016	0.985313	0.32447	0.608879	0.488825	Not significant
AC018653.3	0.040362	57.3853	0.430846	0.0936808	0.925363	0.969197	0.033688	Not significant
AC018653.4	1.50991	2.26503	1.48044	1.01991	0.307773	NA	0.51177	Not significant
AC018665.1	0.404287	62.8106	0.9118	0.443394	0.657481	0.845665	0.182117	Not significant
AC018682.1	1.09087	9.82972	0.784077	1.39128	0.16414	0.429578	0.784785	Not significant
AC018682.2	-1.32686	1.38679	2.02956	-0.653764	0.513264	NA	0.289659	Not significant
AC018683.1	-0.761181	5.4481	1.01738	-0.748182	0.454351	NA	0.342609	Not significant
AC018685.2	-0.11852	2.78086	1.39694	-0.0848422	0.932387	NA	0.0304039	Not significant
AC018688.1	-0.426212	5.91465	1.24531	-0.342253	0.732161	NA	0.135394	Not significant
AC018690.1	0.876108	8.38811	1.13161	0.774212	0.438805	0.704163	0.357728	Not significant
AC018692.2	1.37458	1.83333	2.03258	0.676273	0.498867	NA	0.302015	Not significant
AC018692.3	-1.29035	8.07692	0.940491	-1.37199	0.170065	0.437579	0.769384	Not significant
AC018695.3	1.58047	1.30255	1.89608	0.833544	0.404538	NA	0.393041	Not significant
AC018695.4	0.825781	11.4678	0.692154	1.19306	0.232846	0.515874	0.632932	Not significant
AC018695.6	2.48717	1.2255	2.72999	0.911055	0.362267	NA	0.440972	Not significant
AC018697.1	-0.463281	2.62982	1.18345	-0.391467	0.695452	NA	0.157733	Not significant
AC018714.1	3.61591	1.57523	2.10789	1.71542	0.0862682	NA	1.06415	Not significant
AC018738.1	0.146179	40.1922	0.435171	0.33591	0.736939	0.885141	0.132569	Not significant
AC018755.3	-2.59384	24.6525	0.688388	-3.76799	0.000164567	0.004383	3.78366	Down
AC018761.3	-0.848377	2.31294	1.89163	-0.44849	0.6538	NA	0.184555	Not significant
AC018766.1	0.114806	2.40062	1.39735	0.0821597	0.93452	NA	0.0294115	Not significant
AC018767.2	0.283856	6.17309	0.86268	0.32904	0.742126	NA	0.129522	Not significant
AC018797.2	-0.982333	13.9089	0.966742	-1.01613	0.309569	0.596403	0.509243	Not significant
AC018797.3	1.86443	2.92702	1.41089	1.32145	0.186351	NA	0.729669	Not significant
AC018804.1	-3.57727	10.7876	1.35425	-2.64151	0.00825374	0.0712099	2.08335	Down
AC018809.1	-0.319078	3.74551	1.0732	-0.297314	0.766227	NA	0.115643	Not significant
AC018809.2	-0.0667872	39.8184	0.491483	-0.135889	0.891909	0.956145	0.0496795	Not significant
AC018816.1	-1.45476	28.8641	1.02784	-1.41536	0.156963	0.418689	0.804202	Not significant
AC018845.3	0.465205	8.80678	0.912418	0.509859	0.61015	0.819278	0.214563	Not significant
AC018868.2	0.61114	1.63902	2.51216	0.243273	0.807794	NA	0.0926993	Not significant
AC018878.1	2.72904	4.15326	1.2972	2.10379	0.0353964	NA	1.45104	Up
AC018889.1	2.05021	1.10013	2.40728	0.851669	0.394398	NA	0.404065	Not significant
AC018892.3	-1.82024	1.80456	1.60376	-1.13499	0.256381	NA	0.591114	Not significant
AC018904.1	0.390922	36.8835	0.598707	0.652943	0.513793	0.759528	0.289212	Not significant
AC018926.2	0.712155	3.60056	1.20659	0.590224	0.555041	NA	0.255675	Not significant
AC018926.3	0.171695	2.64665	1.60036	0.107285	0.914563	NA	0.0387865	Not significant
AC019068.1	0.980361	3.59272	1.43425	0.683537	0.494268	NA	0.306038	Not significant
AC019069.1	0.440826	240.655	0.822834	0.535741	0.592137	0.808744	0.227577	Not significant
AC019077.1	-1.0316	5.47765	0.916585	-1.12548	0.260386	NA	0.584383	Not significant
AC019080.1	-3.18446	14.6901	1.60633	-1.98245	0.047429	0.214075	1.32396	Down
AC019097.1	0.53497	18.8884	0.680252	0.786429	0.431616	0.698473	0.364902	Not significant
AC019118.1	0.354651	2.42524	2.14648	0.165225	0.868767	NA	0.0610966	Not significant
AC019131.2	0.683095	5.21789	0.953236	0.716606	0.473617	NA	0.324572	Not significant
AC019183.1	-1.55821	2.48723	1.58566	-0.982685	0.325763	NA	0.487099	Not significant
AC019186.1	0.0435266	2.50352	1.26222	0.0344842	0.972491	NA	0.0121144	Not significant
AC019205.1	-0.155429	96.3887	0.571015	-0.272198	0.78547	0.908485	0.104871	Not significant
AC019206.1	1.27011	3.09347	1.32475	0.958754	0.337683	NA	0.471491	Not significant
AC019211.1	-0.663904	4.67427	1.16104	-0.571819	0.567445	NA	0.246077	Not significant
AC019226.1	2.3367	3.00573	1.30682	1.78808	0.0737635	NA	1.13216	Not significant
AC019254.1	0.59093	8.65702	0.842177	0.701669	0.482885	0.737684	0.316156	Not significant
AC019257.1	-2.4493	2.33641	2.20292	-1.11184	0.266207	NA	0.57478	Not significant
AC019257.2	-2.11885	4.09691	1.71179	-1.23779	0.215792	NA	0.665964	Not significant
AC019294.2	1.8075	3.42914	1.36595	1.32325	0.185752	NA	0.731068	Not significant
AC020558.2	-0.00332697	22.815	0.767602	-0.00433424	0.996542	0.998316	0.00150449	Not significant
AC020571.1	0.189136	185.664	0.622412	0.303876	0.761223	0.896831	0.118488	Not significant
AC020594.1	0.0233776	1.87034	2.73135	0.00855898	0.993171	NA	0.00297597	Not significant
AC020612.1	1.65668	4.43236	1.16596	1.42088	0.155352	NA	0.808683	Not significant
AC020612.3	0.403898	6.57988	1.04462	0.386646	0.699019	NA	0.155511	Not significant
AC020629.1	-0.122812	3.68434	1.0949	-0.112167	0.910691	NA	0.040629	Not significant
AC020634.1	2.11218	11.339	0.806272	2.61968	0.00880118	0.0745804	2.05546	Up
AC020658.4	-0.119799	3.31898	1.47347	-0.081304	0.9352	NA	0.0290954	Not significant
AC020658.5	0.56951	6.98336	1.0754	0.529581	0.596402	0.811222	0.224461	Not significant
AC020658.7	3.18846	5.21033	1.36462	2.33652	0.019464	NA	1.71077	Up
AC020659.1	-1.25722	2.15713	1.93538	-0.649601	0.51595	NA	0.287392	Not significant
AC020661.1	0.475562	20.3354	0.514584	0.924168	0.355399	0.635688	0.449284	Not significant
AC020663.1	1.21077	1.18769	2.39643	0.505239	0.613391	NA	0.212263	Not significant
AC020663.2	2.44981	1.46653	2.16058	1.13387	0.25685	NA	0.59032	Not significant
AC020663.3	-0.16901	4.33608	1.06971	-0.157996	0.87446	NA	0.0582601	Not significant
AC020687.1	-1.09048	38.3357	0.484934	-2.24872	0.02453	0.144034	1.6103	Down
AC020763.1	1.67702	3.63097	1.18263	1.41805	0.156176	NA	0.806385	Not significant
AC020763.3	1.39088	20.5346	0.62403	2.22887	0.0258228	0.147989	1.588	Up
AC020763.4	0.702812	12.8162	0.724622	0.969902	0.332095	0.615992	0.478737	Not significant
AC020765.2	0.321145	2.88214	1.25072	0.256769	0.797357	NA	0.0983471	Not significant
AC020891.2	-1.74996	5.70605	0.897721	-1.94934	0.0512551	NA	1.29026	Not significant
AC020891.3	-1.19333	2.29764	1.36947	-0.871379	0.383547	NA	0.416181	Not significant
AC020904.2	0.46373	64.1979	0.406549	1.14065	0.254015	0.53935	0.59514	Not significant
AC020907.1	1.17502	5.32648	1.00245	1.17215	0.241136	NA	0.617737	Not significant
AC020907.4	-0.441613	5.44183	1.30607	-0.338124	0.73527	NA	0.133553	Not significant
AC020908.1	3.88277	1.37923	2.4298	1.59798	0.110048	NA	0.958418	Not significant
AC020908.3	1.15294	2.23665	1.41985	0.812018	0.416781	NA	0.380092	Not significant
AC020910.4	-1.1749	30.5478	0.509626	-2.30542	0.021143	0.131379	1.67483	Down
AC020910.5	-0.692979	22.9452	0.526986	-1.31499	0.188515	0.463466	0.724655	Not significant
AC020911.1	0.188706	5.46571	0.953235	0.197964	0.843073	NA	0.0741347	Not significant
AC020913.1	-0.418314	1.04282	2.51147	-0.166561	0.867715	NA	0.0616228	Not significant
AC020913.3	1.16666	3.0013	1.59688	0.730592	0.465028	NA	0.332521	Not significant
AC020915.1	0.0906805	24.7379	0.574251	0.157911	0.874527	0.948906	0.0582268	Not significant
AC020915.2	-0.882036	8.70121	0.964126	-0.914855	0.360268	0.640301	0.443375	Not significant
AC020915.3	-0.894986	104.081	0.295763	-3.02603	0.0024779	0.0324041	2.60592	Down
AC020915.4	-4.20459	1.1738	3.37064	-1.24742	0.212245	NA	0.673163	Not significant
AC020916.1	-0.253427	2188.91	0.688719	-0.367968	0.712897	0.871269	0.146973	Not significant
AC020916.2	-1.75832	3.71155	1.55324	-1.13203	0.25762	NA	0.58902	Not significant
AC020917.1	0.17136	1.71295	1.76967	0.0968315	0.92286	NA	0.0348641	Not significant
AC020917.4	-0.241276	17.7491	0.537094	-0.449225	0.653269	0.843734	0.184908	Not significant
AC020928.1	-1.66568	24.1198	0.754466	-2.20776	0.0272612	0.152671	1.56446	Down
AC020931.1	1.50405	1.13248	2.33787	0.643343	0.520002	NA	0.283995	Not significant
AC020978.2	0.961794	2.5423	1.19822	0.802683	0.422158	NA	0.374525	Not significant
AC020978.4	1.31014	2.89191	1.68316	0.778384	0.436343	NA	0.360172	Not significant
AC020978.7	2.41738	2.55392	1.6467	1.46802	0.1421	NA	0.847406	Not significant
AC020978.9	0.500685	10.0413	0.839287	0.59656	0.550801	0.784152	0.259005	Not significant
AC021016.2	0.52908	30.2681	0.713689	0.741331	0.458493	0.719947	0.338668	Not significant
AC021054.1	-0.416794	205.31	0.276008	-1.51008	0.131023	0.378425	0.882653	Not significant
AC021066.1	2.04906	2.46133	1.87824	1.09095	0.275295	NA	0.560202	Not significant
AC021066.2	1.38092	1.9898	1.82249	0.757711	0.448624	NA	0.348118	Not significant
AC021078.1	1.09499	244.968	0.396097	2.76446	0.00570176	0.0566765	2.24399	Up
AC021086.1	-0.834604	2.91632	1.48895	-0.560531	0.575118	NA	0.240243	Not significant
AC021087.1	1.13837	12.2502	0.841824	1.35227	0.176289	0.445736	0.753775	Not significant
AC021087.2	-0.282011	37.4336	0.419094	-0.672906	0.501007	0.750248	0.300156	Not significant
AC021092.1	0.796447	7.47097	1.11059	0.717136	0.47329	0.731445	0.324872	Not significant
AC021106.1	0.273272	18.598	0.791195	0.345392	0.7298	0.881856	0.136796	Not significant
AC021106.3	0.991286	8.1179	0.849203	1.16731	0.243084	0.526848	0.614243	Not significant
AC021188.1	-0.580561	6.38228	1.21851	-0.476451	0.633753	NA	0.19808	Not significant
AC021205.3	0.985167	1.07293	3.17367	0.310419	0.756242	NA	0.121339	Not significant
AC021218.1	-0.155239	169.99	0.383419	-0.404882	0.685565	0.860097	0.163952	Not significant
AC021237.1	3.83217	1.83335	2.04097	1.87762	0.060433	NA	1.21873	Not significant
AC021242.3	-0.845108	16.7239	0.900098	-0.938906	0.347779	0.628956	0.458697	Not significant
AC021321.1	-0.366774	11.7842	0.915007	-0.400843	0.688536	0.861504	0.162074	Not significant
AC021483.1	-0.0244569	1.27954	2.24289	-0.0109042	0.9913	NA	0.00379493	Not significant
AC021483.2	1.83296	2.53526	1.96446	0.933059	0.35079	NA	0.454953	Not significant
AC021491.2	-0.72043	9.72551	0.939818	-0.766563	0.443341	0.708019	0.353262	Not significant
AC021491.4	-1.66215	2.46455	1.60252	-1.03721	0.299637	NA	0.523404	Not significant
AC021534.1	-3.66917	1.38249	3.71775	-0.986931	0.323676	NA	0.489889	Not significant
AC021683.3	0.0204408	1.35635	2.31409	0.00883318	0.992952	NA	0.00307164	Not significant
AC021723.1	2.46655	1.46524	2.28021	1.08172	0.279376	NA	0.55381	Not significant
AC021723.2	3.68913	1.25603	2.15596	1.71113	0.0870566	NA	1.0602	Not significant
AC021739.2	1.00076	5.72769	1.44384	0.693127	0.48823	NA	0.311376	Not significant
AC021739.3	1.14213	3.26605	1.48366	0.769805	0.441415	NA	0.355153	Not significant
AC021739.5	-0.179444	6.96768	1.05987	-0.169307	0.865555	NA	0.0627052	Not significant
AC021752.1	0.961259	1.6313	2.23298	0.430484	0.666844	NA	0.175976	Not significant
AC021755.2	0.502693	10.7547	0.821789	0.611706	0.540732	0.777027	0.267018	Not significant
AC021851.1	0.55573	4.99666	1.04855	0.529997	0.596114	NA	0.224671	Not significant
AC021945.1	0.798692	10.931	1.1885	0.672015	0.501574	0.750654	0.299665	Not significant
AC022001.2	2.86615	1.1267	2.76204	1.03769	0.299412	NA	0.52373	Not significant
AC022007.1	-0.899338	53.8934	0.505272	-1.77991	0.0750907	0.278774	1.12441	Not significant
AC022028.2	1.36194	10.0255	0.862488	1.57908	0.114317	0.350731	0.94189	Not significant
AC022031.1	2.01503	1.20102	2.13954	0.941808	0.346291	NA	0.460559	Not significant
AC022031.2	-0.282515	66.9004	0.414266	-0.681967	0.49526	0.745518	0.305167	Not significant
AC022075.1	0.424082	16.5218	0.596143	0.711377	0.476851	0.733762	0.321617	Not significant
AC022075.2	-3.16443	2.07681	1.85438	-1.70647	0.0879215	NA	1.05591	Not significant
AC022079.1	-0.830536	2.53425	1.40175	-0.5925	0.553516	NA	0.25687	Not significant
AC022079.2	-0.50059	3.01618	1.54517	-0.323972	0.745959	NA	0.127285	Not significant
AC022080.1	-0.656398	1.5018	2.23698	-0.29343	0.769193	NA	0.113964	Not significant
AC022092.1	-2.43091	9.15872	1.92963	-1.25978	0.20775	0.486338	0.68246	Not significant
AC022098.1	-0.534203	92.1687	0.37714	-1.41646	0.156641	0.418212	0.805096	Not significant
AC022098.3	-0.630708	7.70453	0.939865	-0.671062	0.502181	0.751011	0.29914	Not significant
AC022098.4	-0.62092	3.14221	1.23089	-0.50445	0.613946	NA	0.21187	Not significant
AC022107.1	0.155207	119.718	0.38472	0.40343	0.686632	0.860695	0.163276	Not significant
AC022144.1	-0.27145	5.9111	1.37165	-0.197901	0.843123	NA	0.0741093	Not significant
AC022148.1	-1.80919	6.84477	0.992867	-1.82219	0.0684261	NA	1.16478	Not significant
AC022149.1	-0.539318	1470.62	0.543019	-0.993185	0.32062	0.605392	0.494009	Not significant
AC022150.2	-0.642519	2.91003	1.33238	-0.482233	0.62964	NA	0.200908	Not significant
AC022150.4	-0.55954	12.032	0.840227	-0.665939	0.50545	0.753575	0.296322	Not significant
AC022154.1	0.0163459	11.8383	0.942773	0.0173381	0.986167	0.994654	0.00604958	Not significant
AC022165.1	-1.31606	12.826	1.04141	-1.26372	0.206329	0.484313	0.685439	Not significant
AC022167.2	-0.636968	86.1032	0.345297	-1.8447	0.0650818	0.257463	1.18654	Not significant
AC022167.4	-3.6157	1.82951	1.92113	-1.88207	0.0598262	NA	1.22311	Not significant
AC022167.5	1.98947	1.04853	2.16738	0.917913	0.358664	NA	0.445312	Not significant
AC022173.1	1.5898	2.80365	1.30997	1.21362	0.224894	NA	0.648021	Not significant
AC022182.1	0.824313	14.1581	0.872651	0.944608	0.344859	0.626889	0.462358	Not significant
AC022182.2	2.41299	1.47787	1.93614	1.24629	0.212657	NA	0.67232	Not significant
AC022211.1	1.74163	23.1922	0.884267	1.96957	0.0488872	0.217783	1.31081	Up
AC022211.2	-0.0882869	234.103	0.697478	-0.12658	0.899273	0.958897	0.0461086	Not significant
AC022211.3	1.71041	21.2401	0.710969	2.40575	0.0161395	0.110413	1.79211	Up
AC022211.4	-0.0881553	14.9718	0.793704	-0.111068	0.911562	0.963485	0.0402137	Not significant
AC022217.3	-2.31517	2.49652	2.11333	-1.0955	0.273296	NA	0.563367	Not significant
AC022239.1	-0.338025	5.72603	0.938645	-0.36012	0.718757	NA	0.143418	Not significant
AC022272.1	3.71742	1.69902	2.09074	1.77804	0.0753973	NA	1.12264	Not significant
AC022306.1	3.07529	1.10883	2.3059	1.33366	0.182314	NA	0.739181	Not significant
AC022306.2	-0.491679	2.75618	1.26128	-0.389825	0.696666	NA	0.156975	Not significant
AC022336.1	3.88174	1.18807	2.42626	1.59989	0.109624	NA	0.960094	Not significant
AC022336.3	1.0388	7.61284	0.787273	1.31949	0.187006	0.46119	0.728144	Not significant
AC022364.1	-0.439296	51.3977	0.573611	-0.765842	0.44377	0.708416	0.352842	Not significant
AC022395.1	2.71617	2.52637	1.48002	1.83523	0.066471	NA	1.17737	Not significant
AC022400.1	-0.227954	11.2776	0.806243	-0.282736	0.777379	0.904755	0.109367	Not significant
AC022400.5	0.73049	10.6279	0.661504	1.10429	0.269469	0.555136	0.569491	Not significant
AC022400.6	2.30777	1.07661	2.792	0.826565	0.408484	NA	0.388825	Not significant
AC022400.7	-0.667121	169.316	0.345985	-1.92818	0.0538329	0.230571	1.26895	Not significant
AC022400.8	-0.193691	2.74392	1.40834	-0.137531	0.890611	NA	0.0503119	Not significant
AC022405.1	0.177575	1.53744	2.3025	0.0771228	0.938526	NA	0.0275538	Not significant
AC022413.1	-0.853152	28.262	0.784225	-1.08789	0.276643	0.562344	0.558081	Not significant
AC022415.1	-0.443393	15.0065	0.694602	-0.63834	0.523252	0.765847	0.281289	Not significant
AC022417.1	-0.337193	8.23722	0.820888	-0.410766	0.681244	0.857144	0.166697	Not significant
AC022445.1	2.4975	1.56094	2.1318	1.17155	0.241379	NA	0.617301	Not significant
AC022497.1	-0.0550487	2.04655	1.55619	-0.0353741	0.971781	NA	0.0124314	Not significant
AC022509.2	2.01343	2.3554	1.65457	1.21689	0.223646	NA	0.650439	Not significant
AC022509.3	-2.64924	24.2534	0.933934	-2.83664	0.00455908	0.0490038	2.34112	Down
AC022540.1	0.420756	2.03938	1.59301	0.264126	0.791683	NA	0.101449	Not significant
AC022558.1	0.754037	2.61944	1.35049	0.558344	0.57661	NA	0.239118	Not significant
AC022596.2	0.664232	6.28927	0.840335	0.790437	0.429273	NA	0.367267	Not significant
AC022613.1	-0.496578	122.525	0.450946	-1.10119	0.270814	0.556286	0.56733	Not significant
AC022613.2	0.915663	12.2045	0.66847	1.36979	0.170753	0.438185	0.767632	Not significant
AC022613.3	1.35894	3.16001	1.29609	1.04849	0.294412	NA	0.531044	Not significant
AC022762.2	0.818198	5.38504	0.929974	0.879808	0.378963	NA	0.421403	Not significant
AC022784.1	-0.166634	301.758	0.393496	-0.42347	0.671952	0.85233	0.172662	Not significant
AC022784.5	-0.395029	1.71184	2.00044	-0.197471	0.843459	NA	0.073936	Not significant
AC022784.6	-0.761447	5.27475	1.3039	-0.583979	0.559235	NA	0.252406	Not significant
AC022819.1	0.650153	1.95209	1.94101	0.334956	0.737659	NA	0.132145	Not significant
AC022893.1	0.997534	15.0988	0.649431	1.53601	0.124536	0.367913	0.904706	Not significant
AC022898.2	-2.92609	3.7188	1.88658	-1.551	0.120901	NA	0.917571	Not significant
AC022916.1	-1.24809	88.3116	0.60614	-2.05908	0.0394861	0.191184	1.40356	Down
AC022916.4	0	1.87871	2.58541	0	1	NA	0	Not significant
AC022960.2	0.911039	1.17883	2.61627	0.34822	0.727675	NA	0.138063	Not significant
AC022968.1	0.89002	7.54818	0.86483	1.02913	0.30342	0.589006	0.517956	Not significant
AC022973.2	-0.48778	1.07813	2.1157	-0.230553	0.817662	NA	0.0874262	Not significant
AC022973.3	0.174117	3.96586	1.36915	0.127172	0.898804	NA	0.0463348	Not significant
AC022973.4	0.818993	2.63104	1.41565	0.578527	0.562908	NA	0.249562	Not significant
AC023024.1	-0.807163	7.42308	0.981562	-0.822324	0.410892	0.682149	0.386272	Not significant
AC023034.1	-0.261126	2.95356	1.93456	-0.13498	0.892628	NA	0.0493296	Not significant
AC023043.1	-1.28797	30.5009	0.677136	-1.90208	0.0571601	0.23904	1.24291	Not significant
AC023043.2	0.719488	2.42968	1.66845	0.431233	0.666299	NA	0.176331	Not significant
AC023043.4	0.251414	19.718	0.941213	0.267117	0.789379	0.910187	0.102714	Not significant
AC023055.1	-0.162103	2.30308	1.88457	-0.086016	0.931454	NA	0.0308387	Not significant
AC023090.2	2.10072	1.66153	2.14509	0.979317	0.327424	NA	0.48489	Not significant
AC023137.1	-0.120457	1.15037	1.90021	-0.0633914	0.949455	NA	0.0225257	Not significant
AC023154.1	0.778143	2.23306	2.12887	0.365519	0.714724	NA	0.145861	Not significant
AC023157.1	0.00848811	35.6532	1.37831	0.00615833	1	NA	0	Not significant
AC023157.2	0.139882	11.7822	0.687168	0.203563	0.838695	0.932949	0.0763958	Not significant
AC023157.3	-0.505811	91.1818	0.573615	-0.881794	0.377888	0.653786	0.422637	Not significant
AC023271.1	0.900536	1.02206	2.43507	0.36982	0.711517	NA	0.147815	Not significant
AC023302.1	-1.90679	0.989088	2.7774	-0.686538	0.492374	NA	0.307705	Not significant
AC023310.4	0.686312	6.03623	1.05567	0.650121	0.515614	NA	0.287675	Not significant
AC023355.1	-0.364351	33.1959	0.716938	-0.508205	0.61131	0.820331	0.213739	Not significant
AC023389.1	0.921926	2.04408	1.58214	0.582709	0.560089	NA	0.251743	Not significant
AC023421.2	0.342587	4.29503	0.991184	0.345635	0.729617	NA	0.136905	Not significant
AC023491.1	-0.746788	7.67494	1.0482	-0.712446	0.476188	0.733402	0.322221	Not significant
AC023509.3	-0.0430499	5.95176	1.17163	-0.0367434	0.97069	NA	0.0129196	Not significant
AC023509.4	0.0471453	45.6047	0.641688	0.0734708	0.941431	0.976588	0.0262113	Not significant
AC023593.1	1.22701	6.49458	1.3615	0.901219	0.367472	NA	0.434776	Not significant
AC023632.2	-0.0486123	15.9103	0.799158	-0.0608294	0.951495	0.980319	0.0215934	Not significant
AC023632.6	-0.0577798	85.5873	0.435381	-0.132711	0.894422	0.957663	0.0484574	Not significant
AC023794.1	0.450623	1.93342	1.78504	0.252444	0.800698	NA	0.0965313	Not significant
AC023794.4	1.23461	9.02544	0.908065	1.35961	0.173954	0.442885	0.759566	Not significant
AC023794.5	4.47794	1.48452	2.14821	2.08449	0.0371153	NA	1.43045	Up
AC023813.2	0.852085	1.04964	2.10517	0.404759	0.685655	NA	0.163894	Not significant
AC023813.3	-1.87907	14.7682	0.992369	-1.89352	0.0582894	0.24136	1.23441	Not significant
AC023818.1	0.355613	10.2849	0.812771	0.437532	0.661725	0.847428	0.179322	Not significant
AC023824.1	-2.09434	2.61045	2.01936	-1.03713	0.299675	NA	0.523349	Not significant
AC023824.3	-0.378467	36.7932	0.695027	-0.544535	0.586073	0.805043	0.232048	Not significant
AC023824.5	-0.180876	63.442	0.998602	-0.181129	0.856266	0.941364	0.0673912	Not significant
AC023824.6	1.14864	101.169	0.834499	1.37644	0.168685	0.435537	0.772924	Not significant
AC023830.1	0.838373	6.30981	0.821497	1.02054	0.307471	NA	0.512196	Not significant
AC023830.3	0.540478	3.70407	1.2753	0.423806	0.671708	NA	0.17282	Not significant
AC023905.1	-2.14733	1.6498	2.39909	-0.89506	0.370755	NA	0.430913	Not significant
AC023906.2	-0.916324	3.64872	1.99479	-0.459358	0.645977	NA	0.189783	Not significant
AC023906.4	0.814672	4.39042	1.40362	0.580408	0.56164	NA	0.250542	Not significant
AC023906.5	-0.147204	3.55624	1.2986	-0.113356	0.909749	NA	0.0410786	Not significant
AC023908.3	1.03641	10.533	0.705129	1.46982	0.14161	0.394757	0.848906	Not significant
AC023983.1	1.18332	3.12049	1.25354	0.94399	0.345175	NA	0.461961	Not significant
AC023983.2	-1.7144	1.31412	2.47493	-0.692706	0.488494	NA	0.311141	Not significant
AC024060.1	-0.251069	22.2452	0.704431	-0.356414	0.721531	0.876236	0.141745	Not significant
AC024075.1	0.1645	58.7353	0.901387	0.182497	0.855193	0.940658	0.067936	Not significant
AC024075.2	0.196415	98.9787	0.440638	0.445751	0.655777	0.844969	0.183244	Not significant
AC024075.3	-0.101112	50.2715	0.905533	-0.11166	0.911093	0.963388	0.0404374	Not significant
AC024084.1	-0.0672402	2.64269	1.88978	-0.035581	0.971616	NA	0.0125051	Not significant
AC024145.1	3.04744	2.04841	1.66508	1.8302	0.0672198	NA	1.1725	Not significant
AC024230.1	-4.44822	2.05559	2.31357	-1.92267	0.0545216	NA	1.26343	Not significant
AC024243.1	-0.52427	3.57587	1.12016	-0.468031	0.639762	NA	0.193981	Not significant
AC024257.3	-0.792235	6.90022	0.83486	-0.948944	0.342649	NA	0.46515	Not significant
AC024267.3	0.753745	3.81909	1.36033	0.554091	0.579516	NA	0.236934	Not significant
AC024267.4	-0.728413	3.60995	1.22189	-0.596139	0.551083	NA	0.258783	Not significant
AC024267.5	1.58937	2.78848	1.88592	0.842758	0.399364	NA	0.398631	Not significant
AC024267.6	0.985163	0.980711	2.61329	0.376981	0.706188	NA	0.15108	Not significant
AC024270.4	-1.1667	3.4008	1.38429	-0.842815	0.399332	NA	0.398666	Not significant
AC024293.1	-0.310603	1746.59	0.377088	-0.823688	0.410117	0.68164	0.387092	Not significant
AC024337.2	-4.81845	2.14452	3.36391	-1.43239	0.152031	NA	0.818068	Not significant
AC024361.1	1.46364	1.2295	2.10662	0.694781	0.487192	NA	0.312299	Not significant
AC024361.2	-0.926195	5.502	1.63789	-0.565481	0.571747	NA	0.242796	Not significant
AC024361.3	0.464038	5.7792	0.868846	0.534086	0.593282	NA	0.226739	Not significant
AC024405.2	0.116976	10.3318	0.68536	0.170678	0.864477	0.944737	0.0632467	Not significant
AC024451.2	0.553731	3.95602	1.05332	0.525699	0.599097	NA	0.222503	Not significant
AC024451.4	1.30066	2.51818	1.86435	0.697646	0.485399	NA	0.313901	Not significant
AC024475.4	1.04371	5.77514	1.60569	0.650009	0.515687	NA	0.287614	Not significant
AC024558.1	1.38542	1.42302	1.76946	0.782961	0.43365	NA	0.362861	Not significant
AC024559.1	-2.17229	4.9183	1.5479	-1.40338	0.160504	NA	0.794514	Not significant
AC024560.1	-1.1708	1.88107	2.56335	-0.456747	0.647853	NA	0.188524	Not significant
AC024560.2	0.0607641	28.735	0.695647	0.0873491	0.930394	0.97151	0.0313331	Not significant
AC024560.3	1.21987	5.9663	1.12655	1.08283	0.278882	NA	0.554579	Not significant
AC024575.1	-1.51964	30.2855	0.611419	-2.48543	0.0129395	0.096055	1.88808	Down
AC024580.1	0.767181	16.6315	0.69588	1.10246	0.270261	0.555913	0.568217	Not significant
AC024592.1	-2.37114	2.26039	1.68403	-1.40801	0.159128	NA	0.798253	Not significant
AC024595.1	-3.32859	6.70464	1.99913	-1.66502	0.095909	NA	1.01814	Not significant
AC024619.3	1.66746	1.26377	2.24943	0.741284	0.458521	NA	0.33864	Not significant
AC024896.1	0.425802	1300.05	0.245376	1.73531	0.0826864	0.29438	1.08257	Not significant
AC024909.2	0.213024	32.3215	0.871058	0.244557	0.806799	0.918064	0.0932345	Not significant
AC024933.1	0.460154	2.91186	1.40133	0.328369	0.742632	NA	0.129226	Not significant
AC024937.1	1.65884	2.64799	1.37158	1.20944	0.226496	NA	0.64494	Not significant
AC024940.1	0.40015	20.8968	0.638527	0.626677	0.530871	0.771625	0.275011	Not significant
AC024940.2	-0.341938	25.8682	0.461303	-0.741244	0.458546	0.719947	0.338618	Not significant
AC024940.5	1.1692	1.90779	1.64485	0.710824	0.477193	NA	0.321306	Not significant
AC025031.1	-0.718126	2.48463	2.06102	-0.348432	0.727515	NA	0.138158	Not significant
AC025031.2	1.20909	3.89029	1.02669	1.17766	0.238933	NA	0.621725	Not significant
AC025031.4	0.0536831	7.0897	0.80678	0.06654	0.946948	0.97876	0.0236739	Not significant
AC025034.1	1.43548	1.61151	1.86953	0.767832	0.442587	NA	0.354001	Not significant
AC025048.2	-0.0201602	74.3459	0.589935	-0.0341735	0.972739	0.990048	0.0120038	Not significant
AC025048.4	0.235806	17.3132	0.69098	0.341263	0.732906	0.883223	0.134952	Not significant
AC025048.6	0.859525	96.4261	0.41601	2.06612	0.0388174	0.188784	1.41097	Up
AC025162.2	-1.00001	2.90715	1.48425	-0.673748	0.500472	NA	0.300621	Not significant
AC025164.1	-1.6662	29.735	0.595495	-2.79801	0.0051419	0.0530392	2.28888	Down
AC025165.1	1.36052	5.16436	1.16306	1.16977	0.242092	NA	0.61602	Not significant
AC025165.4	-1.04009	2.63484	1.52472	-0.682148	0.495145	NA	0.305267	Not significant
AC025165.5	0.0286554	13.8665	0.961419	0.0298053	0.976222	0.991618	0.0104513	Not significant
AC025166.1	-3.28953	3.09287	1.76648	-1.86219	0.0625756	NA	1.20359	Not significant
AC025171.1	0.186291	699.62	0.23769	0.783757	0.433183	0.699451	0.363329	Not significant
AC025171.2	0.452538	88.7929	0.58897	0.768356	0.442276	0.707118	0.354307	Not significant
AC025171.3	-0.135447	6.68359	0.989317	-0.13691	0.891102	NA	0.0500725	Not significant
AC025171.4	0.688388	4.04848	1.30544	0.527322	0.59797	NA	0.22332	Not significant
AC025171.5	0.178013	15.4389	0.84348	0.211046	0.832852	0.929867	0.0794323	Not significant
AC025175.1	1.03851	1.78572	1.68394	0.616717	0.537422	NA	0.269685	Not significant
AC025176.1	1.52053	2.60606	1.26825	1.19892	0.230559	NA	0.637218	Not significant
AC025178.1	0.371363	9.64816	0.922005	0.402777	0.687112	0.860919	0.162972	Not significant
AC025180.1	2.72678	1.65171	1.83331	1.48735	0.136921	NA	0.863529	Not significant
AC025181.2	-1.43021	119.753	0.342226	-4.17913	2.9263e-05	0.00116551	4.53368	Down
AC025198.1	-0.0539902	18.0737	0.774286	-0.0697291	0.944409	0.977977	0.0248397	Not significant
AC025219.1	0.245435	3.82608	1.15148	0.213148	0.831212	NA	0.0802884	Not significant
AC025259.3	1.52215	1.88081	2.24845	0.676975	0.498422	NA	0.302403	Not significant
AC025262.2	1.14517	3.05382	1.30531	0.877321	0.380312	NA	0.419859	Not significant
AC025265.1	1.4612	14.0771	0.615533	2.37388	0.0176025	0.116892	1.75443	Up
AC025283.3	-2.24872	16.6355	0.927535	-2.42441	0.0153334	0.10657	1.81436	Down
AC025287.2	-0.823437	8.46885	0.802244	-1.02642	0.304695	0.590272	0.516135	Not significant
AC025287.3	0.963941	7.2515	0.897614	1.07389	0.282871	0.569102	0.548412	Not significant
AC025419.1	0.348121	593.856	0.591312	0.588727	0.556044	0.787162	0.254891	Not significant
AC025423.1	1.50697	7.87464	1.07127	1.40671	0.159514	0.422592	0.797201	Not significant
AC025430.1	1.91117	4.03168	1.0899	1.75354	0.0795099	NA	1.09958	Not significant
AC025449.1	1.49297	12.9148	0.82856	1.80189	0.0715632	0.271101	1.14531	Not significant
AC025458.1	-3.83209	2.48444	2.28626	-1.67614	0.0937106	NA	1.02821	Not significant
AC025470.2	2.05707	3.08467	1.30591	1.5752	0.115211	NA	0.938507	Not significant
AC025569.1	-0.813217	9.23358	1.21831	-0.667494	0.504457	0.753	0.297176	Not significant
AC025575.2	-0.0250091	35.0688	0.540197	-0.0462963	0.963074	0.985212	0.0163403	Not significant
AC025580.1	-2.30248	1.72947	2.27429	-1.0124	0.311349	NA	0.506752	Not significant
AC025580.2	-1.46437	83.2222	0.785987	-1.86309	0.0624493	0.252416	1.20447	Not significant
AC025594.2	-0.693282	2.79964	1.44839	-0.478657	0.632183	NA	0.199157	Not significant
AC025627.1	0.437799	3.5111	1.47077	0.297667	0.765958	NA	0.115795	Not significant
AC025678.3	-1.08863	7.79047	0.97463	-1.11697	0.264007	0.549588	0.578385	Not significant
AC025682.1	0.607234	21.9591	0.672148	0.903422	0.366302	0.645156	0.436161	Not significant
AC025754.1	-0.905851	1.04165	2.76175	-0.327998	0.742913	NA	0.129062	Not significant
AC025754.2	-0.0834376	6.68812	1.21932	-0.0684296	0.945444	NA	0.0243643	Not significant
AC025766.1	1.49559	3.50006	1.3832	1.08125	0.279584	NA	0.553488	Not significant
AC025857.2	0.316356	17.3503	0.618362	0.511603	0.608929	0.818476	0.215434	Not significant
AC025884.1	0.038755	20.0173	0.767878	0.0504702	0.959748	0.984282	0.0178429	Not significant
AC025884.2	0.262697	14.2674	0.642255	0.409023	0.682523	0.857935	0.165883	Not significant
AC025917.1	1.4087	3.08658	1.33353	1.05637	0.2908	NA	0.536406	Not significant
AC026124.1	0.397178	4.89511	1.26169	0.314798	0.752915	NA	0.123254	Not significant
AC026124.2	1.23886	8.15866	1.16369	1.0646	0.287057	0.57364	0.542031	Not significant
AC026191.1	-3.09905	2.82638	1.77806	-1.74294	0.081344	NA	1.08967	Not significant
AC026202.2	0.167045	16.2566	0.948628	0.176091	0.860222	0.943157	0.0653894	Not significant
AC026250.1	0.288965	349.81	0.298997	0.966447	0.333821	0.6177	0.476487	Not significant
AC026254.2	0.311017	19.8187	0.887243	0.350543	0.725931	0.879313	0.139105	Not significant
AC026271.1	0.139032	314.862	0.769057	0.180783	0.856538	0.941544	0.0672533	Not significant
AC026271.3	-0.466554	91.4901	0.486812	-0.958387	0.337868	0.620955	0.471253	Not significant
AC026304.1	-2.86197	1.10968	2.60391	-1.0991	0.271723	NA	0.565873	Not significant
AC026316.4	2.48502	1.54593	2.10047	1.18308	0.236778	NA	0.62566	Not significant
AC026333.4	3.26198	1.71836	2.14624	1.51986	0.128547	NA	0.890938	Not significant
AC026348.1	1.31653	1.08738	2.48277	0.530267	0.595927	NA	0.224807	Not significant
AC026356.1	0.0380288	41.5324	0.504507	0.0753781	0.939914	0.975768	0.026912	Not significant
AC026356.2	0.66907	13.113	0.620485	1.0783	0.280899	0.566441	0.55145	Not significant
AC026362.2	1.10482	3.97358	1.24653	0.886316	0.375447	NA	0.425451	Not significant
AC026367.1	1.10628	2.96222	1.66115	0.665974	0.505428	NA	0.296341	Not significant
AC026367.3	1.09922	2.73617	1.45902	0.753395	0.451212	NA	0.345619	Not significant
AC026401.2	-0.820639	1.97209	1.58346	-0.518258	0.604278	NA	0.218763	Not significant
AC026401.3	-1.14449	351.703	0.562259	-2.03552	0.0417989	0.197932	1.37883	Down
AC026403.1	0.0976772	587.175	0.30083	0.324692	0.745414	0.889267	0.127603	Not significant
AC026412.1	-0.650315	1247.17	0.225475	-2.8842	0.00392404	0.0441929	2.40627	Down
AC026412.2	0.275984	5.54859	1.37503	0.200711	0.840925	NA	0.0752429	Not significant
AC026412.3	0.226471	82.5651	0.509436	0.444553	0.656643	0.845303	0.182671	Not significant
AC026436.1	-0.127118	18.3464	0.851964	-0.149206	0.881391	0.952066	0.0548312	Not significant
AC026462.1	-0.210569	18.0757	0.570284	-0.369235	0.711953	0.871269	0.147549	Not significant
AC026464.5	0.945361	2.06722	2.08917	0.452505	0.650905	NA	0.186482	Not significant
AC026470.2	0.857307	2.84855	1.69807	0.504872	0.613649	NA	0.21208	Not significant
AC026471.1	0.0276833	169.423	0.777598	0.0356011	0.9716	0.989834	0.0125123	Not significant
AC026471.2	-1.63665	6.17277	0.944945	-1.73201	0.0832724	NA	1.0795	Not significant
AC026471.4	-0.331556	21.4953	0.679383	-0.488025	0.625532	0.827827	0.20375	Not significant
AC026471.6	-0.482902	72.662	0.46977	-1.02795	0.303971	0.589591	0.517167	Not significant
AC026495.1	1.7678	1.66712	1.74796	1.01135	0.311848	NA	0.506057	Not significant
AC026691.1	-1.17471	20.6122	0.710441	-1.6535	0.0982296	0.322156	1.00776	Not significant
AC026704.1	2.35205	3.29987	1.58421	1.48469	0.137626	NA	0.861298	Not significant
AC026740.1	0.237375	113.565	0.618415	0.383844	0.701094	0.867493	0.154224	Not significant
AC026740.2	-4.01182	1.50994	2.44514	-1.64073	0.100852	NA	0.996313	Not significant
AC026765.2	-0.713924	6.12713	1.00273	-0.71198	0.476477	NA	0.321958	Not significant
AC026785.3	0.361693	2.9122	1.79598	0.20139	0.840394	NA	0.0755172	Not significant
AC026801.2	-1.88062	34.9476	0.475148	-3.95796	7.55912e-05	0.00238893	4.12153	Down
AC026803.1	-0.294533	2.21033	1.52453	-0.193196	0.846806	NA	0.0722163	Not significant
AC026803.2	-0.727126	24.5759	0.757927	-0.959361	0.337377	0.620837	0.471884	Not significant
AC026877.1	0.436234	2.3368	1.28863	0.338526	0.734967	NA	0.133732	Not significant
AC026954.1	1.09891	1.61993	1.94188	0.565902	0.571461	NA	0.243014	Not significant
AC026979.2	0.361406	14.0583	0.589725	0.612839	0.539983	0.777006	0.26762	Not significant
AC026979.3	1.49958	1.92733	1.79579	0.835052	0.403689	NA	0.393953	Not significant
AC026979.4	0.423332	7.72877	0.918105	0.461093	0.644732	0.838541	0.190621	Not significant
AC026992.2	-1.90769	4.90607	1.81355	-1.05191	0.29284	NA	0.533369	Not significant
AC027020.1	-0.305186	2.58923	1.81816	-0.167855	0.866698	NA	0.0621324	Not significant
AC027020.2	0.411693	2.47606	1.65001	0.24951	0.802967	NA	0.0953025	Not significant
AC027031.2	-0.412419	526.613	0.27317	-1.50975	0.131107	0.378425	0.882375	Not significant
AC027097.1	-0.288112	56.9957	0.392467	-0.734105	0.462885	0.722817	0.334527	Not significant
AC027097.2	-0.823384	79.3378	0.575121	-1.43167	0.152238	0.411113	0.817477	Not significant
AC027117.1	0.921752	6.36645	0.866545	1.06371	0.28746	NA	0.541422	Not significant
AC027117.2	1.36863	3.82365	1.22213	1.11987	0.262768	NA	0.580427	Not significant
AC027176.2	1.12158	5.56075	1.09136	1.02769	0.304094	NA	0.516993	Not significant
AC027228.2	0.993343	33.2571	0.504586	1.96863	0.0489957	0.218043	1.30984	Up
AC027237.1	-0.561411	2.7986	1.54038	-0.364463	0.715512	NA	0.145383	Not significant
AC027237.2	0.0759473	5.51255	1.2451	0.0609967	0.951362	NA	0.0216543	Not significant
AC027237.3	0.615805	19.4948	0.636731	0.967134	0.333477	0.617408	0.476934	Not significant
AC027243.1	-0.760347	3.6002	1.35578	-0.560819	0.574921	NA	0.240392	Not significant
AC027243.2	0.276914	1.49281	2.0946	0.132204	0.894823	NA	0.0482629	Not significant
AC027271.1	-0.0330792	1.42218	2.79391	-0.0118398	0.990553	NA	0.00412208	Not significant
AC027281.2	-0.383414	9.24111	0.981751	-0.390541	0.696136	0.865021	0.157306	Not significant
AC027288.1	1.36248	2.22271	1.98539	0.68625	0.492555	NA	0.307545	Not significant
AC027288.3	0.187076	5.11612	1.56461	0.119567	0.904826	NA	0.0434349	Not significant
AC027290.2	1.32089	76.3883	0.504461	2.61841	0.00883397	0.0746838	2.05384	Up
AC027307.1	-1.30085	7.85106	1.00417	-1.29546	0.195163	0.471086	0.709603	Not significant
AC027307.2	-2.01815	565.254	0.39473	-5.11274	3.17524e-07	3.09452e-05	6.49822	Down
AC027307.3	0.486138	33.5957	0.621035	0.782787	0.433752	0.699597	0.362758	Not significant
AC027309.2	-0.482549	445.768	0.462606	-1.04311	0.296897	0.583106	0.527394	Not significant
AC027338.2	3.43537	20.3416	0.757338	4.53611	5.73005e-06	0.000332096	5.24184	Up
AC027348.1	-2.65818	1.17713	3.19288	-0.832534	0.405108	NA	0.392429	Not significant
AC027373.1	1.643	7.0865	0.835966	1.96539	0.0493686	0.219041	1.30655	Up
AC027514.2	1.13787	1.28826	1.96349	0.579512	0.562244	NA	0.250075	Not significant
AC027544.1	-1.10749	1.14677	2.68754	-0.412085	0.680277	NA	0.167314	Not significant
AC027559.1	-0.378446	41.7857	0.710013	-0.533013	0.594025	0.80997	0.226196	Not significant
AC027601.1	0.258489	18.0136	0.530889	0.486899	0.62633	0.828317	0.203197	Not significant
AC027601.2	-0.475663	2.14944	1.51615	-0.313731	0.753726	NA	0.122787	Not significant
AC027601.3	0.352268	2.56447	1.39733	0.252101	0.800963	NA	0.0963876	Not significant
AC027601.5	1.10686	3.62228	1.27291	0.869549	0.384547	NA	0.415051	Not significant
AC027607.1	-0.702351	4.39355	1.0562	-0.664978	0.506065	NA	0.295794	Not significant
AC027612.1	0.523916	5.15834	1.02371	0.511784	0.608802	NA	0.215524	Not significant
AC027612.2	-4.29624	2.2567	1.93867	-2.21607	0.0266865	NA	1.57371	Down
AC027612.3	-0.118741	44.9707	0.474665	-0.250158	0.802465	0.915417	0.0955738	Not significant
AC027644.1	-0.401751	21.0027	0.524208	-0.766397	0.44344	0.708019	0.353165	Not significant
AC027644.3	0.167223	2.63298	1.44794	0.115491	0.908056	NA	0.0418872	Not significant
AC027682.1	0.932654	7.60573	0.88045	1.05929	0.289467	0.576192	0.538401	Not significant
AC027682.4	-0.728969	3.67502	1.33592	-0.545669	0.585294	NA	0.232626	Not significant
AC027682.6	-0.96226	35.1287	0.698979	-1.37666	0.168616	0.435537	0.773101	Not significant
AC027682.7	0.906853	3.20518	1.34356	0.674962	0.4997	NA	0.301291	Not significant
AC027702.1	0.101114	19.5217	0.651855	0.155118	0.876729	0.949912	0.0571349	Not significant
AC027796.1	1.75574	1.21351	2.05005	0.856438	0.391755	NA	0.406985	Not significant
AC027796.2	1.35938	4.76384	1.32523	1.02577	0.305	NA	0.515701	Not significant
AC027796.4	0.904771	9.42884	0.7984	1.13323	0.257118	0.541591	0.589868	Not significant
AC027801.4	0.22715	1.18867	1.98306	0.114545	0.908806	NA	0.0415289	Not significant
AC032044.1	-0.162098	4.23577	1.24257	-0.130454	0.896208	NA	0.0475914	Not significant
AC034102.1	-0.288345	78.8117	0.542138	-0.531867	0.594818	0.810395	0.225616	Not significant
AC034102.6	-0.332757	29.1014	0.785034	-0.423876	0.671656	0.852192	0.172853	Not significant
AC034111.1	1.5476	1.26415	2.18937	0.706868	0.479649	NA	0.319077	Not significant
AC034114.2	3.4806	3.16532	1.68511	2.06551	0.0388752	NA	1.41033	Up
AC034198.2	3.37259	2.96359	1.51455	2.22679	0.0259611	NA	1.58568	Up
AC034213.1	-6.36888	33.2387	3.27475	-1.94485	0.0517934	0.225264	1.28573	Not significant
AC034223.2	1.88078	1.12662	3.85889	0.487389	0.625983	NA	0.203437	Not significant
AC034229.4	-1.32696	2.75841	2.07701	-0.638879	0.522902	NA	0.28158	Not significant
AC034231.1	-0.306205	94.1676	0.361024	-0.848155	0.396352	0.669845	0.401919	Not significant
AC034232.2	4.78875	2.06055	2.12299	2.25567	0.0240916	NA	1.61813	Up
AC034236.1	-0.423042	804.929	0.378475	-1.11775	0.263672	0.549552	0.578936	Not significant
AC034236.2	-0.311393	44.4525	0.500129	-0.622625	0.533531	0.772659	0.27284	Not significant
AC034236.3	-2.18559	0.964769	2.71948	-0.803679	0.421583	NA	0.375117	Not significant
AC034243.1	-0.604772	3.94684	1.34125	-0.450902	0.65206	NA	0.185712	Not significant
AC036103.1	0.283077	3.12575	1.1836	0.239166	0.810977	NA	0.0909917	Not significant
AC036108.1	2.24795	5.11321	0.983681	2.28524	0.0222986	NA	1.65172	Up
AC036108.2	2.04486	3.57794	1.17632	1.73836	0.0821482	NA	1.0854	Not significant
AC036108.3	1.09691	8.08182	0.83961	1.30645	0.191398	0.466506	0.718062	Not significant
AC036176.1	-1.30438	3.74911	1.55913	-0.836606	0.402814	NA	0.394896	Not significant
AC036176.2	1.15417	1.6382	1.7401	0.663277	0.507153	NA	0.294861	Not significant
AC036214.1	-0.199366	28.4342	0.845961	-0.235668	0.81369	0.921049	0.089541	Not significant
AC036214.2	0.219593	24.8481	0.813893	0.269806	0.787309	0.908978	0.103855	Not significant
AC036214.4	0.556345	1.72305	1.69648	0.327941	0.742956	NA	0.129037	Not significant
AC036222.1	2.37366	9.74967	0.944494	2.51316	0.0119655	0.0910802	1.92207	Up
AC037198.1	0.182583	1.35537	2.28021	0.080073	0.936179	NA	0.028641	Not significant
AC037441.1	-3.57246	10.0961	1.50733	-2.37006	0.0177854	0.117837	1.74994	Down
AC037441.2	-4.18568	1.14481	3.34674	-1.25067	0.211054	NA	0.675606	Not significant
AC037450.1	-0.485129	1.6684	1.57755	-0.307521	0.758447	NA	0.120075	Not significant
AC037459.2	0.261359	9.08492	0.965952	0.270571	0.786721	0.908822	0.104179	Not significant
AC037459.3	0.448825	13.1132	0.655851	0.684341	0.49376	0.744288	0.306484	Not significant
AC037487.1	0.226372	9.06301	1.04531	0.216559	0.828552	0.928044	0.0816802	Not significant
AC037487.2	2.22952	1.32378	2.38465	0.934947	0.349815	NA	0.456161	Not significant
AC037487.3	2.32364	4.12422	1.52869	1.52002	0.128506	NA	0.891076	Not significant
AC039056.2	-1.8917	15.0726	0.86717	-2.18146	0.0291491	0.158759	1.53537	Down
AC040160.1	-0.155661	18.6728	0.816956	-0.190537	0.848888	0.937685	0.0711495	Not significant
AC040160.2	-0.758433	2.57337	1.45477	-0.521341	0.602129	NA	0.22031	Not significant
AC040162.1	0.297813	28.9339	0.533696	0.55802	0.57683	0.799778	0.238952	Not significant
AC040162.3	-1.7428	3.50891	1.46208	-1.192	0.233262	NA	0.632156	Not significant
AC040169.1	-0.545111	63.6385	0.36939	-1.47571	0.140023	0.392745	0.853801	Not significant
AC040169.3	-1.05382	10.4304	0.911469	-1.15618	0.247607	0.532024	0.606237	Not significant
AC040173.1	1.38088	2.10583	1.53983	0.896773	0.36984	NA	0.431986	Not significant
AC040174.1	0.194418	41.1571	0.412565	0.471242	0.637468	0.835357	0.195542	Not significant
AC040174.2	0.0153833	2.03998	1.83754	0.00837168	0.99332	NA	0.00291063	Not significant
AC040904.1	1.47372	1.04873	2.07589	0.709925	0.477751	NA	0.320799	Not significant
AC040914.1	-3.03162	1.64948	2.89111	-1.0486	0.294362	NA	0.531118	Not significant
AC040934.1	0.771284	5.38469	1.27134	0.606669	0.54407	NA	0.264345	Not significant
AC040970.1	-0.95113	84.4191	0.4087	-2.32721	0.0199541	0.127021	1.69997	Down
AC040977.1	-1.6789	44.3791	0.705519	-2.37967	0.0173282	0.115704	1.76125	Down
AC044781.1	0.671276	12.2015	0.807727	0.831068	0.405935	0.678093	0.391543	Not significant
AC044787.1	0.774767	37.057	0.402137	1.92663	0.0540263	0.231043	1.26739	Not significant
AC044802.1	0.668565	5.90614	1.08674	0.615201	0.538422	NA	0.268877	Not significant
AC044802.2	-1.02325	7.22178	1.1292	-0.906176	0.364843	0.644068	0.437894	Not significant
AC044810.2	1.0577	5.82375	1.2499	0.846226	0.397427	NA	0.400743	Not significant
AC044849.1	1.07234	3.2606	1.56138	0.686788	0.492216	NA	0.307844	Not significant
AC044860.1	-1.22815	75.1011	0.441808	-2.77984	0.00543857	0.054905	2.26452	Down
AC046130.2	0.384781	3.40695	1.65152	0.232986	0.815772	NA	0.088431	Not significant
AC046143.1	0.596213	12.5417	0.61983	0.961897	0.336101	0.619846	0.47353	Not significant
AC046143.2	1.05697	5.00141	1.13948	0.927587	0.353622	NA	0.451461	Not significant
AC046176.1	-0.3182	97.7508	0.610488	-0.521223	0.602211	0.815144	0.220251	Not significant
AC046185.2	0.22872	16.4791	0.751365	0.304406	0.760818	0.896831	0.118719	Not significant
AC046185.3	-1.23935	24.4869	0.866314	-1.4306	0.152546	0.411691	0.816599	Not significant
AC048334.1	0.112717	1.25423	2.04269	0.0551808	0.955994	NA	0.0195447	Not significant
AC048341.1	0.51349	16.4558	0.550947	0.932015	0.351329	0.632706	0.454286	Not significant
AC048341.2	0.324076	51.1889	0.773142	0.419167	0.675094	0.854311	0.170636	Not significant
AC048344.1	-0.780416	7.27914	1.34267	-0.581242	0.561077	0.789803	0.250978	Not significant
AC048344.4	-0.044169	91.9167	0.559673	-0.0789193	0.937097	0.975164	0.0282156	Not significant
AC048380.2	0.22005	2.00727	1.46838	0.149858	0.880876	NA	0.0550851	Not significant
AC048382.1	1.09615	2.61007	1.4347	0.764027	0.444851	NA	0.351785	Not significant
AC048382.2	1.42011	1.30713	2.5151	0.564635	0.572322	NA	0.242359	Not significant
AC048382.4	-3.45756	1.42491	2.55488	-1.35331	0.175955	NA	0.754598	Not significant
AC048382.5	-0.290101	3.41244	1.42602	-0.203434	0.838796	NA	0.0763436	Not significant
AC051619.10	0.107516	1.04824	2.36104	0.0455375	0.963679	NA	0.0160676	Not significant
AC051619.8	-3.30788	1.63976	2.43119	-1.3606	0.17364	NA	0.760351	Not significant
AC053481.2	0.311628	1.3142	1.92914	0.161537	0.87167	NA	0.0596477	Not significant
AC053503.1	-1.18616	2.02981	1.7689	-0.670562	0.5025	NA	0.298864	Not significant
AC053503.2	-2.22895	6.7712	1.54313	-1.44443	0.148617	NA	0.827932	Not significant
AC053503.5	-2.12699	3.87225	1.26304	-1.68403	0.0921761	NA	1.03538	Not significant
AC053513.1	1.38832	9.43595	0.968704	1.43317	0.151809	0.410538	0.818703	Not significant
AC053527.1	-0.322495	4.88336	1.25399	-0.257175	0.797044	NA	0.0985177	Not significant
AC055713.1	-0.20163	82.4836	0.659709	-0.305634	0.759883	0.896464	0.119253	Not significant
AC055720.2	0.51245	2.48307	1.52617	0.335775	0.737041	NA	0.132509	Not significant
AC055733.1	1.52007	1.02152	3.73654	0.406811	0.684147	NA	0.164851	Not significant
AC055733.4	0.820371	3.39612	1.19172	0.688392	0.491206	NA	0.308736	Not significant
AC055748.1	1.04044	1.80398	2.15014	0.483893	0.628462	NA	0.201721	Not significant
AC055811.1	2.39253	4.22498	1.36499	1.75278	0.0796397	NA	1.09887	Not significant
AC055811.2	-0.187908	5.36886	1.40458	-0.133782	0.893575	NA	0.048869	Not significant
AC055811.3	-2.55419	1.73007	2.58153	-0.989408	0.322464	NA	0.491519	Not significant
AC055811.4	1.49097	163.16	0.587583	2.53746	0.0111659	0.0874212	1.95211	Up
AC055813.1	-0.437473	2.19706	1.55001	-0.282239	0.77776	NA	0.109154	Not significant
AC055822.1	0.682117	3.20528	1.74877	0.390055	0.696496	NA	0.157081	Not significant
AC055854.1	1.22482	66.7686	0.623723	1.96372	0.0495627	0.219444	1.30484	Up
AC055855.1	1.10815	2.88602	1.26501	0.876005	0.381027	NA	0.419044	Not significant
AC058791.1	0.603779	2.61468	1.43297	0.421349	0.6735	NA	0.171662	Not significant
AC060766.1	1.25121	37.0027	0.501932	2.49278	0.0126746	0.0948725	1.89706	Up
AC060766.4	0.863234	15.3074	0.713729	1.20947	0.226482	0.508295	0.644966	Not significant
AC060766.5	1.02287	16.0189	0.680555	1.50299	0.132842	0.381115	0.876664	Not significant
AC060766.6	2.36241	1.46301	2.11875	1.115	0.264849	NA	0.577002	Not significant
AC060766.7	0.72825	33.035	0.764061	0.953131	0.340524	0.62321	0.467853	Not significant
AC060780.1	0.297521	220.793	0.389806	0.763255	0.445311	0.710031	0.351336	Not significant
AC060780.2	-0.425915	5.76956	1.27073	-0.335175	0.737493	NA	0.132242	Not significant
AC060780.3	1.298	3.92022	1.36194	0.953052	0.340564	NA	0.467802	Not significant
AC061975.1	0.806366	5.50664	0.937671	0.859967	0.389807	NA	0.40915	Not significant
AC061975.3	4.33581	1.68872	2.01706	2.14957	0.0315893	NA	1.50046	Up
AC061975.5	1.43962	4.25208	1.27363	1.13033	0.258337	NA	0.587814	Not significant
AC061992.1	-0.508691	68.3368	0.37021	-1.37406	0.169422	0.436569	0.77103	Not significant
AC061999.1	-0.658979	2.64446	1.70706	-0.386031	0.699474	NA	0.155228	Not significant
AC062015.1	-1.13502	6.04326	1.15095	-0.986156	0.324057	NA	0.489379	Not significant
AC062017.1	-2.26593	23.3435	0.69441	-3.2631	0.00110201	0.0186647	2.95781	Down
AC062028.1	1.32664	1.46129	2.20367	0.602012	0.547166	NA	0.261881	Not significant
AC062029.1	-0.699287	48.6901	0.556448	-1.2567	0.208863	0.487766	0.680139	Not significant
AC062037.1	-0.114954	1.1875	2.4311	-0.0472849	0.962286	NA	0.0166958	Not significant
AC063943.1	0.686221	6.83954	0.936563	0.732702	0.46374	NA	0.333725	Not significant
AC063948.1	-1.74852	14.2679	0.640828	-2.72854	0.00636161	0.0606487	2.19643	Down
AC063961.1	4.67505	2.24171	1.96026	2.38491	0.0170832	NA	1.76743	Up
AC063965.1	0.722925	3.23872	1.15258	0.627222	0.530513	NA	0.275304	Not significant
AC063976.2	0.952968	9.11913	1.01488	0.938999	0.347731	0.628945	0.458756	Not significant
AC064799.1	-2.57227	44.197	1.21222	-2.12195	0.033842	0.173744	1.47054	Down
AC064799.2	-0.790632	1.67806	1.57351	-0.502465	0.61534	NA	0.210885	Not significant
AC064801.1	-0.439766	4.51021	1.20357	-0.365383	0.714825	NA	0.1458	Not significant
AC064801.2	1.57752	1.6612	2.06169	0.765159	0.444177	NA	0.352444	Not significant
AC064807.1	-1.18203	93.1712	0.350886	-3.36869	0.000755252	0.0142437	3.12191	Down
AC064836.3	-0.313503	30.1968	0.544612	-0.575645	0.564855	0.792369	0.248063	Not significant
AC064847.1	-0.410057	1.73198	1.93156	-0.212293	0.831878	NA	0.0799401	Not significant
AC064850.1	-0.573541	1.95974	1.65951	-0.345609	0.729636	NA	0.136894	Not significant
AC064872.1	2.12447	1.66653	2.02857	1.04728	0.294972	NA	0.530219	Not significant
AC064874.1	2.26551	1.10937	2.88052	0.786495	0.431577	NA	0.364941	Not significant
AC066613.1	0.566487	3.83592	1.12568	0.503238	0.614797	NA	0.211268	Not significant
AC067750.1	0.076406	42.8055	0.515018	0.148356	0.882062	0.95249	0.0545009	Not significant
AC067751.1	1.56948	2.88447	1.49795	1.04775	0.294752	NA	0.530544	Not significant
AC067817.2	0.801431	2.17811	2.02394	0.395975	0.692123	NA	0.159816	Not significant
AC067838.1	-0.240208	6.37874	1.30122	-0.184602	0.853541	NA	0.0687754	Not significant
AC067852.2	-0.705073	24.7912	0.658801	-1.07024	0.284513	0.570653	0.545898	Not significant
AC067852.3	0.668935	11.3664	0.907635	0.737009	0.461117	0.72178	0.336189	Not significant
AC067852.4	0.558614	1.30898	2.30678	0.242162	0.808655	NA	0.0922369	Not significant
AC067930.3	-0.0711554	17.3863	0.702905	-0.10123	0.919367	0.966616	0.0365109	Not significant
AC067930.4	3.58459	1.84184	2.05506	1.74427	0.0811116	NA	1.09092	Not significant
AC067930.5	0.0213331	47.3931	0.806336	0.0264568	0.978893	0.992144	0.00926479	Not significant
AC067930.6	-0.117973	18.5536	0.684416	-0.17237	0.863147	0.944378	0.0639154	Not significant
AC067931.1	-0.233861	4.43115	1.42897	-0.163657	0.870001	NA	0.0604802	Not significant
AC067940.1	1.21346	1.59992	1.68189	0.721488	0.470609	NA	0.327339	Not significant
AC067956.1	-1.24235	2.04624	2.03173	-0.611475	0.540885	NA	0.266895	Not significant
AC068025.1	-1.38992	21.2186	0.694141	-2.00236	0.0452459	0.208207	1.34442	Down
AC068057.1	-0.688001	1.55803	2.33928	-0.294108	0.768675	NA	0.114257	Not significant
AC068134.3	0.617672	2.84332	1.45205	0.42538	0.67056	NA	0.173562	Not significant
AC068152.1	0.0514206	364.579	0.323451	0.158975	0.873689	0.948858	0.0586432	Not significant
AC068205.2	0.613977	40.1842	0.542854	1.13102	0.258048	0.542723	0.5883	Not significant
AC068282.1	-0.654916	129.347	0.483184	-1.35542	0.175284	0.444646	0.756257	Not significant
AC068305.2	1.5996	4.30144	1.47791	1.08234	0.279102	NA	0.554237	Not significant
AC068338.2	-0.317302	41.3528	0.615869	-0.51521	0.606406	0.817271	0.217236	Not significant
AC068338.3	-0.585236	1.51322	1.67897	-0.348568	0.727414	NA	0.138218	Not significant
AC068389.1	-0.753331	1.18592	1.86855	-0.403165	0.686827	NA	0.163153	Not significant
AC068446.2	0.509982	1.32842	1.96467	0.259576	0.795191	NA	0.0995288	Not significant
AC068473.1	-2.30499	1.54129	1.96782	-1.17134	0.241462	NA	0.617152	Not significant
[truncated: 22,559 more rows]

## Sheet: F30_vs_F1_deg_volcano_output
SYMBOL	log2FoldChange	baseMean	lfcSE	stat	pvalue	padj	negLog10P	threshold
A1BG	0.881951	6.35882	0.779692	1.13115	0.25799	0.401531	0.588397	Not significant
A1BG-AS1	1.02364	98.1282	0.336977	3.03771	0.00238386	0.0100897	2.62272	Up
A2M	-1.25646	26.958	0.659201	-1.90603	0.0566462	0.12927	1.24683	Not significant
A2M-AS1	0.190237	27.2999	0.55058	0.345522	0.729702	0.822397	0.136855	Not significant
A4GALT	-3.12054	1.09305	2.10423	-1.48298	0.138079	NA	0.859871	Not significant
AAAS	0.441555	2430.45	0.301268	1.46565	0.142743	0.259725	0.845444	Not significant
AACS	-0.315268	1963.92	0.262439	-1.2013	0.229634	0.369316	0.638964	Not significant
AACSP1	-2.26095	2.42833	1.47987	-1.52781	0.126561	0.237857	0.897701	Not significant
AADAT	-0.796643	181.629	0.385182	-2.06822	0.038619	0.0960436	1.4132	Down
AAGAB	-0.43182	1782.77	0.499701	-0.864155	0.387502	0.535063	0.411725	Not significant
AAK1	-0.512341	2712.2	0.338837	-1.51206	0.130519	0.243247	0.884325	Not significant
AAMDC	1.38564	298.167	0.648879	2.13543	0.0327256	0.0843682	1.48511	Up
AAMP	0.451327	6159.06	0.393206	1.14781	0.251045	0.393822	0.600248	Not significant
AANAT	0.00899207	9.32542	0.708431	0.0126929	0.989873	0.994252	0.00442062	Not significant
AAR2	0.341401	2741.63	0.206499	1.65328	0.0982734	0.196666	1.00756	Not significant
AARS	0.854881	12798.7	0.270706	3.15797	0.0015887	0.00716695	2.79896	Up
AARS2	0.28361	1168.48	0.276072	1.0273	0.304277	0.450443	0.51673	Not significant
AARSD1	0.170516	33.1193	0.763572	0.223314	0.823291	0.888688	0.0844465	Not significant
AASDH	-0.789168	183.202	0.585297	-1.34832	0.177555	0.306049	0.750667	Not significant
AASDHPPT	-2.79663	727.632	0.542834	-5.1519	2.57856e-07	3.56979e-06	6.58862	Down
AASS	-4.17537	334.273	0.415232	-10.0555	8.68764e-24	2.45331e-21	23.0611	Down
AATBC	-0.743971	25.865	0.863249	-0.861827	0.388783	0.53616	0.410293	Not significant
AATF	0.0638729	4018.9	0.227056	0.281309	0.778473	0.857988	0.108756	Not significant
AATK	2.36595	54.2966	0.919977	2.57175	0.0101187	0.0331505	1.99488	Up
AB015752.1	-0.685101	1.83907	1.57022	-0.43631	0.662612	0.772075	0.178741	Not significant
ABALON	0.0624181	266.301	0.279085	0.223652	0.823028	0.888528	0.0845855	Not significant
ABAT	3.29224	3.59809	2.3487	1.40173	0.160997	0.283976	0.793183	Not significant
ABCA1	-4.13492	858.955	0.375419	-11.0141	3.26644e-28	1.89094e-25	27.4859	Down
ABCA10	1.57982	1.04517	2.57486	0.613554	0.53951	NA	0.268	Not significant
ABCA11P	-1.35886	13.113	0.997326	-1.3625	0.17304	0.300054	0.761852	Not significant
ABCA12	2.59843	7.6543	1.56547	1.65984	1	NA	0	Not significant
ABCA13	0.371065	274.677	0.503717	0.736653	0.461333	0.602715	0.335985	Not significant
ABCA17P	2.13689	41.1131	0.620903	3.44158	0.000578337	0.00305543	3.23782	Up
ABCA2	0.857847	1709.51	0.498923	1.7194	0.0855417	0.177332	1.06782	Not significant
ABCA3	3.10716	553.499	0.282672	10.9921	4.17177e-28	2.19549e-25	27.3797	Up
ABCA4	-1.10715	17.8309	0.543508	-2.03704	0.041646	0.101738	1.38043	Down
ABCA5	-1.98278	144.434	0.513075	-3.8645	0.000111319	0.000733967	3.95343	Down
ABCA7	0.685082	914.298	0.368051	1.86138	0.0626912	0.139799	1.20279	Not significant
ABCA8	-0.85085	1.55156	1.90645	-0.446301	0.65538	0.766377	0.183507	Not significant
ABCB10	-2.1397	632.507	0.461008	-4.64136	3.46126e-06	3.58769e-05	5.46077	Down
ABCB4	-3.37723	56.2833	1.10429	-3.05828	0.00222613	0.00954952	2.65245	Down
ABCB6	-0.0812069	29.043	0.91733	-0.0885253	0.929459	0.956917	0.0317697	Not significant
ABCB7	-1.16761	608.978	0.461894	-2.52787	0.0114756	0.0367959	1.94022	Down
ABCB8	0.392718	2046.25	0.524036	0.749411	0.453609	0.595891	0.343318	Not significant
ABCB9	0.97963	3740.97	0.215542	4.54497	5.49425e-06	5.36135e-05	5.26009	Up
ABCC1	0.3122	2709.58	0.365823	0.85342	0.393426	0.541017	0.405137	Not significant
ABCC10	0.588864	1181.24	0.378406	1.55617	0.119667	0.227974	0.922024	Not significant
ABCC11	0.823029	3.649	1.03525	0.795002	0.426612	0.571548	0.369967	Not significant
ABCC2	-1.80386	1432.39	0.439147	-4.10765	3.99702e-05	0.000304658	4.39826	Down
ABCC3	2.0399	544.355	0.571843	3.56723	0.000360772	0.00202866	3.44277	Up
ABCC4	-1.99918	1210.9	0.392616	-5.09194	3.54421e-07	4.74666e-06	6.45048	Down
ABCC5	-1.24986	1801.65	0.178397	-7.00607	2.45098e-12	1.09565e-10	11.6107	Down
ABCC5-AS1	-1.07625	1.03792	2.27197	-0.473707	0.635709	NA	0.196742	Not significant
ABCC6	0.338987	12.4666	0.77175	0.439244	0.660485	0.770372	0.180137	Not significant
ABCC6P1	-0.185698	3.67164	1.19289	-0.15567	0.876293	0.92465	0.0573508	Not significant
ABCC8	-2.63706	4.3185	1.53772	-1.71491	0.0863621	0.178617	1.06368	Not significant
ABCC9	2.19709	1.49283	1.92948	1.1387	0.25483	0.397953	0.59375	Not significant
ABCD1	0.832209	2221.55	0.228794	3.63736	0.000275442	0.00161145	3.55997	Up
ABCD3	-2.28975	869.825	0.331756	-6.90191	5.13093e-12	2.14462e-10	11.2898	Down
ABCD4	0.578655	1821.34	0.413994	1.39774	0.162192	0.285693	0.789971	Not significant
ABCE1	-2.61529	1747	0.540755	-4.83636	1.32235e-06	1.53102e-05	5.87865	Down
ABCF1	-0.0634309	5695.87	0.222933	-0.284529	0.776005	0.856409	0.110135	Not significant
ABCF2	0.0436602	1453.83	0.426993	0.10225	0.918558	0.949729	0.0368935	Not significant
ABCF3	0.278138	1924.46	0.280171	0.992741	0.320836	0.468488	0.493717	Not significant
ABCG1	2.15415	335.117	0.674204	3.1951	0.00139781	0.00643363	2.85455	Up
ABCG2	-1.55391	54.2731	0.484378	-3.20805	0.0013364	0.00620029	2.87406	Down
ABCG4	1.52832	67.7912	0.897369	1.70312	0.0885465	0.181937	1.05283	Not significant
ABCG5	2.99089	1.20714	2.63472	1.13518	0.256299	NA	0.591253	Not significant
ABCG8	-0.771798	2.83216	1.70383	-0.452977	0.650565	0.762103	0.186709	Not significant
ABHD1	0.108746	3.47697	1.29223	0.0841533	0.932935	0.959103	0.0301488	Not significant
ABHD10	-0.332401	1135.57	0.266086	-1.24922	0.211583	0.347896	0.674519	Not significant
ABHD11	0.199762	589.373	0.389617	0.512714	0.608151	0.729013	0.215988	Not significant
ABHD11-AS1	1.58256	20.8915	0.521605	3.03402	0.00241321	0.0101981	2.6174	Up
ABHD12	0.389115	5773.91	0.363116	1.0716	0.283899	0.429027	0.546836	Not significant
ABHD12B	-2.76071	2.49552	2.14942	-1.2844	0.199003	0.332644	0.701141	Not significant
ABHD13	-1.15947	557.195	0.404899	-2.86361	0.00418845	0.0160977	2.37795	Down
ABHD14A	0.743663	257.992	0.489993	1.5177	0.12909	0.241221	0.889108	Not significant
ABHD14A-ACY1	1.19362	6.51244	0.814365	1.46571	0.142728	0.259725	0.84549	Not significant
ABHD14B	1.53211	3208.35	0.242865	6.30849	2.81766e-10	8.01545e-09	9.55011	Up
ABHD15	0.295999	427.987	0.256247	1.15513	0.248037	0.390346	0.605483	Not significant
ABHD16A	1.09737	53.8351	0.62101	1.76707	0.0772161	0.164491	1.11229	Not significant
ABHD17A	0.788728	6939.05	0.364239	2.16541	0.0303563	0.079544	1.51775	Up
ABHD17AP1	0.939691	28.0681	0.505095	1.86043	0.0628253	0.140045	1.20187	Not significant
ABHD17AP3	-4.39822	1.23926	2.334	-1.88442	0.0595087	NA	1.22542	Not significant
ABHD17AP6	-0.228853	7.611	0.746335	-0.306635	0.759121	0.844507	0.119689	Not significant
ABHD17B	-1.42089	521.305	0.346562	-4.09998	4.13192e-05	0.000313187	4.38385	Down
ABHD17C	0.490906	428.272	0.268744	1.82667	0.0677493	0.148815	1.16909	Not significant
ABHD18	-0.623658	196.001	0.357788	-1.74309	0.0813176	0.170917	1.08982	Not significant
ABHD2	-1.36825	3997.72	0.293357	-4.66412	3.09934e-06	3.26963e-05	5.50873	Down
ABHD3	-1.27154	286.441	0.292607	-4.34556	1.38922e-05	0.000120799	4.85723	Down
ABHD4	1.85685	2654.91	0.750258	2.47496	0.0133253	0.0415793	1.87532	Up
ABHD5	-0.667094	964.532	0.353623	-1.88645	0.0592339	0.13366	1.22743	Not significant
ABHD6	0.441715	638.98	0.183581	2.4061	0.0161238	0.0485823	1.79253	Not significant
ABHD8	1.62172	1655.43	0.249696	6.4948	8.3142e-11	2.69264e-09	10.0802	Up
ABI1	-0.498508	2567.88	0.292169	-1.70623	0.0879654	0.181092	1.05569	Not significant
ABI2	-0.836689	1865.98	0.360916	-2.31824	0.0204363	0.0584443	1.6896	Down
ABI3	-1.4808	579.747	0.628775	-2.35505	0.0185201	0.0540957	1.73236	Down
ABI3BP	-0.834973	2.65002	1.35669	-0.61545	0.538257	0.670761	0.26901	Not significant
ABL1	0.872711	2108.07	0.364157	2.39653	0.0165512	0.0495368	1.78117	Up
ABL2	-1.49047	6178.08	0.486893	-3.06119	0.0022046	0.00946945	2.65667	Down
ABLIM1	-0.920373	1862.91	0.501174	-1.83643	0.0662934	0.146213	1.17853	Not significant
ABLIM2	3.72675	29.342	0.701771	5.31049	1.09334e-07	1.64933e-06	6.96125	Up
ABLIM3	0.137301	4003.75	0.308028	0.445742	0.655783	0.766703	0.18324	Not significant
ABR	0.609821	3570.01	0.333158	1.83043	0.0671859	0.14772	1.17272	Not significant
ABRACL	-0.15136	1141.8	0.36558	-0.414026	0.678855	0.785507	0.168223	Not significant
ABRAXAS1	-1.48848	200.046	0.320182	-4.64885	3.33787e-06	3.4879e-05	5.47653	Down
ABRAXAS2	-0.930234	527.667	0.683529	-1.36093	0.173536	0.300757	0.760609	Not significant
ABT1	0.836696	1972.81	0.231052	3.62125	0.000293186	0.00170279	3.53286	Up
ABTB1	1.82484	1335.02	0.237384	7.6873	1.50271e-14	1.05445e-12	13.8231	Up
ABTB2	0.835992	2122.38	0.205243	4.07319	4.63743e-05	0.000344733	4.33372	Up
AC000068.1	0.246169	33.3354	0.481604	0.511143	0.609251	0.72984	0.215204	Not significant
AC000068.2	-0.462076	3.07418	1.12998	-0.408924	0.682596	0.788456	0.165837	Not significant
AC000078.1	-0.582861	9.11601	1.00951	-0.57737	0.56369	0.691937	0.24896	Not significant
AC000089.1	0.168924	32.7691	0.458996	0.368029	0.712852	0.810043	0.147001	Not significant
AC000120.1	-3.82368	3.80289	1.76232	-2.16969	0.0300306	0.0789317	1.52244	Down
AC000123.1	-3.55167	23.1905	0.718005	-4.94658	7.55273e-07	9.35746e-06	6.1219	Down
AC000123.2	-5.72612	4.1088	1.68907	-3.3901	0.000698673	0.00358645	3.15573	Down
AC000123.3	-3.95542	122.238	0.427097	-9.26118	2.02184e-20	3.77563e-18	19.6943	Down
AC001226.1	0.255763	1.26143	1.73013	0.147829	0.882478	NA	0.0542962	Not significant
AC001226.2	-5.25683	2.73024	1.70677	-3.07999	0.00207009	0.00897659	2.68401	Down
AC002044.2	-3.92808	1.53787	2.94889	-1.33205	0.182843	0.312535	0.737922	Not significant
AC002056.1	-1.02774	21.2693	0.507581	-2.02478	0.0428896	0.103984	1.36765	Down
AC002059.1	0.259956	24.64	0.861041	0.301909	0.762722	0.846956	0.117634	Not significant
AC002059.2	-0.264004	21.4896	0.548949	-0.480926	0.630569	0.746229	0.200267	Not significant
AC002066.1	2.17849	4.58839	1.20465	1.80841	0.0705431	0.153495	1.15155	Not significant
AC002076.1	0.446647	1.68175	2.01131	0.222068	0.824261	0.889196	0.0839352	Not significant
AC002116.2	1.44585	46.3127	0.544771	2.65405	0.00795327	0.0272475	2.09945	Up
AC002128.1	1.98087	28.4243	0.865027	2.28995	0.0220242	0.0618998	1.6571	Up
AC002310.1	1.59143	60.0864	0.588202	2.70558	0.00681857	0.0240211	2.16631	Up
AC002310.2	-2.22715	4.38879	1.27723	-1.74373	0.0812065	0.170838	1.09041	Not significant
AC002310.3	-1.40441	2.25631	1.33416	-1.05266	0.292498	0.43799	0.533877	Not significant
AC002310.6	1.02226	146.979	0.456304	2.24031	0.0250711	0.0685577	1.60083	Up
AC002347.1	-1.43075	1.61342	1.92669	-0.742596	0.457726	0.599701	0.339394	Not significant
AC002347.2	-4.09868	1.23196	2.38789	-1.71645	0.0860801	NA	1.0651	Not significant
AC002350.1	-0.675978	25.821	0.674215	-1.00261	0.316047	0.463389	0.500248	Not significant
AC002351.1	1.84499	24.0569	0.594957	3.10106	0.00192832	0.00845687	2.71482	Up
AC002378.1	3.11703	14.2117	1.17644	2.64955	0.00805983	0.0275636	2.09367	Up
AC002398.1	0.700392	10.251	1.2333	0.567903	0.570101	0.697778	0.244048	Not significant
AC002401.1	0.0172307	1.44272	2.30796	0.00746577	0.994043	0.996547	0.00259473	Not significant
AC002401.2	-0.775735	8.07193	1.13112	-0.685814	0.492831	0.631058	0.307302	Not significant
AC002401.3	-0.799302	7.21226	1.09106	-0.73259	0.463809	0.605	0.333661	Not significant
AC002401.4	0.109327	6.76074	1.07576	0.101628	0.919052	0.949907	0.0366598	Not significant
AC002407.1	-0.451603	2.83802	1.47598	-0.305969	0.759628	0.844728	0.119399	Not significant
AC002454.1	0.955412	3.58611	1.18569	0.805785	0.420367	0.5658	0.376371	Not significant
AC002456.1	0.639589	2.26797	1.54212	0.414745	0.678328	0.78523	0.16856	Not significant
AC002467.1	1.46659	209.392	0.50938	2.87917	0.00398722	0.0154653	2.39933	Up
AC002470.1	1.38279	65.9023	0.534089	2.58907	0.00962357	0.0318211	2.01666	Up
AC002480.1	1.53783	22.928	0.683156	2.25107	0.0243808	0.0670881	1.61295	Up
AC002480.2	-0.0871507	1.19098	2.72427	-0.0319905	0.97448	NA	0.0112272	Not significant
AC002504.1	-2.20389	3.649	1.42527	-1.54629	0.122034	0.231341	0.913518	Not significant
AC002524.1	-0.236367	68.5876	0.417262	-0.566472	0.571073	0.69845	0.243309	Not significant
AC002543.1	-2.60874	2.82958	1.54939	-1.68372	0.092236	0.187727	1.0351	Not significant
AC002550.2	-1.51016	5.29889	1.46379	-1.03167	0.302226	0.448411	0.519668	Not significant
AC002553.1	-4.13529	3.34642	1.51388	-2.73158	0.00630312	0.0225344	2.20044	Down
AC002553.2	-4.39288	2.22812	1.95603	-2.24581	0.0247163	0.0678036	1.60702	Down
AC002558.1	-4.79708	2.48263	2.34637	-2.04447	0.0409074	0.100408	1.3882	Down
AC002558.3	-5.28991	2.30562	1.83704	-2.87959	0.00398195	0.0154536	2.3999	Down
AC002563.1	-2.27183	2.62814	1.51193	-1.50261	0.13294	0.246581	0.876345	Not significant
AC003005.2	0.638972	1.12167	2.69788	0.236843	0.812779	NA	0.0900276	Not significant
AC003070.1	-0.181546	3.6773	1.06345	-0.170713	0.864449	0.916748	0.0632605	Not significant
AC003072.1	-0.0857525	38.8469	0.617425	-0.138887	0.889539	0.932952	0.0508349	Not significant
AC003092.1	4.70297	98.9363	1.13081	4.15894	1	NA	0	Not significant
AC003101.2	0.829065	3.07292	1.13677	0.729317	0.465808	0.606924	0.331793	Not significant
AC003102.1	0.379528	17.8205	0.547157	0.693636	0.487911	0.626626	0.31166	Not significant
AC003681.1	-2.71317	58.379	0.490718	-5.52899	3.22079e-08	5.55328e-07	7.49204	Down
AC003956.1	-0.417969	2.88231	1.36622	-0.305932	0.759657	0.844728	0.119383	Not significant
AC003957.1	0.20795	4.19179	1.09806	0.189379	0.849796	0.907023	0.0706855	Not significant
AC003958.2	-1.82872	4.10013	1.37184	-1.33304	0.182519	0.312166	0.738691	Not significant
AC003965.1	2.59101	25.8751	0.504038	5.14051	2.7399e-07	3.76976e-06	6.56227	Up
AC003965.2	-0.687614	8.6836	0.747144	-0.920324	0.357404	0.504821	0.446841	Not significant
AC003986.2	-1.19105	2.91926	1.55427	-0.766312	0.443491	0.587078	0.353115	Not significant
AC003991.1	-1.41539	2.27329	1.42645	-0.992249	0.321076	0.46875	0.493392	Not significant
AC003991.2	-0.111018	3.45898	1.08992	-0.101858	0.918869	0.949854	0.0367463	Not significant
AC004000.1	-1.02557	2.48705	1.48498	-0.690627	0.4898	0.628146	0.309981	Not significant
AC004024.1	-0.887703	1.93834	1.63316	-0.543549	0.586752	0.711463	0.231546	Not significant
AC004034.1	0.187667	6.62358	0.793153	0.236609	0.81296	0.881398	0.0899308	Not significant
AC004039.1	-2.87047	3.15891	1.48332	-1.93517	0.0529693	0.12284	1.27598	Not significant
AC004057.1	1.83222	508.531	0.59489	3.07992	0.00207053	0.00897681	2.68392	Up
AC004067.1	-5.00521	2.83909	1.82252	-2.74631	0.00602707	0.0216982	2.21989	Down
AC004069.1	1.46546	2.41008	1.5586	0.94024	0.347094	0.494756	0.459552	Not significant
AC004076.2	-1.82892	8.21994	0.960929	-1.90328	0.0570036	0.129919	1.2441	Not significant
AC004080.2	0.703417	2.95196	1.79775	0.391277	0.695592	0.797567	0.157645	Not significant
AC004112.1	-0.214499	1.09409	1.9583	-0.109533	0.91278	NA	0.0396341	Not significant
AC004129.2	0.713488	4.00845	1.34259	0.531427	0.595123	0.718275	0.225393	Not significant
AC004130.1	1.19143	2.69927	1.21985	0.976702	0.328717	0.476211	0.483178	Not significant
AC004134.1	0.104367	11.847	0.956941	0.109063	0.913152	0.946517	0.0394567	Not significant
AC004148.2	-1.36002	36.7451	0.602868	-2.25592	0.0240754	0.0664627	1.61843	Down
AC004156.1	2.20039	24.5392	0.578235	3.80535	0.000141604	0.000905545	3.84893	Up
AC004221.1	1.75868	19.1112	0.608444	2.89045	0.00384695	0.015032	2.41488	Up
AC004223.3	-1.99145	2.11023	1.47779	-1.34759	0.177791	0.306387	0.750091	Not significant
AC004232.3	-1.78097	6.24677	1.04595	-1.70273	0.0886182	0.182032	1.05248	Not significant
AC004233.1	0.5876	10.3664	1.00611	0.584034	0.559198	0.688472	0.252435	Not significant
AC004233.2	1.60055	13.9752	0.685885	2.33355	0.0196192	0.0565404	1.70732	Up
AC004233.3	1.89505	148.209	0.450849	4.20329	2.63062e-05	0.000210559	4.57994	Up
AC004233.4	1.89418	1.44676	1.63828	1.1562	0.247601	0.389739	0.606247	Not significant
AC004241.1	2.49761	11.872	1.31198	1.9037	0.0569492	0.129833	1.24451	Not significant
AC004241.2	4.81939	1.79392	3.92134	1.22902	0.219066	0.35678	0.659425	Not significant
AC004241.3	-0.39552	6.93867	1.0147	-0.38979	0.696692	0.798406	0.156959	Not significant
AC004241.4	-0.0676863	2.64461	1.72553	-0.0392264	0.96871	0.981034	0.0138063	Not significant
AC004241.5	4.58867	3.43559	2.19305	2.09237	0.0364054	0.0918006	1.43883	Up
AC004253.1	-3.03998	5.05287	1.31595	-2.31011	0.0208822	0.0594093	1.68022	Down
AC004263.1	-0.0609791	4.70267	1.31582	-0.0463432	0.963037	0.977431	0.0163572	Not significant
AC004264.1	1.15927	45.4174	0.628703	1.84391	0.0651967	0.144377	1.18577	Not significant
AC004264.2	2.03227	1.6235	1.68655	1.20499	0.228207	0.367582	0.64167	Not significant
AC004383.1	-3.86037	1.64261	2.1913	-1.76168	0.0781234	0.165889	1.10722	Not significant
AC004449.1	1.13532	5.71916	0.982017	1.15611	0.247636	0.389768	0.606186	Not significant
AC004453.1	1.48156	153.551	0.565697	2.619	0.00881878	0.0296426	2.05459	Up
AC004453.2	-1.12319	1.35001	2.32275	-0.483561	0.628698	0.744966	0.201558	Not significant
AC004461.2	-0.26971	13.701	1.07936	-0.24988	0.80268	0.874346	0.0954577	Not significant
AC004466.1	0.53565	1.1378	2.0683	0.258981	0.79565	NA	0.0992779	Not significant
AC004466.2	-0.952366	5.34793	1.05344	-0.904049	0.365969	0.513801	0.436555	Not significant
AC004471.1	0.028034	41.3958	0.479339	0.0584847	0.953363	0.971187	0.0207419	Not significant
AC004471.2	2.69069	4.54482	1.40625	1.91337	0.0557003	0.127614	1.25414	Not significant
AC004477.1	1.45727	77.9582	0.432987	3.36561	0.00076374	0.00386308	3.11705	Up
AC004477.3	-1.63771	8.17085	0.810658	-2.02022	0.0433608	0.104885	1.3629	Down
AC004490.1	2.26487	1.61645	2.06722	1.09561	0.273249	0.417786	0.563441	Not significant
AC004492.1	-4.55558	1.93587	1.94313	-2.34445	0.0190552	0.0552934	1.71999	Down
AC004540.1	3.40211	8.23472	0.900184	3.77935	0.000157238	0.000992911	3.80344	Up
AC004552.1	-0.00861603	3.51598	1.16924	-0.00736894	0.99412	0.996574	0.00256098	Not significant
AC004554.1	0.807235	1.34384	2.75548	0.292956	0.769555	0.85189	0.11376	Not significant
AC004554.2	0.548763	1.09595	1.80873	0.303397	0.761587	NA	0.11828	Not significant
AC004556.1	2.32201	95.1958	0.4284	5.42019	5.95353e-08	9.64055e-07	7.22523	Up
AC004585.1	0.653583	223.162	0.307215	2.12745	0.033383	0.0857383	1.47647	Up
AC004593.1	0.683925	2.65004	1.47712	0.463012	0.643355	0.756722	0.191549	Not significant
AC004593.3	-0.886794	4.33255	0.915592	-0.968547	0.332771	0.480255	0.477854	Not significant
AC004596.1	0.125814	15.1912	0.670006	0.187781	0.851049	0.908026	0.0700456	Not significant
AC004623.1	-2.04895	5.66913	0.970413	-2.11142	0.0347361	0.0883866	1.45922	Down
AC004656.1	-0.508	149.882	1.39511	-0.36413	1	NA	0	Not significant
AC004678.1	-0.493095	8.86106	0.942405	-0.523231	0.600814	0.722987	0.22126	Not significant
AC004678.2	-0.640205	2.47706	1.43855	-0.445036	0.656293	0.767222	0.182902	Not significant
AC004687.1	1.92142	12.7288	0.841869	2.28233	0.0224701	0.0629162	1.6484	Up
AC004687.2	1.18938	6.53995	0.956799	1.24308	0.213837	0.350408	0.669917	Not significant
AC004696.1	-4.27493	1.39052	2.40385	-1.77837	0.0753437	0.161229	1.12295	Not significant
AC004706.1	1.31571	30.3194	0.620244	2.12127	0.0338991	0.0867527	1.46981	Up
AC004706.3	-1.14732	56.0374	0.554632	-2.06861	0.0385824	0.095963	1.41361	Down
AC004707.1	-1.49574	1.92445	1.83447	-0.815355	0.414869	0.560985	0.382089	Not significant
AC004765.1	-3.01207	4.17296	1.14492	-2.63081	0.0085181	0.028837	2.06966	Down
AC004771.1	-0.0625713	7.40561	0.771064	-0.0811493	0.935323	0.960374	0.0290383	Not significant
AC004771.3	-0.107397	35.0195	0.492345	-0.218133	0.827326	0.891588	0.0823235	Not significant
AC004771.5	1.81604	13.2632	0.643498	2.82213	0.00477055	0.01793	2.32143	Up
AC004784.1	-0.653116	1.88128	1.8458	-0.353838	0.72346	0.817791	0.140585	Not significant
AC004801.2	-1.44946	10.5785	0.980625	-1.4781	0.139381	0.255341	0.855795	Not significant
AC004801.3	-1.72744	3.64465	1.9876	-0.869109	0.384787	0.532521	0.414779	Not significant
AC004801.5	-1.99279	1.58274	1.99594	-0.998419	0.318076	0.465603	0.497469	Not significant
AC004801.6	-1.76003	4.37681	1.29853	-1.35541	0.175288	0.303067	0.756247	Not significant
AC004803.1	0.196132	101.723	0.345818	0.567154	0.570609	0.698234	0.243661	Not significant
AC004812.2	0.70037	112.212	0.388382	1.8033	0.0713411	0.154723	1.14666	Not significant
AC004816.1	1.05343	197.675	0.294282	3.57968	0.000344021	0.00195201	3.46341	Up
AC004816.2	2.54228	5.09381	1.25822	2.02053	0.043328	0.104827	1.36323	Up
AC004817.3	-3.43744	5.97639	1.04339	-3.29451	0.000985945	0.00480058	3.00615	Down
AC004825.2	1.52569	23.3036	0.651468	2.34193	0.0191842	0.0555843	1.71706	Up
AC004830.1	-0.406272	2.35722	1.53213	-0.265168	0.79088	0.866279	0.101889	Not significant
AC004832.4	-1.05761	3.02396	1.25561	-0.842303	0.399618	0.546998	0.398355	Not significant
AC004832.5	-0.114387	6.15246	0.831444	-0.137576	0.890575	0.933256	0.0503293	Not significant
AC004832.6	0.105823	1.16217	2.40793	0.0439478	0.964946	NA	0.015497	Not significant
AC004834.1	1.23402	5.68948	1.06298	1.16091	0.24568	0.387506	0.60963	Not significant
AC004837.2	-4.55515	2.28233	1.70522	-2.67131	0.00755565	0.0261532	2.12173	Down
AC004839.1	1.60171	6.82381	0.868658	1.84389	0.0651989	0.144377	1.18576	Not significant
AC004840.1	1.13076	2.65171	1.98675	0.569151	0.569253	0.696971	0.244694	Not significant
AC004846.1	0.962712	709.178	0.259318	3.71248	0.000205239	0.00125165	3.68774	Up
AC004846.2	-1.13252	4.86283	1.26522	-0.895118	0.370724	0.518512	0.430949	Not significant
AC004854.2	2.1644	21.66	0.77309	2.79967	0.00511553	0.0189644	2.29111	Up
AC004865.1	-3.42508	1.09709	2.62847	-1.30307	0.192551	NA	0.715454	Not significant
AC004865.2	-1.94774	2.95936	1.25796	-1.54833	0.121542	0.230728	0.915275	Not significant
AC004877.1	1.00258	3.39098	1.81701	0.551777	0.581101	0.706457	0.235748	Not significant
AC004877.2	3.89457	2.77559	1.98594	1.96107	0.0498707	0.117334	1.30215	Up
AC004884.2	-4.0354	3.06478	1.68002	-2.40199	0.016306	0.0490175	1.78765	Down
AC004889.1	0.376135	173.186	0.308185	1.22049	0.222281	0.36052	0.653098	Not significant
AC004890.2	1.2435	65.5366	0.399025	3.11635	0.00183107	0.0080963	2.73729	Up
AC004890.3	-0.0571563	28.556	0.937936	-0.0609384	0.951408	0.97005	0.0216331	Not significant
AC004893.1	-4.80655	1.51186	2.52196	-1.90588	0.0566659	0.129276	1.24668	Not significant
AC004895.1	3.35997	3.81769	1.6853	1.99369	0.0461857	0.110267	1.33549	Up
AC004898.1	-4.88776	2.72026	2.23786	-2.18412	0.0289535	0.0766225	1.5383	Down
AC004900.1	-0.553003	1.16626	2.0338	-0.271906	0.785694	NA	0.104747	Not significant
AC004908.1	-0.480587	11.2327	0.661705	-0.726286	0.467664	0.608486	0.330066	Not significant
AC004908.2	0.81418	21.8888	0.63833	1.27548	0.202138	0.336499	0.694352	Not significant
AC004908.3	0.144462	1.05642	2.73122	0.0528928	0.957817	NA	0.0187173	Not significant
AC004917.1	1.42985	5.4686	0.870878	1.64185	0.10062	0.200281	0.997315	Not significant
AC004918.1	1.17612	1.62247	3.10158	0.379202	0.704538	0.803948	0.152096	Not significant
AC004918.3	0.323272	11.3798	0.906142	0.356756	0.721274	0.816287	0.1419	Not significant
AC004921.1	0.886429	0.992775	2.47431	0.358253	0.720154	NA	0.142575	Not significant
AC004922.1	0.827931	5.33291	1.18386	0.699347	0.484335	0.623881	0.314854	Not significant
AC004923.4	0.887549	21.7616	0.512861	1.73058	0.083526	0.174089	1.07818	Not significant
AC004943.1	-1.00393	4.04144	1.27871	-0.785115	0.432386	0.576647	0.364128	Not significant
AC004943.2	1.17212	68.222	0.703825	1.66535	0.0958425	0.19312	1.01844	Not significant
AC004951.1	-0.843833	14.2125	0.742605	-1.13631	0.255825	0.399076	0.592057	Not significant
AC004951.2	1.37918	38.7654	0.560764	2.45947	0.0139143	0.043069	1.85654	Up
AC004951.3	-0.724988	2.28421	1.58305	-0.457969	0.646974	0.759424	0.189113	Not significant
AC004967.1	3.52673	71.2033	0.637321	5.53367	3.13592e-08	5.43528e-07	7.50363	Up
AC004967.2	2.20081	81.7451	0.685178	3.21203	0.001318	0.00613214	2.88008	Up
AC004975.1	-2.4812	4.3526	1.06244	-2.33537	0.0195239	0.056343	1.70943	Down
AC004975.2	1.22396	102.781	0.915499	1.33693	0.181245	0.310537	0.741734	Not significant
AC004980.1	1.86938	192.921	0.447757	4.17499	2.97999e-05	0.00023503	4.52579	Up
AC004980.2	-0.754609	1.83586	2.46477	-0.306158	0.759484	0.844711	0.119481	Not significant
AC004980.3	1.1763	10.9302	0.720963	1.63156	0.102772	0.20347	0.988126	Not significant
AC004982.1	-1.72472	1.82845	1.88136	-0.916741	0.359279	0.506697	0.444569	Not significant
AC004982.2	1.50642	14.2429	0.751477	2.00461	0.0450043	0.108048	1.34675	Up
AC004987.2	0.0414919	44.978	0.545236	0.0760991	0.93934	0.962407	0.0271771	Not significant
AC004988.1	4.05785	1.0609	2.84966	1.42398	0.154453	NA	0.811203	Not significant
AC005000.1	-0.435075	28.4314	0.582288	-0.747182	0.454954	0.597251	0.342033	Not significant
AC005005.3	1.65864	85.778	0.797839	2.07892	0.037625	0.0941175	1.42452	Up
AC005005.4	-0.778103	9.00604	1.22322	-0.636108	0.524706	0.658863	0.280084	Not significant
AC005006.1	1.1194	1.13352	2.32869	0.480701	0.630729	NA	0.200157	Not significant
AC005020.1	-2.30322	1.42196	2.17604	-1.05844	0.289853	0.435353	0.537822	Not significant
AC005034.2	-3.68665	1.30854	2.56958	-1.43473	0.151364	0.271517	0.819978	Not significant
AC005034.3	-2.14798	137.359	0.500613	-4.29069	1.78118e-05	0.000149873	4.74929	Down
AC005034.5	-2.0125	5.76018	1.2275	-1.63951	0.101106	0.201014	0.995222	Not significant
AC005041.3	1.06977	172.697	0.706077	1.51509	0.129749	0.242178	0.886896	Not significant
AC005042.1	-5.18134	2.59462	1.86037	-2.78511	0.00535101	0.0196912	2.27156	Down
AC005046.1	-3.39132	33.6276	0.57431	-5.90504	3.52572e-09	7.6515e-08	8.45275	Down
AC005050.1	2.24459	8.6918	0.953938	2.35297	0.018624	0.0543296	1.72993	Up
AC005070.3	-5.53484	4.39687	1.68481	-3.28514	0.00101933	0.00494214	2.99168	Down
AC005076.1	1.58335	43.8542	0.412035	3.84276	0.000121659	0.000792888	3.91486	Up
AC005077.2	-1.07913	7.22651	0.808922	-1.33404	0.182191	0.311813	0.739472	Not significant
AC005077.4	0.575872	93.8412	0.478054	1.20462	0.228351	0.367712	0.641396	Not significant
AC005086.1	-0.781917	1.2052	2.61205	-0.29935	0.764673	NA	0.116524	Not significant
AC005091.1	-1.12848	1.78925	1.737	-0.649673	0.515904	0.651093	0.287431	Not significant
AC005104.1	-4.90829	5.66782	1.63997	-2.99292	0.00276322	0.0114218	2.55859	Down
AC005154.2	-0.699268	1.98232	1.59492	-0.438433	0.661072	0.770824	0.179751	Not significant
AC005180.1	-0.753103	18.9185	0.655864	-1.14826	0.250861	0.393613	0.600567	Not significant
AC005180.2	-0.013767	27.2574	0.652897	-0.0210861	0.983177	0.990098	0.00736829	Not significant
AC005183.1	-2.46594	1.96617	1.87753	-1.3134	0.189049	0.3204	0.723425	Not significant
AC005197.1	2.98113	1.3817	2.3279	1.28061	0.200332	0.334285	0.698251	Not significant
AC005224.1	0.37423	27.0903	0.538182	0.695361	0.486829	0.625854	0.312623	Not significant
AC005225.4	1.60582	2.84914	1.96566	0.816937	0.413964	0.560276	0.383037	Not significant
AC005229.4	0.562095	197.816	0.490066	1.14698	0.251391	0.394204	0.59965	Not significant
AC005253.1	1.02759	210.594	0.549993	1.86837	0.0617112	0.137973	1.20964	Not significant
AC005256.1	2.67257	78.5992	0.638779	4.18388	2.86578e-05	0.000227416	4.54276	Up
AC005261.1	-0.561074	383.959	0.493966	-1.13586	0.256017	0.399322	0.591731	Not significant
AC005261.2	-1.04515	1.12952	1.83399	-0.569876	0.568761	NA	0.24507	Not significant
AC005261.3	0.53358	45.4279	0.772504	0.690715	0.489744	0.62811	0.31003	Not significant
AC005261.5	-2.76884	50.4277	0.83003	-3.33584	0.000850433	0.00423315	3.07036	Down
AC005264.1	1.81466	13.18	0.757845	2.39451	0.0166428	0.0497843	1.77877	Up
AC005280.2	1.14838	22.1464	0.690832	1.66231	0.09645	0.194124	1.0157	Not significant
AC005280.3	3.62153	1.44235	3.69189	0.980941	0.326622	0.474126	0.485955	Not significant
AC005288.1	-1.32063	313.115	0.391072	-3.37694	0.000732977	0.0037262	3.13491	Down
AC005291.1	0.732926	131.921	0.253923	2.88641	0.0038966	0.0151876	2.40931	Up
AC005291.2	0.29956	257.982	0.234415	1.2779	0.201284	0.335434	0.696191	Not significant
AC005293.1	-1.22046	5.02749	1.03887	-1.17479	0.240078	0.381241	0.619647	Not significant
AC005304.2	3.37696	1.40993	2.77949	1.21496	0.224382	0.363113	0.649012	Not significant
AC005306.1	1.23828	1.11041	2.44148	0.507183	0.612027	NA	0.21323	Not significant
AC005326.1	0.139409	3.98808	1.53188	0.0910054	0.927488	0.955804	0.0326916	Not significant
AC005329.1	-0.10839	38.2223	0.50268	-0.215624	0.829281	0.892947	0.0812984	Not significant
AC005329.3	1.17305	4.44276	1.38798	0.845145	0.39803	0.54521	0.400084	Not significant
AC005330.1	2.5421	19.9467	0.745199	3.4113	0.000646533	0.00335717	3.18941	Up
AC005332.1	0.985468	4.51775	1.00112	0.984366	0.324936	0.4723	0.488202	Not significant
AC005332.3	-4.61667	3.093	1.76092	-2.62174	0.00874825	0.0294611	2.05808	Down
AC005332.4	0.756865	258.518	0.324095	2.33532	0.0195269	0.0563444	1.70937	Up
AC005332.5	-2.03663	10.854	0.790867	-2.57518	0.0100188	0.0328931	1.99919	Down
AC005332.6	-0.165626	91.6694	0.390648	-0.423979	0.671581	0.779232	0.172901	Not significant
AC005342.1	0.200569	2.54737	1.96155	0.10225	0.918558	0.949729	0.0368934	Not significant
AC005343.1	-2.93046	2.22433	1.82196	-1.60841	0.107745	0.210437	0.967603	Not significant
AC005355.1	-0.181884	2.17662	1.55252	-0.117154	0.906738	0.942897	0.0425181	Not significant
AC005355.2	1.46092	3.57711	1.39088	1.05036	0.293555	0.439166	0.532311	Not significant
AC005363.2	2.89176	5.83532	1.12049	2.5808	0.00985729	0.0324698	2.00624	Up
AC005379.1	0.451603	4.34147	1.20666	0.374258	0.708212	0.806733	0.149836	Not significant
AC005383.1	-0.0496592	1.66134	2.70725	-0.0183431	0.985365	0.991402	0.0064028	Not significant
AC005387.1	0.850053	5.09526	1.08773	0.781493	0.434513	0.578983	0.361998	Not significant
AC005387.2	1.1057	8.85014	0.858879	1.28738	0.197963	0.331335	0.703417	Not significant
AC005391.1	-3.55684	1.32795	2.2806	-1.55961	0.118852	0.226887	0.924992	Not significant
AC005392.1	-3.08991	1.25913	2.28366	-1.35305	0.176038	NA	0.754393	Not significant
AC005392.2	1.16807	5.73634	1.12766	1.03583	0.300283	0.446213	0.52247	Not significant
AC005393.1	2.34988	3.35149	1.82613	1.28681	0.198161	0.331572	0.702981	Not significant
AC005394.2	-1.63095	1.19339	2.38651	-0.683403	0.494352	NA	0.305963	Not significant
AC005410.2	-2.46313	1.18772	2.32576	-1.05907	0.289569	NA	0.538247	Not significant
AC005476.2	5.67556	10.1049	1.61075	3.52354	0.000425816	0.00233931	3.37078	Up
AC005479.1	-0.465422	26.2374	0.791747	-0.587842	0.556638	0.686416	0.254427	Not significant
AC005479.2	0.0687282	21.8566	0.691667	0.0993661	0.920848	0.951162	0.0358122	Not significant
AC005480.1	-1.78926	3.38424	1.34999	-1.32539	0.185041	0.315364	0.732733	Not significant
AC005498.2	1.71606	10.1063	0.930238	1.84476	0.0650732	0.144195	1.1866	Not significant
AC005498.3	0.736369	14.3116	0.861189	0.855061	0.392518	0.54012	0.406141	Not significant
AC005519.1	-0.775051	16.8601	0.582311	-1.33099	0.183192	0.313038	0.737095	Not significant
AC005520.2	3.02211	74.6041	0.509898	5.9269	3.08715e-09	6.81468e-08	8.51044	Up
AC005520.5	-0.646843	2.45023	1.41751	-0.456323	0.648157	0.760167	0.18832	Not significant
AC005523.1	0.744671	4.67902	1.1531	0.645797	0.518411	0.653296	0.285326	Not significant
AC005524.1	-0.900603	4.7915	1.21385	-0.74194	0.458124	0.599981	0.339017	Not significant
AC005534.1	2.2362	5.86051	1.44372	1.54892	0.121401	0.230517	0.915778	Not significant
AC005537.1	1.48355	4.78135	1.11334	1.33253	0.182687	0.312384	0.738291	Not significant
AC005540.1	-0.261655	20.1442	0.725839	-0.360486	0.718484	0.814289	0.143583	Not significant
AC005546.1	-1.52765	5.13938	1.3625	-1.12121	0.262198	0.406064	0.58137	Not significant
AC005578.1	0.0663107	1.98054	1.69938	0.0390207	0.968874	0.981119	0.0137327	Not significant
AC005586.1	-1.04794	78.7721	0.4572	-2.29208	0.0219008	0.0616277	1.65954	Down
AC005593.1	1.66648	2.84357	1.37929	1.20822	0.226964	0.366185	0.644042	Not significant
AC005614.2	1.993	1.3907	2.34459	0.850045	0.3953	0.542706	0.403073	Not significant
AC005618.1	-0.341095	2.90409	1.21361	-0.281058	0.778666	0.858008	0.108649	Not significant
AC005622.1	4.9268	13.5538	3.31489	1.48627	1	NA	0	Not significant
AC005632.1	0.623509	143.057	0.63548	0.981162	0.326513	0.474027	0.486099	Not significant
AC005632.2	-0.674531	5.94475	0.86542	-0.779426	0.435729	0.580068	0.360784	Not significant
AC005632.3	0.863795	52.2076	0.802674	1.07615	0.281861	0.426894	0.549964	Not significant
AC005632.4	0.943793	9.26205	0.788543	1.19688	0.231352	0.371346	0.635726	Not significant
AC005670.1	0.139864	2.81189	1.29584	0.107933	0.914049	0.947097	0.0390304	Not significant
AC005674.2	-0.951713	32.3342	0.637156	-1.49369	0.135257	0.249741	0.868841	Not significant
AC005695.1	-0.54381	3.19442	1.48305	-0.366684	0.713854	0.810634	0.14639	Not significant
AC005695.3	-0.455119	1.21767	2.34847	-0.193793	0.846338	NA	0.0724564	Not significant
AC005696.1	0.897855	32.7193	0.488372	1.83847	0.0659938	0.145719	1.1805	Not significant
AC005696.3	0.209527	3.71281	1.12138	0.186848	0.85178	0.908387	0.0696726	Not significant
AC005702.2	-3.6762	1.20657	3.01485	-1.21937	0.222705	NA	0.652269	Not significant
AC005703.6	0.526756	17.9602	0.79771	0.660336	0.509038	0.645101	0.29325	Not significant
AC005726.1	-0.700229	125.639	0.281471	-2.48775	0.0128554	0.0403468	1.89092	Down
AC005726.3	-0.318805	19.186	0.552203	-0.577332	0.563715	0.691937	0.24894	Not significant
AC005730.2	4.35765	10.1899	1.44478	3.01614	0.00256018	0.0107242	2.59173	Up
AC005730.3	-1.04203	3.18637	1.17656	-0.885659	0.375801	0.523432	0.425042	Not significant
AC005736.1	0.394343	9.10646	0.987787	0.399219	0.689732	0.793572	0.16132	Not significant
AC005746.1	-0.122234	5.2423	1.30183	-0.0938944	0.925193	0.954122	0.0337676	Not significant
AC005753.1	3.62186	1.27798	3.76058	0.963114	0.33549	NA	0.47432	Not significant
AC005759.1	2.63736	5.49192	1.05898	2.49047	0.0127573	0.0400987	1.89424	Up
AC005775.1	1.41813	36.9272	0.432693	3.27744	0.00104753	0.00505558	2.97983	Up
AC005776.1	1.11096	5.37569	1.22029	0.910407	0.362608	0.510522	0.440562	Not significant
AC005776.2	1.89653	37.7619	1.10947	1.70941	0.0873752	0.180118	1.05861	Not significant
AC005779.1	-2.69327	1.96275	1.65955	-1.6229	0.104612	0.206056	0.98042	Not significant
AC005785.1	-0.0365458	12.797	0.690727	-0.0529092	0.957804	0.974127	0.0187233	Not significant
AC005785.2	-1.56137	3.70735	1.33634	-1.16839	0.242648	0.384062	0.615023	Not significant
AC005786.1	0.947634	3.81459	1.31392	0.721228	0.470769	0.611564	0.327192	Not significant
AC005786.2	2.48097	2.94779	1.52146	1.63065	0.102964	0.203737	0.987315	Not significant
AC005786.4	4.08051	6.56455	1.55342	2.62678	0.0086197	0.0291274	2.06451	Up
AC005822.1	0.282026	2.18825	1.36822	0.206127	0.836692	0.897838	0.0774344	Not significant
AC005828.5	1.32917	12.4977	0.719489	1.84738	0.0646923	0.143516	1.18915	Not significant
AC005829.1	1.48439	21.9046	0.586549	2.53072	0.0113829	0.0365699	1.94375	Up
AC005831.1	-1.0457	144.274	0.379623	-2.75457	0.00587697	0.0212636	2.23085	Down
AC005832.1	-0.987676	1.07811	3.03231	-0.325717	0.744638	NA	0.128055	Not significant
AC005833.1	-2.12827	1.20939	2.22337	-0.95723	0.338451	NA	0.470504	Not significant
AC005837.1	0.512768	7.84432	0.947979	0.540906	0.588572	0.712999	0.2302	Not significant
AC005837.3	-0.347871	9.77842	0.713745	-0.487389	0.625983	0.742585	0.203438	Not significant
AC005838.2	-5.5527	4.45977	1.84156	-3.01522	0.00256795	0.0107464	2.59041	Down
AC005839.1	-1.76343	19.3478	0.899866	-1.95966	0.0500361	0.117616	1.30072	Not significant
AC005840.1	-3.17069	2.97446	1.48025	-2.14199	0.0321939	0.0833501	1.49223	Down
AC005840.2	0.310224	140.405	0.447048	0.693939	0.487721	0.626426	0.311829	Not significant
AC005840.3	2.5358	1.70935	1.82972	1.38589	0.165779	0.290553	0.780469	Not significant
AC005840.4	0.238284	7.20406	0.913928	0.260725	0.794304	0.868707	0.100013	Not significant
AC005842.1	-0.17408	5.32125	0.860967	-0.202191	0.839768	0.900073	0.0758409	Not significant
AC005845.1	-1.93672	8.96553	1.01248	-1.91284	0.0557683	0.127745	1.25361	Not significant
AC005865.1	1.12255	6.49806	0.805968	1.3928	0.163682	0.287726	0.786	Not significant
AC005865.2	0.193627	38.4288	0.487053	0.397548	0.690963	0.794487	0.160545	Not significant
AC005899.8	-1.45116	1.79957	2.13514	-0.679658	0.496721	0.634352	0.303887	Not significant
AC005911.1	0.248828	13.4628	0.85026	0.29265	0.76979	0.852027	0.113628	Not significant
AC005912.1	1.03377	3597.71	0.371643	2.78161	0.00540893	0.0198556	2.26689	Up
AC005920.1	3.18268	5.09551	1.17425	2.71038	0.00672055	0.0237553	2.1726	Up
AC005921.3	-4.9461	3.40017	2.16929	-2.28006	0.0226043	0.0632146	1.64581	Down
AC005954.1	1.25799	5.16673	1.37039	0.917974	0.358633	0.506032	0.44535	Not significant
AC005972.3	-2.21997	14.1287	0.656241	-3.38286	0.000717339	0.00366359	3.14428	Down
AC005999.1	-5.24947	18.0791	0.904197	-5.80567	6.41097e-09	1.29427e-07	8.19308	Down
AC005999.2	-2.88161	6.4337	1.28731	-2.23847	0.0251902	0.0687941	1.59877	Down
AC006001.2	3.14192	153.679	0.320246	9.81095	1.01017e-22	2.51522e-20	21.9956	Up
AC006001.3	1.38324	771.213	0.379562	3.64429	0.000268126	0.00157382	3.57166	Up
AC006017.1	-1.88361	3.17681	1.44114	-1.30702	0.191204	0.323151	0.718502	Not significant
AC006026.3	1.20949	2.41332	1.57584	0.767522	0.442771	0.586466	0.353821	Not significant
AC006058.1	-3.17751	99.564	0.430011	-7.38939	1.47508e-13	8.62547e-12	12.8312	Down
AC006058.3	1.28557	174.562	0.331482	3.87825	0.000105212	0.000700282	3.97794	Up
AC006058.4	-3.80619	66.5322	0.402319	-9.46062	3.06117e-21	6.16386e-19	20.5141	Down
AC006059.1	-0.170343	9.8605	0.693625	-0.245584	0.806005	0.876717	0.0936625	Not significant
AC006064.1	-1.33448	7.64648	0.928378	-1.43743	0.150595	0.270491	0.82219	Not significant
AC006064.2	0.343403	7.17992	1.32505	0.259161	0.795511	0.869369	0.099354	Not significant
AC006064.3	1.05808	15.2279	0.752247	1.40655	0.15956	0.282023	0.797076	Not significant
AC006077.2	1.37267	21.1057	0.994979	1.3796	0.16771	0.293205	0.77544	Not significant
AC006111.2	0.891006	12.8284	0.769348	1.15813	0.24681	0.388758	0.607637	Not significant
AC006116.4	-0.195557	1.16652	1.97206	-0.0991641	0.921008	NA	0.0357366	Not significant
AC006116.8	0.101338	3.61473	1.32697	0.0763676	0.939127	0.962359	0.0272758	Not significant
AC006122.1	-1.4139	7.34868	1.0504	-1.34606	0.178283	0.307007	0.74889	Not significant
AC006128.1	1.51703	13.3279	0.99323	1.52737	0.126669	0.237964	0.89733	Not significant
AC006141.1	-5.61339	4.13183	1.75617	-3.19638	0.00139164	0.00641036	2.85647	Down
AC006159.1	-4.42506	1.92831	2.0285	-2.18145	0.0291505	0.0770468	1.53535	Down
AC006160.1	-0.922583	2.74802	1.37337	-0.671768	0.501732	0.638778	0.299529	Not significant
AC006206.1	-5.33162	3.48973	1.69505	-3.14541	0.00165855	0.00745157	2.78027	Down
AC006206.2	1.00298	95.3876	0.544824	1.84092	0.065633	0.145102	1.18288	Not significant
AC006207.1	1.18636	16.0948	0.762555	1.55577	0.119763	0.2281	0.921676	Not significant
AC006213.1	1.79143	9.83142	0.969165	1.84842	0.0645412	0.143222	1.19016	Not significant
AC006213.2	0.650743	20.1081	0.94357	0.68966	0.490408	0.628717	0.309443	Not significant
AC006213.3	1.3669	6.67359	0.936826	1.45908	0.144544	0.26202	0.840001	Not significant
AC006213.4	-1.65534	2.85993	1.38719	-1.1933	0.232751	0.373033	0.633108	Not significant
AC006213.5	-0.899168	0.989726	2.41214	-0.372768	0.709321	NA	0.149157	Not significant
AC006213.6	-0.308723	7.79309	1.02396	-0.301499	0.763034	0.8471	0.117456	Not significant
AC006249.1	-0.302663	1.96256	2.13896	-0.1415	0.887475	0.931778	0.051844	Not significant
AC006252.1	2.34737	87.0626	0.365885	6.41558	1.40289e-10	4.33137e-09	9.85298	Up
AC006254.1	-0.37926	5.61468	1.15521	-0.328303	0.742682	0.832333	0.129197	Not significant
AC006262.1	0.294468	13.0439	1.26259	0.233226	0.815586	0.883335	0.0885302	Not significant
AC006262.2	1.01979	54.0309	0.528773	1.92859	0.0537813	0.124368	1.26937	Not significant
AC006273.1	-0.876394	1.16083	1.9045	-0.46017	0.645394	NA	0.190175	Not significant
AC006277.1	1.21151	41.3056	0.481195	2.51772	0.0118118	0.037643	1.92768	Up
AC006305.1	-0.739204	12.644	0.685814	-1.07785	0.281101	0.426105	0.551137	Not significant
AC006330.1	0.513378	9.20319	0.931478	0.551144	0.581535	0.706841	0.235424	Not significant
AC006333.2	0.225303	178.214	0.323452	0.696557	0.48608	0.625169	0.313292	Not significant
AC006369.1	4.21379	18.0567	1.28801	3.27156	1	NA	0	Not significant
AC006372.2	1.28198	4.25858	1.56678	0.818227	0.413228	0.559607	0.383811	Not significant
AC006372.3	-0.106735	10.2805	0.915198	-0.116625	0.907157	0.943092	0.0423173	Not significant
AC006378.1	-3.14473	2.94709	1.50746	-2.08612	0.0369681	0.0928352	1.43217	Down
AC006387.1	-4.26021	1.9054	1.92919	-2.2083	0.0272236	0.0730463	1.56505	Down
AC006435.2	0.468969	13.544	0.809425	0.579386	0.562329	0.690675	0.25001	Not significant
AC006441.1	-0.374044	8.69235	0.945369	-0.39566	0.692356	0.795369	0.15967	Not significant
AC006449.2	1.89145	43.7339	0.767599	2.46411	0.0137354	0.042618	1.86216	Up
AC006449.3	-1.73054	1.533	1.83262	-0.944296	0.345018	0.492828	0.462158	Not significant
AC006449.5	1.3061	63.4251	0.413065	3.16198	0.00156702	0.00708988	2.80492	Up
AC006449.6	1.88289	228.183	0.303741	6.19902	5.6815e-10	1.51098e-08	9.24554	Up
AC006452.1	-2.98722	21.4303	1.5717	-1.90062	1	NA	0	Not significant
AC006453.2	1.04042	944.859	0.576368	1.80512	0.0710552	0.154262	1.1484	Not significant
AC006460.1	-0.97861	3.59509	1.3958	-0.701112	0.483233	0.622794	0.315843	Not significant
AC006460.2	0.198847	24.2868	0.564576	0.352207	0.724683	0.818731	0.139852	Not significant
AC006461.1	0	1.03258	4.08046	0	1	NA	0	Not significant
AC006480.2	-0.161872	2.82853	1.64108	-0.0986375	0.921426	0.95159	0.0355395	Not significant
AC006483.1	1.11152	16.537	0.983281	1.13042	0.258298	0.401878	0.587878	Not significant
AC006483.2	0.673664	5.39857	0.994272	0.677546	0.49806	0.635466	0.302718	Not significant
AC006486.2	0.314503	41.2883	0.407864	0.771097	0.440649	0.584478	0.355907	Not significant
AC006487.1	0.297114	138.929	0.936351	0.317311	0.751008	0.838089	0.124355	Not significant
AC006504.1	0.0257653	33.2636	0.651203	0.0395657	0.968439	0.980893	0.0139276	Not significant
AC006504.3	0.231086	6.54808	1.43676	0.160839	0.87222	0.921991	0.0593737	Not significant
AC006504.5	0.32316	193.113	0.472227	0.684333	0.493765	0.63189	0.30648	Not significant
AC006504.8	-0.990953	21.2368	0.554876	-1.7859	0.0741153	0.159292	1.13009	Not significant
AC006511.3	-0.453684	6.01142	0.917416	-0.494524	0.620936	0.738642	0.206953	Not significant
AC006511.5	1.6803	1.7208	2.08885	0.804411	0.421159	0.566582	0.375553	Not significant
AC006518.2	-3.88856	1.80913	2.0378	-1.90821	0.0563636	0.12879	1.249	Not significant
AC006538.1	1.26427	175.413	0.606259	2.08537	0.0370357	0.0929645	1.43138	Up
AC006538.3	-1.27141	1.03859	2.10616	-0.603663	0.546068	NA	0.262753	Not significant
AC006547.1	0.212507	141.877	0.328486	0.646928	0.517678	0.652655	0.28594	Not significant
AC006557.1	-4.06612	1.08987	2.15363	-1.88803	0.0590215	NA	1.22899	Not significant
AC006566.1	1.80873	2.30502	1.62602	1.11237	0.265981	0.409812	0.575149	Not significant
AC006942.1	2.31656	2.03784	2.13679	1.08413	0.278307	0.423283	0.555475	Not significant
AC006946.1	-3.08997	2.83747	1.54621	-1.99841	0.0456719	0.109299	1.34035	Down
AC006946.2	0.527429	15.4715	0.790762	0.666988	0.50478	0.641284	0.296898	Not significant
AC006946.3	0.853789	1.31642	1.79833	0.474769	0.634952	0.749997	0.197259	Not significant
AC006971.1	-4.70297	3.68828	1.5768	-2.9826	0.00285813	0.0117491	2.54392	Down
AC006978.1	-1.84494	34.6286	0.537257	-3.434	0.000594743	0.00313082	3.22567	Down
AC006978.2	-1.26639	2.25809	1.37319	-0.922226	0.356411	0.503818	0.448049	Not significant
AC007000.1	1.57502	4.91576	0.962938	1.63564	0.101915	0.202137	0.991762	Not significant
AC007014.2	0.330163	5.53984	0.906728	0.364125	0.715764	0.812168	0.14523	Not significant
AC007032.1	4.22843	5.28123	1.37234	3.08118	0.00206181	0.00894907	2.68575	Up
AC007038.1	-1.20227	7.52032	1.63113	-0.737075	0.461077	0.602556	0.336227	Not significant
AC007038.2	-2.76909	5.02025	1.14604	-2.41621	0.0156828	0.0475392	1.80458	Down
AC007040.1	-1.42146	2.90434	1.46628	-0.969434	0.332329	0.480003	0.478432	Not significant
AC007040.2	0.144676	86.1233	0.582592	0.248331	0.803878	0.87524	0.0948096	Not significant
AC007041.1	0.965301	1.27001	2.6508	0.364154	0.715743	NA	0.145243	Not significant
AC007066.2	-2.01134	41.7495	0.486837	-4.13145	3.60485e-05	0.000278246	4.44311	Down
AC007092.1	1.68425	1.51266	2.16038	0.779606	0.435623	0.579962	0.36089	Not significant
AC007098.1	-3.73823	12.0969	0.949339	-3.93771	8.22614e-05	0.000566076	4.0848	Down
AC007099.1	-2.65191	2.65559	1.59397	-1.66371	0.0961703	0.193662	1.01696	Not significant
AC007114.1	2.31739	38.0142	0.859912	2.69492	0.00704063	0.0246945	2.15239	Up
AC007114.2	-0.342073	1.87284	1.57867	-0.216684	0.828454	0.892223	0.0817314	Not significant
AC007182.2	-0.568537	32.9301	0.428009	-1.32833	0.18407	0.314146	0.735018	Not significant
AC007191.1	-0.943217	70.5941	0.721672	-1.30699	0.191217	0.323151	0.718474	Not significant
AC007207.1	0.476033	3.20437	1.25158	0.380345	0.703689	0.803567	0.152619	Not significant
AC007207.2	0.11142	1.23688	2.36498	0.0471123	0.962424	NA	0.0166337	Not significant
AC007216.1	1.17644	1.43005	1.66662	0.705883	0.480261	0.620107	0.318523	Not significant
AC007216.2	-1.27911	1.92811	2.13479	-0.599172	0.549058	0.680257	0.260381	Not significant
AC007216.3	-3.00553	11.0068	0.959867	-3.1312	0.00174096	0.00775411	2.75921	Down
AC007216.4	-0.0239455	4.38716	1.14643	-0.0208869	0.983336	0.990135	0.00729813	Not significant
AC007220.1	1.59549	5.07526	1.27528	1.25109	0.210902	0.347048	0.675919	Not significant
AC007229.1	1.28816	4.15114	1.29482	0.994854	0.319807	0.46734	0.495111	Not significant
AC007238.1	0.0805832	5.19549	0.984241	0.0818734	0.934747	0.960053	0.0293058	Not significant
AC007240.1	-1.15891	18.4864	0.936756	-1.23715	0.216032	0.353016	0.665482	Not significant
AC007240.2	1.38453	87.8926	0.480827	2.87948	0.00398332	0.0154554	2.39976	Up
AC007249.1	5.3009	3.14971	2.08387	2.54377	0.0109662	0.0354853	1.95994	Up
AC007249.2	1.60048	20.8532	0.617442	2.59211	0.00953897	0.0316	2.0205	Up
AC007256.1	-1.97924	1.69076	1.61244	-1.22748	0.219642	0.35742	0.658284	Not significant
AC007262.2	1.47629	2.15354	1.49123	0.989986	0.322181	0.469534	0.4919	Not significant
AC007279.1	-3.78345	1.74149	1.93485	-1.95542	0.0505334	0.118484	1.29642	Not significant
AC007285.1	-0.24274	1.46085	2.01231	-0.120627	0.903986	0.941303	0.0438382	Not significant
AC007285.2	-1.8343	1.80276	1.6139	-1.13657	0.255718	0.398958	0.592238	Not significant
AC007292.1	0.093932	15.9577	0.757555	0.123994	0.90132	0.940346	0.0451208	Not significant
AC007292.2	2.14826	18.029	0.722432	2.97365	0.00294277	0.0120367	2.53124	Up
AC007318.1	-0.053346	652.514	0.301368	-0.177013	0.859498	0.913338	0.0657551	Not significant
AC007318.2	0.940302	5.38336	1.17336	0.801374	0.422915	0.568073	0.373747	Not significant
AC007319.1	-0.516203	1.45345	1.89428	-0.272506	0.785233	0.862932	0.105002	Not significant
AC007325.2	1.39576	21.617	0.788808	1.76946	0.0768171	0.163746	1.11454	Not significant
AC007325.4	1.00598	222.731	0.435547	2.30969	0.0209051	0.0594472	1.67975	Up
AC007336.1	-4.81981	7.43907	1.34987	-3.57059	0.000356185	0.00200872	3.44832	Down
AC007336.3	-0.999891	1.99091	1.69358	-0.5904	0.554922	0.685102	0.255768	Not significant
AC007342.6	-3.68491	1.34606	2.11157	-1.74511	0.0809664	0.170473	1.0917	Not significant
AC007342.7	-2.92142	6.09975	1.11268	-2.62557	0.00865049	0.0291956	2.06296	Down
AC007362.1	-6.0927	4.43683	1.60627	-3.79308	0.000148792	0.000943956	3.82742	Down
AC007365.1	-1.31301	7.10077	0.872436	-1.50499	0.132327	0.245821	0.878353	Not significant
AC007382.1	-3.20709	16.7839	0.717804	-4.46791	7.89874e-06	7.36325e-05	5.10244	Down
AC007383.2	1.21977	106.124	0.474841	2.56879	0.0102053	0.0334144	1.99117	Up
AC007387.1	1.99052	4.18802	1.93618	1.02806	0.30392	0.450117	0.517241	Not significant
AC007388.1	1.36628	399.233	0.296977	4.60063	4.21221e-06	4.2593e-05	5.37549	Up
AC007389.1	3.47035	13.0137	0.777052	4.46604	7.96795e-06	7.41583e-05	5.09865	Up
AC007389.4	4.13207	1.72271	2.14334	1.92786	0.0538722	0.124497	1.26864	Not significant
AC007389.5	4.50771	1.4406	2.40704	1.87272	0.0611077	0.136809	1.2139	Not significant
AC007390.2	-3.27513	12.3174	1.07154	-3.05647	0.00223963	0.00959697	2.64982	Down
AC007391.1	1.42201	1.84791	2.1494	0.661584	0.508238	0.64444	0.293933	Not significant
AC007391.2	1.88616	5.62477	1.21123	1.55723	0.119415	0.227624	0.922941	Not significant
AC007405.1	-1.21162	1.48078	2.68595	-0.451094	0.651922	0.763113	0.185805	Not significant
AC007405.2	2.42081	2.22517	1.51733	1.59545	0.110612	0.214841	0.956196	Not significant
AC007405.3	3.77576	31.2976	0.696543	5.42071	5.93623e-08	9.626e-07	7.22649	Up
AC007406.2	3.31443	1.34238	3.55127	0.933309	0.350661	0.498163	0.455113	Not significant
AC007406.3	-1.61038	3.69694	1.34363	-1.19853	0.23071	0.370576	0.636934	Not significant
AC007406.4	0.76595	0.951415	2.78555	0.274972	0.783338	NA	0.106051	Not significant
AC007406.5	-2.16246	116.457	0.491769	-4.39731	1.096e-05	9.83684e-05	4.96019	Down
AC007431.3	-3.88842	1.05705	2.44699	-1.58906	0.112046	NA	0.950602	Not significant
AC007448.3	1.27776	37.6139	0.58754	2.17476	0.0296482	0.0780773	1.528	Up
AC007448.4	2.8662	6.90032	1.80724	1.58595	0.11275	0.217951	0.947885	Not significant
AC007485.2	-0.844554	76.7887	0.447561	-1.88701	0.0591588	0.13353	1.22798	Not significant
AC007496.2	-4.10686	2.05438	2.45329	-1.67402	0.0941268	0.190608	1.02629	Not significant
AC007496.3	-3.71602	3.91242	1.63077	-2.2787	0.0226851	0.0634032	1.64426	Down
AC007497.1	-4.03912	1.22046	2.52553	-1.59932	0.10975	NA	0.959596	Not significant
AC007513.1	-0.281323	2.30732	1.99619	-0.14093	0.887925	0.932124	0.0516237	Not significant
AC007537.1	0.114518	43.5628	1.18453	0.0966783	1	NA	0	Not significant
AC007541.1	1.02989	43.0972	0.410939	2.50618	0.0122043	0.0386229	1.91349	Up
AC007546.1	1.61896	2.11579	1.36508	1.18599	0.235627	0.375978	0.627774	Not significant
AC007560.1	2.33807	1.15442	2.39192	0.97749	0.328326	NA	0.483694	Not significant
AC007566.1	-2.90824	1.99932	2.2881	-1.27103	0.203718	0.338485	0.69097	Not significant
AC007569.1	-0.77274	2.27563	2.03171	-0.380339	0.703694	0.803567	0.152616	Not significant
AC007570.1	-2.55311	4.29422	1.17053	-2.18115	0.0291725	0.0770808	1.53503	Down
AC007610.2	0.681917	3.01035	2.04849	0.332887	0.73922	0.829853	0.131227	Not significant
AC007610.4	-4.23802	1.44725	2.37257	-1.78626	0.0740575	0.159233	1.13043	Not significant
AC007611.1	1.54331	75.047	0.742978	2.0772	0.0377835	0.0944017	1.4227	Up
AC007613.1	2.29388	17.0328	0.76156	3.01208	0.00259467	0.0108354	2.58592	Up
AC007614.1	-0.102647	34.7651	0.450855	-0.227673	0.819901	0.886474	0.0862387	Not significant
AC007620.3	0.264562	1.31514	2.10299	0.125803	0.899888	0.939614	0.0458116	Not significant
AC007622.2	-6.38259	5.96568	1.50688	-4.23563	2.27916e-05	0.00018544	4.64222	Down
AC007637.1	0.352759	28.8339	0.681239	0.517819	0.604584	0.726166	0.218543	Not significant
AC007639.1	-1.41656	9.77473	0.776466	-1.82437	0.0680959	0.149377	1.16688	Not significant
AC007663.1	1.67667	6.01262	0.932396	1.79824	0.0721393	0.15603	1.14183	Not significant
AC007663.2	2.56647	1.94378	2.30275	1.11452	0.265055	0.409229	0.576663	Not significant
AC007663.3	1.30607	25.2494	0.8952	1.45897	0.144573	0.262054	0.839912	Not significant
AC007663.4	-0.593962	18.3695	0.749689	-0.792279	0.428198	0.572976	0.368355	Not significant
AC007666.1	-0.235571	3.0428	1.58253	-0.148857	0.881666	0.927809	0.0546957	Not significant
AC007681.1	-3.10737	2.07079	1.76302	-1.76253	0.0779806	0.165693	1.10801	Not significant
AC007684.1	-4.02237	2.10262	1.89551	-2.12204	0.033834	0.0866197	1.47065	Down
AC007686.3	1.44305	20.8488	0.49447	2.91837	0.00351863	0.0139908	2.45363	Up
AC007686.4	4.35837	1.65937	1.82492	2.38825	0.0169286	0.0504447	1.77138	Up
AC007688.1	0.569898	4.91399	1.02778	0.554493	0.579241	0.705015	0.23714	Not significant
AC007731.1	-2.95326	10.1365	0.888911	-3.32234	0.000892662	0.00441677	3.04931	Down
AC007731.2	-1.57744	13.0041	0.704053	-2.24051	0.0250581	0.0685405	1.60105	Down
AC007731.3	-1.80601	1.82519	1.87572	-0.962837	0.335629	0.483473	0.47414	Not significant
AC007731.4	-0.40787	2.73788	1.90657	-0.213928	0.830603	0.893645	0.0806065	Not significant
AC007773.1	2.21231	40.2975	0.519338	4.25987	2.04549e-05	0.00016886	4.6892	Up
AC007785.1	0.328245	19.2592	0.603619	0.543796	0.586582	0.711295	0.231671	Not significant
AC007785.3	0.45553	2.0301	1.56824	0.290471	0.771456	0.852974	0.112689	Not significant
AC007786.1	3.59291	5.40903	1.25313	2.86715	0.0041419	0.0159504	2.3828	Up
AC007786.2	4.90378	2.37666	2.85149	1.71973	0.0854817	0.17724	1.06813	Not significant
AC007787.2	0.0660307	1.57854	2.43299	0.0271397	0.978348	0.987173	0.00950651	Not significant
AC007823.1	-1.9596	8.28416	0.887343	-2.20839	0.027217	0.073037	1.56516	Down
AC007842.1	-1.57616	14.7894	0.623515	-2.52786	0.0114761	0.0367959	1.94021	Down
AC007846.1	0.3788	536.335	0.500819	0.756362	0.449432	0.592129	0.347336	Not significant
AC007846.2	0.292121	14.4369	0.724173	0.403386	0.686664	0.791436	0.163256	Not significant
AC007848.1	-0.923099	9.49671	1.15026	-0.80251	0.422258	0.567611	0.374422	Not significant
AC007878.1	-6.46142	8.56172	1.62918	-3.96605	7.30722e-05	0.00051166	4.13625	Down
AC007879.2	0.838212	2.27256	1.56871	0.534331	0.593113	0.71662	0.226863	Not significant
AC007879.3	0.702446	12.6607	1.13529	0.618738	0.536089	0.669093	0.270763	Not significant
AC007879.4	2.33553	5.21253	1.4309	1.63221	0.102636	0.203253	0.988701	Not significant
AC007881.3	0.900905	4.87002	0.949862	0.948459	0.342896	0.490818	0.464838	Not significant
AC007906.2	1.04516	218.472	0.585041	1.78647	0.0740227	0.159226	1.13064	Not significant
AC007938.3	-0.713759	1.83768	1.49075	-0.47879	0.632088	0.747564	0.199223	Not significant
AC007950.2	-1.30022	1.53498	2.06623	-0.629273	0.52917	0.662672	0.276404	Not significant
AC007952.1	1.92495	15.6886	0.702881	2.73866	0.0061691	0.0221304	2.20978	Up
AC007952.2	2.21617	81.9553	0.359129	6.17097	6.78724e-10	1.7799e-08	9.16831	Up
AC007952.4	0.743964	14.3774	0.860592	0.864479	0.387325	0.534849	0.411925	Not significant
AC007952.6	-1.93391	4.57653	1.14473	-1.6894	0.0911422	0.186077	1.04028	Not significant
AC007952.8	5.79713	5.27746	1.94649	2.97825	0.00289898	0.0118917	2.53775	Up
AC007952.9	1.62211	1.32597	2.21982	0.730743	0.464936	0.606163	0.332606	Not significant
AC007956.1	-2.11801	9.39995	0.831745	-2.54646	0.0108822	0.0352578	1.96329	Down
AC007969.1	1.15352	420.478	0.391303	2.94789	0.00319954	0.0129142	2.49491	Up
AC007996.1	-0.628685	125.303	0.521622	-1.20525	0.228107	0.367575	0.641861	Not significant
AC008013.1	1.92218	3.40947	1.25031	1.53736	0.124206	0.234537	0.905858	Not significant
AC008013.3	-4.08235	1.10186	2.08894	-1.95427	0.0506694	NA	1.29525	Not significant
AC008014.1	2.02897	77.6651	0.799029	2.53929	0.0111078	0.0358883	1.95437	Up
AC008026.1	0.578794	2.7033	1.54332	0.375032	0.707637	0.806281	0.15019	Not significant
AC008035.1	2.08332	9.40759	1.2182	1.71016	0.0872361	0.179879	1.0593	Not significant
AC008038.1	0.977131	7715.38	0.319644	3.05694	0.0022361	0.00958519	2.65051	Up
AC008074.2	0.043037	9.43723	0.882149	0.0487865	0.961089	0.976139	0.0172362	Not significant
AC008079.1	0.266649	13.6799	0.764807	0.348648	0.727354	0.820709	0.138254	Not significant
AC008083.1	2.13909	1.90478	1.92793	1.10953	0.267203	0.411202	0.573158	Not significant
AC008083.2	-2.0398	1.11897	2.573	-0.792769	0.427912	NA	0.368645	Not significant
AC008105.1	0.869213	4.3452	1.18099	0.736002	0.461729	0.603034	0.335613	Not significant
AC008105.2	1.40009	30.1573	0.63722	2.19718	0.0280073	0.0746419	1.55273	Up
AC008105.3	1.93759	77.2944	0.507211	3.82009	0.000133402	0.000859029	3.87484	Up
AC008109.1	0.872877	90.637	0.286872	3.04274	0.00234431	0.00994775	2.62998	Up
AC008115.1	1.47602	1.2833	2.00893	0.734728	0.462505	NA	0.334883	Not significant
AC008115.2	-1.1502	3.62724	1.55585	-0.739279	0.459738	0.601451	0.33749	Not significant
AC008115.3	-2.00218	20.0909	0.498043	-4.02009	5.8175e-05	0.000419005	4.23526	Down
AC008124.1	0.890084	498.511	0.503607	1.76742	0.0771586	0.164383	1.11262	Not significant
AC008133.1	4.18549	2.98858	1.60229	2.61219	0.00899633	0.0301082	2.04593	Up
AC008133.2	0.776542	1.52879	1.87097	0.415048	0.678107	0.785073	0.168702	Not significant
AC008147.1	0.737953	1.55142	2.00242	0.368531	0.712478	0.809764	0.147229	Not significant
AC008147.2	-2.36234	14.2521	1.09115	-2.165	0.0303876	0.079608	1.5173	Down
AC008147.3	2.58536	4.21475	1.57719	1.63922	0.101167	0.201098	0.99496	Not significant
AC008149.1	-1.09509	1.76439	1.77769	-0.616015	0.537884	0.670521	0.269311	Not significant
AC008243.1	-2.72333	1.5126	2.0408	-1.33444	0.182059	0.311632	0.739788	Not significant
AC008264.2	-3.07984	14.2631	0.839899	-3.66692	0.000245489	0.00146057	3.60997	Down
AC008267.2	1.61749	1.89123	2.25488	0.717331	0.47317	0.613842	0.324983	Not significant
AC008267.3	1.45006	17.8459	0.938091	1.54575	0.122164	0.231493	0.913055	Not significant
AC008267.7	0.58653	1.25889	2.02619	0.289474	0.772219	NA	0.11226	Not significant
AC008280.3	1.43299	3.1472	1.68166	0.852129	0.394142	0.541776	0.404347	Not significant
AC008393.1	2.07679	47.7355	0.434127	4.78383	1.71988e-06	1.93987e-05	5.7645	Up
AC008397.2	2.23699	1.2914	1.90671	1.17322	0.24071	0.382086	0.618507	Not significant
AC008403.3	0.865223	7.35883	1.04691	0.826454	0.408547	0.555561	0.388758	Not significant
AC008427.1	0.129255	1.76622	1.67279	0.0772694	0.938409	0.962347	0.0276077	Not significant
AC008429.1	0.913162	23.0011	0.442583	2.06326	0.0390883	0.0970127	1.40795	Up
AC008429.2	-1.92208	34.2791	0.444318	-4.32591	1.51907e-05	0.000130382	4.81842	Down
AC008429.4	-1.28133	1.05225	1.88893	-0.678334	0.49756	NA	0.303154	Not significant
AC008434.1	-5.26367	3.34369	1.75807	-2.99401	0.0027534	0.0113855	2.56013	Down
AC008438.1	1.42775	30.1102	0.536482	2.66132	0.0077836	0.0268011	2.10882	Up
AC008438.2	0.284169	1.24035	1.94193	0.146333	0.883658	NA	0.0537157	Not significant
AC008440.1	0.463282	11.7798	1.13972	0.406487	0.684385	0.789814	0.1647	Not significant
AC008440.3	2.09942	172.374	0.430522	4.87645	1.0801e-06	1.28327e-05	5.96654	Up
AC008443.2	-0.762849	60.2667	0.499034	-1.52865	0.126351	0.237535	0.898422	Not significant
AC008443.4	3.26361	32.7429	0.757217	4.31	1.63252e-05	0.000139082	4.78714	Up
AC008443.5	5.03373	3.03971	2.10516	2.39114	0.016796	0.050152	1.77479	Up
AC008443.6	-0.85743	27.4402	0.874087	-0.980943	0.326621	0.474126	0.485956	Not significant
AC008464.1	-3.14186	3.38041	1.46437	-2.14553	0.0319102	0.0827265	1.49607	Down
AC008467.1	1.09019	3.26728	1.64826	0.661421	0.508343	0.644502	0.293843	Not significant
AC008481.1	0.539984	1.68616	1.65455	0.326363	0.74415	0.833389	0.12834	Not significant
AC008481.2	2.78434	6.87329	1.09752	2.53695	0.0111823	0.036052	1.95147	Up
AC008494.1	-0.43913	4.0729	1.08449	-0.40492	0.685536	0.79063	0.16397	Not significant
AC008494.3	-0.0608523	8.91253	0.78279	-0.0777377	0.938037	0.962221	0.0277802	Not significant
AC008498.1	-1.89289	1.35297	2.22994	-0.848853	0.395963	0.543408	0.402345	Not significant
AC008498.2	-4.13198	1.44406	2.46487	-1.67635	0.0936701	0.189921	1.0284	Not significant
AC008507.1	0.328826	4.39246	1.45005	0.226769	0.820603	0.886871	0.0858667	Not significant
AC008507.2	-4.26903	1.24558	2.85841	-1.4935	0.135307	NA	0.86868	Not significant
AC008537.2	-0.0841467	3.77402	1.08779	-0.0773559	0.93834	0.962319	0.0276396	Not significant
AC008537.4	0.939912	12.0676	0.84807	1.1083	0.267734	0.411711	0.572296	Not significant
AC008543.1	-2.94842	6.61619	1.0659	-2.76613	0.0056726	0.0206241	2.24622	Down
AC008543.3	-3.93435	1.25161	2.25623	-1.74377	0.0811996	NA	1.09045	Not significant
AC008555.1	0.29074	1.90331	1.35097	0.215208	0.829605	0.893038	0.0811286	Not significant
AC008555.2	-1.62472	1.70894	1.79877	-0.903241	0.366398	0.514263	0.436047	Not significant
AC008555.5	1.37901	13.7845	0.687562	2.00566	0.0448929	0.107825	1.34782	Up
AC008555.8	-1.91916	47.2129	0.723368	-2.65309	0.00797578	0.0273122	2.09823	Down
AC008569.2	0.686126	9.00072	1.22299	0.561023	0.574782	0.701542	0.240497	Not significant
AC008608.2	1.65656	52.2898	0.461673	3.58818	0.000332997	0.00189923	3.47756	Up
AC008610.1	1.32785	20.7456	0.634722	2.09202	0.0364365	0.0918589	1.43846	Up
AC008619.1	-0.766403	17.928	0.566503	-1.35287	0.176098	0.304081	0.754245	Not significant
AC008622.1	0.853663	1.07409	2.57609	0.33138	0.740358	NA	0.130558	Not significant
AC008622.2	2.50886	20.3152	1.23672	2.02865	0.0424943	0.103209	1.37167	Up
AC008632.1	0.399024	6.22895	1.19259	0.334586	0.737937	0.829061	0.13198	Not significant
AC008649.2	1.3681	27.4474	0.619049	2.21001	0.0271044	0.0728276	1.56696	Up
AC008655.2	3.27122	2.98525	1.54683	2.11479	0.0344482	0.0878407	1.46283	Up
AC008663.2	0.716367	1.64843	1.95361	0.36669	0.713851	0.810634	0.146393	Not significant
AC008669.1	-4.18807	5.57732	1.54789	-2.70567	0.00681666	0.024018	2.16643	Down
AC008676.1	-0.913981	10.2202	0.679053	-1.34596	0.178314	0.307038	0.748814	Not significant
AC008676.3	-0.249014	7.80058	0.890836	-0.279528	0.779839	0.858996	0.107995	Not significant
AC008687.2	0.968693	1.88017	1.66697	0.58111	0.561167	0.689906	0.250908	Not significant
AC008687.4	0.234987	30.2675	0.818482	0.2871	0.774035	0.854887	0.111239	Not significant
AC008691.1	0.60046	9.66772	0.768551	0.781288	0.434633	0.57901	0.361877	Not significant
[truncated: 23,827 more rows]
