# Supplementary material for: Biphasic Adaptations of Gastric Epithelial Cells in Chronic H. pylori Infection from Stress to Tolerance
Source: Int J Mol Sci. 2025 Sep 16;26(18):9016. doi: 10.3390/ijms26189016 (PMC12469407; doi:10.3390/ijms26189016)
Supplement: Supplementary file 1 [file ijms-26-09016-s001.zip › Supplementary File S2.xlsx]

## Sheet: F30_vs_B_GO_Down
ID	Description	GeneRatio	BgRatio	RichFactor	FoldEnrichment	zScore	pvalue	p.adjust	qvalue	geneID	Count
GO:0007059	chromosome segregation	167/2734	429/18986	0.389277	2.7033	14.6358	9.14192e-37	5.40836e-33	4.73263e-33	84142/10097/10096/64682/29945/324/9639/57492/196528/259266/472/6790/9031/672/29117/83990/699/701/9184/891/9133/898/9134/126731/8697/996/990/157313/983/55755/1060/1062/1063/2491/55835/64105/91687/55166/79682/55125/80254/79598/11200/25978/23332/23122/8452/1654/81624/9787/79980/1778/1894/27436/157570/81610/2177/26271/348654/29899/115106/55142/79441/54801/93323/55355/3192/3619/23421/8850/3832/9928/56…	167
GO:0000819	sister chromatid segregation	104/2734	235/18986	0.442553	3.07327	13.1168	1.12129e-28	3.31677e-25	2.90237e-25	84142/64682/29945/324/9639/57492/196528/472/9031/29117/699/701/9184/891/126731/8697/996/990/983/55755/1060/1062/1063/2491/64105/55125/79598/11200/25978/23332/23122/8452/9787/27436/26271/348654/3192/3619/8850/3832/9928/56992/81930/9493/3796/11004/9371/24137/57082/90417/9735/3837/9113/26065/4085/51776/79884/79003/9918/23310/64151/54892/23397/10403/4751/25836/83540/51203/55193/55274/10464/5501/9055/…	104
GO:0098813	nuclear chromosome segregation	125/2734	324/18986	0.385802	2.67917	12.5037	2.51152e-27	4.95271e-24	4.33391e-24	84142/10097/10096/64682/29945/324/9639/57492/196528/259266/472/6790/9031/29117/83990/699/701/9184/891/9133/898/9134/126731/8697/996/990/983/55755/1060/1062/1063/2491/64105/55166/55125/79598/11200/25978/23332/23122/8452/9787/79980/1778/1894/27436/81610/2177/26271/348654/3192/3619/8850/3832/9928/56992/81930/9493/3796/11004/9371/24137/57082/90417/9735/3837/9113/26065/4085/51776/79884/79003/84057/436…	125
GO:0000070	mitotic sister chromatid segregation	88/2734	194/18986	0.453608	3.15004	12.3456	2.158e-25	3.19168e-22	2.7929e-22	84142/324/9639/472/9031/699/701/9184/891/126731/8697/983/55755/1060/1062/1063/2491/64105/55125/79598/11200/25978/23332/23122/8452/9787/27436/26271/348654/3192/3619/8850/3832/9928/56992/81930/9493/3796/11004/9371/24137/57082/90417/9735/3837/26065/4085/79884/79003/9918/23310/64151/54892/23397/10403/4751/25836/83540/51203/10464/5501/9055/144165/29127/5885/5925/23411/348235/221150/8467/8243/10592/912…	88
GO:0006260	DNA replication	111/2734	283/18986	0.392226	2.72378	11.9831	4.24684e-25	5.02486e-22	4.39704e-22	26057/79915/545/546/580/11177/641/259282/672/675/890/898/9134/990/8317/983/8208/1111/10926/1660/1763/27000/29980/79075/51514/144455/79733/146956/114799/157570/54465/9156/11124/63901/374393/57697/26271/348654/51053/92797/54891/79960/55388/4173/4175/84515/254394/79892/64863/253714/4361/4673/4678/4683/64318/64710/4998/4999/23595/5000/23594/142/23244/5422/10714/5427/11201/51426/10721/5557/5558/201973…	111
GO:0140014	mitotic nuclear division	108/2734	282/18986	0.382979	2.65956	11.516	1.798e-23	1.77283e-20	1.55133e-20	84142/54443/324/9639/472/6790/9031/79866/148362/699/701/9184/891/126731/8556/8555/8697/995/157313/983/55755/1060/1062/1063/2491/64105/55125/79598/1111/11200/25978/23332/23122/8452/9787/27436/2059/286151/26271/348654/3192/3619/8850/3832/9928/56992/81930/9585/9493/3796/11004/9371/24137/57082/90417/9735/3837/26065/4085/79884/79003/4288/27085/9918/23310/64151/54892/23397/10403/4751/25836/83540/51203/…	108
GO:0044772	mitotic cell cycle phase transition	149/2734	467/18986	0.319058	2.21567	10.9098	1.84693e-22	1.56092e-19	1.3659e-19	84142/6868/64682/29945/26057/54443/301/324/26060/57492/196528/10776/79915/472/545/6790/580/641/672/79184/29117/699/701/9184/785/143384/801/835/890/891/9133/898/9134/900/901/54619/8556/8555/8697/995/996/990/8317/79577/983/55755/1021/1024/1033/1062/1063/55835/1111/11200/23332/23122/63967/8454/8453/8452/8450/8065/51339/10926/4921/1654/1739/9787/29980/51514/144455/2059/54465/2146/26271/1112/348654/36…	149
GO:0006302	double-strand break repair	116/2734	323/18986	0.359133	2.49397	11.1071	2.20304e-22	1.62915e-19	1.4256e-19	84142/10097/57492/196528/28990/472/545/641/672/675/79184/29117/83990/8317/1111/11200/9937/64858/64421/1653/7913/1763/151636/146956/80314/26122/2072/2073/2074/157570/2138/2140/22909/2187/2177/57697/63979/348654/92797/8091/3146/3148/54969/54556/23028/80311/51111/3981/54799/4173/4175/84515/254394/253714/4361/4436/4683/25836/7468/64710/79728/142/10038/55010/55193/55274/5422/10721/25913/151987/55671/5…	116
GO:0010948	negative regulation of cell cycle process	117/2734	329/18986	0.355623	2.46959	11.0287	3.70345e-22	2.4344e-19	2.13024e-19	84142/323/324/1386/472/545/546/580/9031/641/672/675/79184/29117/83990/699/701/9184/785/835/891/900/8555/988/990/79577/983/55755/1063/80254/1111/11200/9575/63967/51339/1739/1763/29980/51514/151636/144455/79733/440275/146956/2074/54465/2146/2177/286151/26271/10116/1112/348654/3619/25896/79960/25959/8850/57082/9735/4085/51776/1432/51360/56890/4193/4361/4436/27085/4582/8883/4683/10403/4751/4869/83540…	117
GO:1901987	regulation of cell cycle phase transition	150/2734	479/18986	0.313152	2.17466	10.6798	1.02639e-21	6.07214e-19	5.31347e-19	84142/6868/29945/26057/54443/301/323/324/26060/57492/196528/79915/1386/472/493/545/6790/580/641/672/675/79184/29117/83990/699/701/9184/785/835/891/898/9134/900/8556/8555/8697/995/988/990/8317/79577/983/5128/55755/1021/1062/1063/55835/80254/1111/11200/9575/63967/8452/8450/51339/10926/4921/1654/1739/9787/1763/29980/51514/151636/144455/440275/146956/2074/54465/2146/81610/2177/26271/55294/10116/1112/…	150
GO:0000075	cell cycle checkpoint signaling	83/2734	203/18986	0.408867	2.83934	10.8063	1.91086e-20	1.02769e-17	8.99291e-18	84142/324/1386/472/545/580/641/672/675/79184/83990/699/701/9184/835/891/900/8555/988/990/983/55755/1063/80254/1111/11200/9575/63967/1763/29980/51514/151636/144455/440275/146956/2074/54465/2177/10116/1112/348654/3619/25896/57082/9735/4085/51776/1432/51360/4193/4361/4436/4582/8883/4683/10403/83540/4998/5527/5591/5781/5884/10111/5932/55159/83695/60561/221150/54908/10388/57551/51347/90381/11073/7158/…	83
GO:0000280	nuclear division	140/2734	451/18986	0.310421	2.15569	10.1879	5.86384e-20	2.89087e-17	2.52968e-17	84142/10097/10096/54443/324/9639/259266/472/6790/9031/79866/675/83990/148362/699/701/9184/891/9133/898/9134/126731/8556/8555/8697/995/157313/983/55755/1060/1062/1063/2491/64105/55125/79598/1111/11200/25978/23332/23122/8452/9787/146956/27436/2059/2072/2177/57697/286151/26271/63979/348654/3192/3619/3622/8850/3832/9928/56992/81930/9585/9493/3796/11004/9371/24137/57082/90417/9735/3837/26065/4085/7988…	140
GO:0140694	non-membrane-bounded organelle assembly	134/2734	425/18986	0.315294	2.18953	10.1723	8.31473e-20	3.78384e-17	3.31108e-17	84142/11214/7840/27063/54443/9639/259266/9474/6790/672/4076/9133/9738/126731/55755/1040/1060/1062/1063/55835/64105/153241/9662/22995/55125/85459/80817/80254/79959/79598/11200/25978/23332/23122/23019/57472/246175/29883/7812/1654/1656/54505/81624/9787/80005/1778/1964/83939/1983/9669/22868/26271/80206/2332/8087/10146/29899/115106/55142/79441/54801/93323/3192/3619/3688/8850/9851/3832/56992/9493/3796/…	134
GO:0007051	spindle organization	82/2734	204/18986	0.401961	2.79138	10.5507	1.15525e-19	4.88177e-17	4.27183e-17	84142/9639/259266/546/6790/79866/891/9133/126731/1062/55835/153241/57562/55125/80254/79598/11200/25978/9793/23332/23122/1213/1739/9787/1778/114327/26271/29899/115106/55142/79441/54801/93323/3192/3619/55726/3832/56992/9493/3796/9371/24137/55857/90417/3837/26065/79884/10982/9611/10403/4751/140609/83540/5116/10464/9055/144165/5728/29127/163786/26054/348235/221150/8243/9126/10615/6683/152185/10274/10…	82
GO:0045786	negative regulation of cell cycle	132/2734	419/18986	0.315036	2.18774	10.0834	1.70584e-19	6.72783e-17	5.88724e-17	84142/90806/323/324/1386/472/545/546/580/9031/641/672/675/79184/29117/83990/699/701/9184/785/835/836/891/900/8555/988/990/79577/983/55755/1021/1063/80254/1111/11200/9575/63967/51339/1739/1763/29980/51514/151636/144455/79733/440275/146956/2074/54465/2146/2177/286151/26271/10116/1112/7976/348654/51053/51696/3619/25896/3843/10527/79960/25959/8850/57082/9735/9113/4085/51776/1432/51360/56890/4193/4361…	132
GO:0033044	regulation of chromosome organization	95/2734	258/18986	0.368217	2.55705	10.328	2.03058e-19	7.50808e-17	6.57e-17	64682/29945/324/57492/196528/55729/472/545/546/9031/29117/699/701/9184/891/8697/996/990/983/55755/1062/1063/8452/167227/170506/9787/2072/5394/26271/348654/3178/3181/3192/3320/3619/54891/8850/57082/9735/3981/4085/51776/4216/54737/4361/4683/9918/23310/64151/54892/23397/10403/4751/140609/83540/4931/142/55193/55274/25913/51535/5885/10111/5925/116028/26054/83852/23411/221150/84250/55719/6595/8467/6599…	95
GO:0006261	DNA-templated DNA replication	72/2734	169/18986	0.426036	2.95856	10.4895	4.07682e-19	1.41873e-16	1.24147e-16	79915/545/546/580/11177/641/259282/672/675/898/9134/990/8317/10926/1763/29980/79075/144455/79733/146956/54465/9156/63901/57697/26271/348654/51053/92797/55388/4173/4175/84515/254394/79892/64863/253714/4361/4683/64318/64710/4998/4999/23595/5000/23594/142/5422/10714/5427/10721/5557/5558/201973/5813/10111/5932/5965/5980/5981/5983/5984/5985/55159/6117/6240/50484/7013/90381/11073/11169/7486/22891	72
GO:1901990	regulation of mitotic cell cycle phase transition	119/2734	368/18986	0.32337	2.24561	9.8967	1.0946e-18	3.59759e-16	3.1481e-16	84142/6868/29945/26057/54443/301/324/26060/57492/196528/79915/472/545/6790/580/641/672/79184/29117/699/701/9184/785/835/891/898/9134/900/8556/8555/8697/995/990/8317/79577/983/55755/1021/1062/1063/55835/1111/11200/63967/8452/8450/51339/4921/1654/1739/9787/29980/51514/144455/54465/2146/26271/1112/348654/3619/79960/25959/9928/55904/57082/9735/134353/4085/51776/51360/4193/4361/57504/27085/4582/8883/4…	119
GO:1901988	negative regulation of cell cycle phase transition	100/2734	287/18986	0.348432	2.41965	9.93951	2.07546e-18	6.46232e-16	5.6549e-16	84142/323/324/1386/472/545/580/641/672/675/79184/29117/83990/699/701/9184/785/835/891/900/8555/988/990/79577/983/55755/1063/80254/1111/11200/9575/63967/51339/1739/1763/29980/51514/151636/144455/440275/146956/2074/54465/2146/2177/26271/10116/1112/348654/3619/25896/79960/25959/57082/9735/4085/51776/1432/51360/4193/4361/4436/4582/8883/4683/10403/83540/4998/5527/5591/5728/5781/5884/5885/10111/5925/59…	100
GO:0007098	centrosome cycle	63/2734	143/18986	0.440559	3.05942	10.1389	8.79205e-18	2.60069e-15	2.27575e-15	7840/9639/6790/672/675/57018/9738/983/55755/55835/153241/9662/22995/55125/85459/80817/80254/79959/1111/25978/26973/9793/54875/348654/115106/55142/79441/54801/93323/8850/9851/3832/56992/11127/9371/79884/56890/10403/4751/51199/4869/84612/5108/10733/282809/4659/9475/25914/163786/10806/151648/23411/6566/152185/117178/6491/91147/4591/137886/23032/9525/7514/7516	63
GO:0007093	mitotic cell cycle checkpoint signaling	65/2734	152/18986	0.427632	2.96965	9.99977	1.70692e-17	4.80862e-15	4.20782e-15	84142/324/1386/472/545/580/641/672/79184/699/701/9184/835/891/900/8555/990/983/55755/1063/1111/11200/63967/29980/51514/144455/146956/54465/2177/1112/348654/3619/57082/9735/4085/51776/51360/4193/4361/4436/4582/8883/4683/10403/83540/4998/5527/5591/5884/10111/5932/55159/60561/221150/54908/57551/51347/90381/11073/7175/9319/7272/51322/7756/55055	65
GO:0031023	microtubule organizing center organization	66/2734	156/18986	0.423077	2.93802	9.96887	1.88298e-17	5.0635e-15	4.43086e-15	7840/9639/6790/672/675/57018/9738/983/55755/55835/153241/9662/22995/55125/85459/80817/80254/79959/1111/25978/26973/9793/23332/23122/54875/9648/348654/115106/55142/79441/54801/93323/8850/9851/3832/56992/11127/9371/79884/56890/10403/4751/51199/4869/84612/5108/10733/282809/4659/9475/25914/163786/10806/151648/23411/6566/152185/117178/6491/91147/4591/137886/23032/9525/7514/7516	66
GO:0051225	spindle assembly	60/2734	134/18986	0.447761	3.10943	10.0506	2.04121e-17	5.25034e-15	4.59435e-15	84142/9639/259266/6790/9133/126731/55835/55125/80254/79598/11200/25978/23332/23122/1778/26271/29899/115106/55142/79441/54801/93323/3192/3619/3832/56992/9493/3796/9371/24137/3837/26065/79884/10982/9611/10403/4751/140609/10464/9055/144165/5728/29127/163786/26054/348235/221150/8243/9126/10615/152185/10274/10735/6491/8658/7175/22974/114791/9525/7756	60
GO:0090068	positive regulation of cell cycle process	95/2734	274/18986	0.346715	2.40773	9.62689	2.15207e-17	5.30486e-15	4.64206e-15	6868/26057/301/79915/546/6790/699/891/898/9134/8556/8555/8697/995/990/8317/79577/983/55835/153241/85459/79848/8452/8450/10926/4921/1654/9787/51514/1778/144455/79733/1894/2146/81610/26271/348654/29899/3192/3619/8850/9928/9585/9493/9371/55904/57082/134353/4085/51776/4193/5469/57504/27085/9918/23310/64151/54892/23397/10403/4869/51203/55023/5586/8502/10733/29127/56852/5885/10635/5925/5962/83695/9475/…	95
GO:0051983	regulation of chromosome segregation	60/2734	135/18986	0.444444	3.0864	9.97812	3.16363e-17	7.48642e-15	6.55105e-15	64682/29945/324/57492/196528/472/29117/699/701/9184/891/8697/996/990/157313/983/55755/1062/1063/8452/9787/26271/348654/3192/3619/8850/11004/57082/9735/4085/51776/4288/9918/23310/64151/54892/23397/10403/83540/55193/55274/23369/56852/5885/5925/116028/23411/221150/6595/6599/10592/10051/23137/79677/54908/7175/9319/7272/7756/55055	60
GO:0000725	recombinational repair	74/2734	194/18986	0.381443	2.6489	9.46801	2.14663e-16	4.88442e-14	4.27415e-14	10097/196528/28990/472/641/672/675/8317/1111/80314/26122/2072/2073/2074/22909/2187/57697/63979/348654/92797/54556/23028/80311/54799/4173/4175/84515/254394/253714/4361/4683/25836/64710/79728/142/55010/10721/151987/5885/10111/10635/25788/5932/5965/5980/55159/83695/55183/80010/116028/51444/254225/6117/29072/119392/54537/6502/84250/55719/23137/79677/23347/23514/11073/7158/8295/57599/7486/7516/7520/75…	74
GO:1902850	microtubule cytoskeleton organization involved in mitosis	67/2734	167/18986	0.401198	2.78608	9.50849	2.84474e-16	6.23314e-14	5.45436e-14	84142/9639/6790/79866/891/126731/983/55755/1062/55835/57562/55125/79598/11200/25978/9793/23332/23122/1213/9787/1778/114327/29899/3192/3064/3619/55726/3688/3832/56992/9493/3796/9371/24137/3837/26065/4085/79884/10403/4751/83540/51203/5116/10464/9055/144165/29127/163786/29072/8243/9126/6683/54908/152185/10274/10735/6491/3925/6867/6905/8658/7175/22974/7272/137886/9525/7756	67
GO:0007052	mitotic spindle organization	58/2734	134/18986	0.432836	3.00579	9.55674	4.70743e-16	9.94613e-14	8.70344e-14	84142/9639/6790/79866/891/126731/1062/55835/57562/55125/79598/11200/25978/9793/23332/23122/1213/9787/1778/114327/29899/3192/3619/55726/3832/56992/9493/3796/9371/24137/3837/26065/79884/10403/4751/83540/5116/10464/9055/144165/29127/163786/8243/9126/6683/152185/10274/10735/6491/3925/6867/6905/8658/7175/22974/7272/9525/7756	58
GO:1901991	negative regulation of mitotic cell cycle phase transition	76/2734	205/18986	0.370732	2.57451	9.29639	5.34452e-16	1.09028e-13	9.5406e-14	84142/324/472/545/580/641/672/79184/29117/699/701/9184/785/835/891/900/8555/990/79577/983/55755/1063/1111/11200/63967/51339/1739/29980/51514/144455/54465/2146/26271/1112/348654/3619/79960/25959/57082/9735/4085/51360/4193/4361/4582/8883/4683/10403/83540/4998/5527/5591/5728/5884/5885/10111/5925/5932/5933/5934/55159/60561/221150/54908/57551/51347/90381/11073/7175/9319/7272/55031/51322/7465/7756/55055	76
GO:0045930	negative regulation of mitotic cell cycle	88/2734	256/18986	0.34375	2.38714	9.16478	5.93538e-16	1.17046e-13	1.02422e-13	84142/90806/324/1386/472/545/580/641/672/79184/29117/699/701/9184/785/835/891/900/8555/990/79577/983/55755/1063/1111/11200/63967/51339/1739/29980/51514/144455/146956/54465/2146/2177/26271/1112/7976/348654/51696/3619/79960/25959/57082/9735/4085/51776/51360/4193/4361/4436/27085/4582/8883/4683/10403/83540/4998/5527/5591/5728/5774/5884/5885/10111/5925/5932/5933/5934/55159/60561/221150/54908/57551/513…	88
GO:0006310	DNA recombination	109/2734	352/18986	0.309659	2.1504	8.93547	9.87224e-16	1.88401e-13	1.64861e-13	10097/196528/28990/79915/472/580/641/672/675/83990/8317/1111/9730/64421/146956/80314/26122/2072/2073/2074/9156/22909/2187/2177/57697/63979/348654/92797/3146/3148/3149/3329/3575/54556/54891/23028/80311/51111/3838/3981/54799/4173/4175/84515/254394/253714/84057/4361/4436/4437/2956/4683/25836/4841/7468/64710/79728/142/55010/22976/10721/151987/5591/5885/10111/10635/25788/5932/5965/5980/55159/83695/551…	109
GO:0031570	DNA integrity checkpoint signaling	59/2734	140/18986	0.421429	2.92657	9.38405	1.17255e-15	2.16775e-13	1.89691e-13	84142/1386/472/545/580/641/672/675/79184/83990/835/900/8555/988/990/983/80254/1111/11200/9575/63967/1763/29980/51514/151636/144455/440275/146956/2074/54465/2177/10116/1112/25896/51776/1432/51360/4193/4361/4436/4582/8883/4683/4998/5527/5591/5781/5884/55159/83695/60561/57551/51347/90381/11073/7158/23376/51322/79968	59
GO:0000724	double-strand break repair via homologous recombination	71/2734	188/18986	0.37766	2.62262	9.17046	1.59703e-15	2.86304e-13	2.50533e-13	10097/196528/28990/472/641/672/675/8317/1111/80314/26122/2072/2073/2074/22909/2187/57697/63979/348654/92797/54556/23028/80311/54799/4173/4175/84515/254394/253714/4361/4683/25836/64710/79728/142/55010/10721/151987/5885/10111/10635/25788/5932/5965/5980/55159/55183/80010/116028/51444/254225/6117/29072/119392/54537/6502/84250/55719/23137/79677/23347/23514/11073/7158/8295/57599/7486/7516/7528/23613/22…	71
GO:0000077	DNA damage checkpoint signaling	55/2734	131/18986	0.419847	2.91559	9.02352	1.31174e-14	2.28243e-12	1.99726e-12	84142/1386/472/545/580/641/672/675/79184/83990/835/900/8555/988/983/80254/1111/11200/9575/63967/29980/51514/151636/144455/440275/146956/2074/54465/2177/10116/1112/25896/51776/1432/51360/4193/4361/4436/4582/4683/5527/5591/5781/5884/55159/83695/60561/57551/51347/90381/11073/7158/23376/51322/79968	55
GO:0042770	signal transduction in response to DNA damage	70/2734	194/18986	0.360825	2.50571	8.64585	3.66695e-14	6.1982e-12	5.42378e-12	84142/27063/79915/1386/472/545/546/580/641/672/675/79184/83990/835/900/8555/988/983/80254/1111/11200/9575/63967/8533/29980/51514/151636/1859/144455/440275/146956/2074/54465/2177/10116/1112/28996/25896/23028/5608/51776/1432/51360/4193/4194/4361/4436/4582/4646/4683/22976/5366/5527/5591/5781/5884/55159/83695/60561/23411/6659/161742/57551/51347/90381/11073/7158/23376/51322/79968	70
GO:0010639	negative regulation of organelle organization	109/2734	371/18986	0.293801	2.04027	8.29951	5.21962e-14	8.57758e-12	7.50588e-12	120/84079/324/10565/472/546/9031/672/699/701/9184/23271/829/830/891/9738/1003/55755/1063/79598/84952/1111/26586/23332/23122/167227/81624/1859/2059/2072/5394/286151/26271/2258/96459/2665/348654/2764/50810/3178/3192/3619/23189/25959/8850/57082/9735/56203/4085/4117/4131/56890/4233/4281/10198/27085/4534/136319/4683/10403/4869/83540/57489/4976/5062/142/90102/5290/5295/130271/25913/5885/10111/5962/2325…	109
GO:0045787	positive regulation of cell cycle	107/2734	365/18986	0.293151	2.03576	8.19509	1.04536e-13	1.67144e-11	1.46261e-11	6868/26057/301/79915/546/6790/675/699/891/898/9134/9236/8556/8555/8697/995/990/8317/79577/983/55835/153241/85459/1111/79848/8452/8450/10926/4921/1654/9787/51514/1778/144455/79733/1894/2146/81610/26271/348654/29899/3192/3619/8850/9928/9585/9493/9371/55904/57082/3955/4040/134353/4085/51776/6885/4193/5469/4212/57504/27085/9918/23310/64151/54892/23397/10403/4869/51203/55023/5586/8502/10733/5578/5781/…	107
GO:0044839	cell cycle G2/M phase transition	60/2734	158/18986	0.379747	2.63712	8.47534	1.83861e-13	2.86242e-11	2.50478e-11	84142/10776/79915/472/545/6790/580/641/672/79184/801/890/891/9133/900/8555/995/990/8317/983/1021/1063/1111/11200/63967/29980/51514/54465/26271/1112/9928/9113/84930/51360/9833/4361/57504/8883/4683/10403/4869/4998/22976/5884/5885/10111/5932/60561/6240/50484/25942/6502/6873/57551/51347/90381/11073/55031/9525/7465	60
GO:0000086	G2/M transition of mitotic cell cycle	55/2734	141/18986	0.390071	2.70881	8.35327	5.1316e-13	7.78424e-11	6.81166e-11	84142/10776/472/545/6790/580/641/672/79184/801/890/891/900/8555/995/990/8317/983/1021/1063/1111/11200/63967/29980/51514/54465/26271/1112/9928/9113/84930/51360/9833/4361/57504/8883/4683/4998/5884/5885/10111/5932/60561/6240/50484/25942/6502/6873/57551/51347/90381/11073/55031/9525/7465	55
GO:0051310	metaphase chromosome alignment	45/2734	103/18986	0.436893	3.03396	8.48941	5.96451e-13	8.82151e-11	7.71933e-11	84142/324/9184/891/8697/983/1060/1062/1063/55166/25978/8452/79980/1778/1894/27436/81610/3192/3619/8850/9928/81930/11004/57082/90417/9735/3837/79003/10403/4751/83540/10464/29127/5925/151648/23411/348235/221150/10615/54908/152185/7272/9525/7756/55055	45
GO:0010389	regulation of G2/M transition of mitotic cell cycle	46/2734	107/18986	0.429907	2.98544	8.44717	6.73199e-13	9.71376e-11	8.5001e-11	84142/472/545/6790/580/641/672/79184/891/900/8555/995/990/8317/983/1021/1063/1111/63967/29980/51514/54465/26271/1112/9928/51360/4361/57504/8883/4683/4998/5884/5885/10111/5932/60561/6240/50484/25942/57551/51347/90381/11073/55031/9525/7465	46
GO:0050000	chromosome localization	50/2734	123/18986	0.406504	2.82293	8.31894	9.16499e-13	1.29095e-10	1.12966e-10	84142/10097/10096/324/472/9184/891/8697/983/1060/1062/1063/55166/25978/8452/9787/79980/1778/1894/27436/81610/3192/3619/8850/9928/81930/11004/57082/90417/9735/3837/79003/10403/4751/83540/10464/29127/5925/151648/23411/348235/221150/10615/54908/152185/7013/7272/9525/7756/55055	50
GO:0033045	regulation of sister chromatid segregation	46/2734	108/18986	0.425926	2.9578	8.36862	1.01017e-12	1.38981e-10	1.21617e-10	64682/29945/324/57492/196528/472/29117/699/701/9184/891/8697/996/990/983/55755/1062/1063/8452/9787/26271/348654/3192/3619/8850/57082/9735/4085/51776/10403/83540/55193/55274/5885/5925/116028/23411/221150/6595/6599/54908/7175/9319/7272/7756/55055	46
GO:0051298	centrosome duplication	37/2734	76/18986	0.486842	3.38083	8.52983	1.1821e-12	1.58938e-10	1.3908e-10	7840/9639/672/675/9738/55755/55835/153241/9662/22995/55125/85459/80817/80254/79959/25978/26973/9793/348654/8850/9851/56890/10403/4869/10733/282809/9475/25914/163786/23411/152185/6491/91147/4591/23032/9525/7514	37
GO:1902749	regulation of cell cycle G2/M phase transition	49/2734	120/18986	0.408333	2.83563	8.27346	1.26388e-12	1.66159e-10	1.45398e-10	84142/79915/472/545/6790/580/641/672/79184/891/900/8555/995/990/8317/983/1021/1063/1111/63967/29980/51514/54465/26271/1112/9928/51360/4361/57504/8883/4683/4869/4998/22976/5884/5885/10111/5932/60561/6240/50484/25942/57551/51347/90381/11073/55031/9525/7465	49
GO:0008608	attachment of spindle microtubules to kinetochore	30/2734	54/18986	0.555556	3.858	8.62606	1.96161e-12	2.5228e-10	2.2076e-10	84142/324/9184/891/983/1060/1062/79980/1894/27436/3192/3619/8850/11004/57082/90417/9735/79003/10403/4751/83540/29127/5925/151648/23411/348235/221150/10615/7756/55055	30
GO:0051303	establishment of chromosome localization	47/2734	115/18986	0.408696	2.83815	8.10929	3.4834e-12	4.38463e-10	3.83681e-10	84142/324/472/9184/891/8697/983/1060/1062/1063/55166/25978/8452/79980/1778/1894/27436/81610/3192/3619/8850/9928/81930/11004/57082/90417/9735/3837/79003/10403/4751/83540/10464/29127/5925/151648/23411/348235/221150/10615/54908/152185/7013/7272/9525/7756/55055	47
GO:0044818	mitotic G2/M transition checkpoint	30/2734	55/18986	0.545455	3.78786	8.49212	3.72176e-12	4.58707e-10	4.01395e-10	84142/472/545/580/641/672/79184/900/8555/990/983/1111/63967/29980/51514/54465/1112/51360/4361/8883/4683/4998/5884/10111/5932/60561/57551/51347/90381/11073	30
GO:2001251	negative regulation of chromosome organization	43/2734	101/18986	0.425743	2.95653	8.08611	5.60444e-12	6.76651e-10	5.92109e-10	324/472/546/9031/699/701/9184/891/55755/1063/167227/2072/5394/26271/348654/3178/3192/3619/57082/9735/4085/4683/10403/83540/142/25913/5885/10111/221150/8467/54908/64282/7013/8658/80351/7153/7175/9319/7272/23063/54464/7756/55055	43
GO:0031297	replication fork processing	28/2734	51/18986	0.54902	3.81261	8.24924	1.57818e-11	1.8673e-09	1.634e-09	545/546/580/641/259282/672/675/1763/29980/146956/54465/9156/63901/57697/348654/253714/4361/4683/64710/142/10721/201973/10111/5932/5965/55159/7486/22891	28
GO:0007091	metaphase/anaphase transition of mitotic cell cycle	41/2734	97/18986	0.42268	2.93526	7.83741	2.29274e-11	2.65958e-09	2.32729e-09	64682/29945/324/57492/196528/472/29117/699/701/9184/891/8697/996/990/55755/1062/1063/8452/9787/26271/348654/3619/57082/9735/4085/51776/10403/83540/55193/55274/5885/5925/221150/6595/6599/54908/7175/9319/7272/7756/55055	41
GO:0007099	centriole replication	25/2734	43/18986	0.581395	4.03744	8.17842	3.54201e-11	4.02972e-09	3.52624e-09	7840/672/9738/55755/55835/153241/9662/22995/55125/85459/80817/80254/79959/8850/9851/56890/4869/10733/282809/25914/163786/152185/6491/4591/9525	25
GO:1902115	regulation of organelle assembly	73/2734	234/18986	0.311966	2.16642	7.36358	3.66784e-11	4.09414e-09	3.58261e-09	7840/50807/9474/472/672/4076/55704/9738/126731/55755/6792/55835/153241/9662/85459/79959/79598/11200/25978/23019/57472/246175/1778/10146/2665/29899/3192/3064/8100/3556/8850/9113/4117/56890/55329/10198/4534/4869/57489/255967/200576/10733/144165/5562/5802/22930/25782/117177/5962/163786/23256/10806/26054/51100/4089/112574/401548/8723/51375/10615/152185/8027/6491/23224/202018/23232/7175/4591/29978/952…	73
GO:0045005	DNA-templated DNA replication maintenance of fidelity	30/2734	59/18986	0.508475	3.53105	7.98615	3.94604e-11	4.3231e-09	3.78297e-09	545/546/580/641/259282/672/675/1763/29980/146956/54465/9156/63901/57697/348654/84515/254394/253714/4361/4683/64710/142/10721/201973/10111/5932/5965/55159/7486/22891	30
GO:0044774	mitotic DNA integrity checkpoint signaling	39/2734	91/18986	0.428571	2.97617	7.75039	4.20844e-11	4.44592e-09	3.89044e-09	84142/1386/472/641/672/79184/835/900/8555/990/983/1111/11200/63967/29980/51514/144455/146956/2177/1112/51776/51360/4193/4361/4436/4582/8883/4683/4998/5527/5591/5884/55159/60561/57551/51347/90381/11073/51322	39
GO:0071103	DNA conformation change	39/2734	91/18986	0.428571	2.97617	7.75039	4.20844e-11	4.44592e-09	3.89044e-09	10973/641/83990/1653/1654/170506/1660/1763/79075/57697/10146/92797/3146/3148/3149/3181/4173/4175/84515/254394/4361/7978/4683/10721/25913/5813/10111/25788/5965/5983/5984/5985/81550/7150/7153/7155/7486/7520/55345	39
GO:1905818	regulation of chromosome separation	35/2734	77/18986	0.454545	3.15655	7.77716	5.60155e-11	5.81382e-09	5.08743e-09	324/472/699/701/9184/891/8697/55755/1063/8452/9787/26271/348654/3619/57082/9735/4085/9918/23310/64151/54892/23397/10403/83540/5885/5925/221150/10592/10051/54908/7175/9319/7272/7756/55055	35
GO:0006282	regulation of DNA repair	71/2734	227/18986	0.312775	2.17204	7.2862	5.94204e-11	6.06088e-09	5.30362e-09	84142/10097/57492/196528/545/580/672/79184/29117/1111/7913/1660/80314/26122/2074/2138/2140/2070/2187/63979/92797/8091/3146/54556/54891/8850/23028/80311/51111/54799/4361/4683/7468/142/55010/55193/55274/10721/25913/151987/55671/57223/5591/10635/55183/116028/165918/254225/29072/54537/23411/6502/84250/55719/6595/6599/23347/23514/55578/8464/117143/6873/6879/7155/7158/8295/51377/7398/57599/7528/22891	71
GO:0032886	regulation of microtubule-based process	80/2734	269/18986	0.297398	2.06525	7.21707	6.17411e-11	6.19085e-09	5.41735e-09	10142/7840/324/6790/79866/672/23271/57018/126731/1003/55755/55835/153241/85459/80321/79959/79598/25978/26973/26586/9793/23332/23122/6249/1213/81624/85458/1778/1859/2258/348654/29899/115106/55142/79441/54801/93323/50810/3192/3476/8850/81930/57542/23499/4131/79884/10982/56890/4233/4281/4869/100506658/90102/10733/5562/6093/9475/163786/26054/23411/348235/221150/57606/10615/6683/152185/6491/3925/57551…	80
GO:0044784	metaphase/anaphase transition of cell cycle	41/2734	100/18986	0.41	2.84721	7.5962	7.29769e-11	7.19552e-09	6.2965e-09	64682/29945/324/57492/196528/472/29117/699/701/9184/891/8697/996/990/55755/1062/1063/8452/9787/26271/348654/3619/57082/9735/4085/51776/10403/83540/55193/55274/5885/5925/221150/6595/6599/54908/7175/9319/7272/7756/55055	41
GO:0070507	regulation of microtubule cytoskeleton organization	57/2734	166/18986	0.343373	2.38452	7.34845	8.21758e-11	7.96971e-09	6.97396e-09	10142/324/79866/23271/126731/1003/55755/55835/80321/79598/25978/26586/9793/23332/23122/6249/1213/81624/85458/1778/1859/2258/29899/115106/55142/79441/54801/93323/50810/3192/81930/4131/79884/10982/4233/4281/100506658/90102/5562/6093/163786/26054/348235/221150/57606/10615/6683/6491/3925/57551/23116/7175/22974/26146/57159/146057/9525	57
GO:0030071	regulation of mitotic metaphase/anaphase transition	39/2734	93/18986	0.419355	2.91217	7.58173	9.34524e-11	8.85854e-09	7.75174e-09	29945/324/57492/196528/472/29117/699/701/9184/891/8697/990/55755/1062/1063/8452/9787/26271/348654/3619/57082/9735/4085/51776/10403/83540/55193/55274/5885/5925/221150/6595/6599/54908/7175/9319/7272/7756/55055	39
GO:0010972	negative regulation of G2/M transition of mitotic cell cycle	33/2734	71/18986	0.464789	3.22768	7.71312	9.43354e-11	8.85854e-09	7.75174e-09	84142/472/545/580/641/672/79184/900/8555/990/983/1111/63967/29980/51514/54465/1112/51360/4361/8883/4683/4998/5884/5885/10111/5932/60561/57551/51347/90381/11073/55031/7465	33
GO:0032392	DNA geometric change	36/2734	83/18986	0.433735	3.01203	7.53459	1.55091e-10	1.43362e-08	1.2545e-08	10973/641/83990/1653/1654/170506/1660/1763/79075/57697/10146/92797/3146/3148/3149/3181/4173/4175/84515/254394/4361/7978/4683/10721/25913/5813/10111/25788/5965/5983/5984/5985/7153/7486/7520/55345	36
GO:0090307	mitotic spindle assembly	34/2734	76/18986	0.447368	3.10671	7.54773	1.79535e-10	1.63405e-08	1.42988e-08	84142/9639/126731/55125/79598/11200/25978/23332/23122/3192/3619/3832/56992/9493/3796/9371/24137/3837/26065/79884/4751/10464/9055/144165/29127/8243/9126/152185/10274/10735/7175/22974/9525/7756	34
GO:0051304	chromosome separation	36/2734	84/18986	0.428571	2.97617	7.44495	2.33977e-10	2.05606e-08	1.79917e-08	324/472/699/701/9184/891/8697/55755/1063/8452/9787/26271/348654/3619/57082/9735/4085/9918/23310/64151/54892/23397/10403/83540/5885/5925/221150/56916/10592/10051/54908/7175/9319/7272/7756/55055	36
GO:0007064	mitotic sister chromatid cohesion	20/2734	31/18986	0.645161	4.48026	7.95393	2.34658e-10	2.05606e-08	1.79917e-08	546/699/79075/114799/157570/80218/25836/23244/23047/5885/5925/151648/84250/55719/8243/9126/23137/10274/10735/8658	20
GO:1902750	negative regulation of cell cycle G2/M phase transition	33/2734	73/18986	0.452055	3.13925	7.51094	2.36329e-10	2.05606e-08	1.79917e-08	84142/472/545/580/641/672/79184/900/8555/990/983/1111/63967/29980/51514/54465/1112/51360/4361/8883/4683/4998/5884/5885/10111/5932/60561/57551/51347/90381/11073/55031/7465	33
GO:1902099	regulation of metaphase/anaphase transition of cell cycle	39/2734	96/18986	0.40625	2.82116	7.33702	2.92176e-10	2.50509e-08	2.1921e-08	29945/324/57492/196528/472/29117/699/701/9184/891/8697/990/55755/1062/1063/8452/9787/26271/348654/3619/57082/9735/4085/51776/10403/83540/55193/55274/5885/5925/221150/6595/6599/54908/7175/9319/7272/7756/55055	39
GO:2000779	regulation of double-strand break repair	51/2734	145/18986	0.351724	2.44251	7.1516	3.01374e-10	2.54704e-08	2.22881e-08	10097/57492/196528/545/29117/1111/7913/80314/26122/2074/2187/63979/92797/8091/54556/23028/80311/51111/54799/4361/4683/7468/142/55010/55193/55274/10721/25913/151987/55671/57223/5591/10635/55183/116028/254225/29072/54537/23411/6502/84250/55719/6595/6599/23347/23514/7155/7158/8295/57599/22891	51
GO:0018105	peptidyl-serine phosphorylation	54/2734	159/18986	0.339623	2.35848	7.05523	4.06981e-10	3.39113e-08	2.96743e-08	10142/472/545/6790/9530/673/51719/817/983/63967/1452/1756/85440/1859/9451/2074/96459/57600/28996/10114/22876/9113/1432/23515/4690/5062/152559/11235/5144/200576/5591/5728/9770/253260/8767/6093/6197/6198/23049/6733/27347/6789/6872/29110/7037/7046/11011/8658/7150/117854/283629/146057/127933/65125	54
GO:0051054	positive regulation of DNA metabolic process	83/2734	295/18986	0.281356	1.95385	6.77214	5.6715e-10	4.6125e-08	4.0362e-08	84142/10097/57492/196528/79915/472/545/546/11177/672/79184/29117/890/8317/983/10926/170506/1660/1763/79075/144455/79733/80314/26122/2074/2138/2140/2070/11124/2187/3146/3178/3181/3320/54556/54891/51111/4216/54799/4361/4436/4683/4751/140609/7468/4931/142/22976/55193/55274/25913/5558/5591/10111/10635/5983/5984/5985/55183/165918/54537/23411/6502/84250/55719/6595/8467/6599/23347/23514/7013/7037/8658/8…	83
GO:0051656	establishment of organelle localization	121/2734	488/18986	0.247951	1.72187	6.6261	5.69155e-10	4.6125e-08	4.0362e-08	84142/23287/55435/8546/26985/10947/324/26286/57584/472/26258/284697/9184/55088/891/8697/983/55755/1060/1062/1063/55166/153241/51134/25978/23332/23122/26958/111240474/8452/1739/10059/85440/79980/1778/1894/27436/55763/10640/54536/149371/81610/157769/54874/29899/3192/84376/3064/3619/3688/8850/63971/9928/81930/23095/11004/11127/9371/3799/57082/90417/9735/3837/55327/4001/10128/84946/4085/4131/79003/46…	121
GO:0000910	cytokinesis	61/2734	192/18986	0.317708	2.20629	6.89042	6.53596e-10	5.22524e-08	4.57238e-08	10097/10096/25909/288/54443/324/6790/57448/675/801/9738/8556/8555/990/55165/25978/26586/79848/8452/144455/79733/1894/114327/55763/10640/54536/149371/3619/8826/10788/63971/9928/10112/9585/9493/9371/24137/79884/4628/51203/5000/5289/5586/8502/9055/55660/29127/5921/6093/9475/29072/51100/112574/6683/6711/3925/6840/9101/9525/65125/22891	61
GO:0006275	regulation of DNA replication	46/2734	127/18986	0.362205	2.5153	7.02734	7.34574e-10	5.79432e-08	5.07036e-08	26057/79915/545/546/11177/641/890/990/8317/983/10926/1660/1763/79075/144455/79733/114799/157570/11124/26271/51053/54891/79960/4173/4175/64863/4683/64710/23595/23244/5884/5930/5983/5984/5985/8467/9126/7013/90381/7270/51377/57695/23063/7465/7528/253461	46
GO:0044773	mitotic DNA damage checkpoint signaling	36/2734	87/18986	0.413793	2.87355	7.18383	7.63082e-10	5.93999e-08	5.19783e-08	84142/1386/472/641/672/79184/835/900/8555/983/1111/11200/63967/29980/51514/144455/146956/2177/1112/51776/51360/4193/4361/4436/4582/4683/5527/5591/5884/55159/60561/57551/51347/90381/11073/51322	36
GO:0033047	regulation of mitotic sister chromatid segregation	28/2734	58/18986	0.482759	3.35247	7.35931	8.29527e-10	6.37336e-08	5.57705e-08	324/472/699/701/9184/891/983/55755/1063/26271/348654/3192/3619/8850/57082/9735/4085/10403/83540/5885/23411/221150/54908/7175/9319/7272/7756/55055	28
GO:0098534	centriole assembly	25/2734	48/18986	0.520833	3.61688	7.4454	8.63847e-10	6.55195e-08	5.73334e-08	7840/672/9738/55755/55835/153241/9662/22995/55125/85459/80817/80254/79959/8850/9851/56890/4869/10733/282809/25914/163786/152185/6491/4591/9525	25
GO:0018209	peptidyl-serine modification	56/2734	171/18986	0.327485	2.27419	6.86486	9.21648e-10	6.90186e-08	6.03953e-08	10142/472/545/6790/9530/673/51719/817/983/63967/1452/1756/85440/1859/9451/2074/96459/57600/2589/8693/28996/10114/22876/9113/1432/23515/4690/5062/152559/11235/5144/200576/5591/5728/9770/253260/8767/6093/6197/6198/23049/6733/27347/6789/6872/29110/7037/7046/11011/8658/7150/117854/283629/146057/127933/65125	56
GO:0000082	G1/S transition of mitotic cell cycle	74/2734	256/18986	0.289062	2.00737	6.65564	1.3094e-09	9.68303e-08	8.47321e-08	6868/26057/301/324/26060/57492/196528/472/29117/785/143384/835/890/891/9133/898/9134/900/901/54619/990/8317/79577/983/1021/1024/1033/55835/11200/8454/8453/8452/8450/8065/51339/10926/4921/1654/1739/144455/2146/3688/79960/25959/9928/55904/9113/134353/4193/27085/4582/55193/55274/5527/5530/5591/5728/5777/5925/5932/5933/5934/5962/55159/6198/6240/163786/6502/6595/6599/6491/57695/51322/7465	74
GO:0007264	small GTPase-mediated signal transduction	120/2734	491/18986	0.244399	1.69721	6.41987	1.70418e-09	1.24468e-07	1.08917e-07	19/10152/11214/154796/10565/10564/79658/9824/89839/94134/93663/84986/57584/9411/9743/143872/394/397/9639/23365/64283/202243/55704/890/23607/50937/84952/1121/1122/1398/1452/8727/8452/10260/55667/1793/139818/9732/80005/85440/23348/1894/2059/2149/51306/121512/10146/2665/9815/10672/57531/57493/3685/3688/6453/23189/25959/89890/84078/9928/3845/889/9448/10982/4168/4233/4649/10787/10276/4763/4853/4893/49…	120
GO:0010212	response to ionizing radiation	49/2734	143/18986	0.342657	2.37955	6.79175	1.84418e-09	1.33051e-07	1.16427e-07	84142/472/545/580/641/672/675/79184/836/11200/9575/64421/1894/2074/2138/2140/2177/63979/121457/25896/23028/3981/51776/1432/4193/4436/10276/25836/64710/142/22976/5562/5591/10635/25788/55159/83695/165918/6240/23411/23514/90381/11011/11073/7158/7486/7516/7520/10413	49
GO:0034502	protein localization to chromosome	45/2734	126/18986	0.357143	2.48014	6.83706	1.88213e-09	1.34153e-07	1.17391e-07	545/546/675/701/9184/983/55166/157570/2146/57082/9735/84515/254394/54069/253714/4436/27085/4683/25836/142/25913/51535/5884/5885/5925/83695/6117/29072/84250/55719/23137/54908/23514/7013/8658/80351/11073/7158/7272/80124/7443/23063/7520/23613/55055	45
GO:0007095	mitotic G2 DNA damage checkpoint signaling	21/2734	37/18986	0.567568	3.94142	7.3454	2.44933e-09	1.72503e-07	1.5095e-07	84142/472/641/672/79184/900/8555/983/1111/63967/29980/51514/1112/51360/4361/4683/60561/57551/51347/90381/11073	21
GO:0046599	regulation of centriole replication	16/2734	23/18986	0.695652	4.83089	7.53982	2.93285e-09	2.04126e-07	1.78622e-07	7840/672/55755/55835/153241/85459/79959/8850/56890/4869/10733/163786/152185/6491/4591/9525	16
GO:0006913	nucleocytoplasmic transport	90/2734	340/18986	0.264706	1.83822	6.39673	3.1816e-09	2.16349e-07	1.89318e-07	3267/25909/10768/284/26060/1386/60468/580/983/1434/51496/1660/1894/84455/2332/84248/3178/3181/3320/51194/3843/10527/10526/55705/3717/3838/3839/3840/3841/3837/84946/10892/1432/4193/5469/4600/4686/55421/55706/4734/9147/4763/4775/51068/4869/55051/57122/55746/9972/9631/23279/23165/348995/10762/53371/9818/4927/55916/51808/5295/5501/4659/5530/144165/5781/5784/51715/5903/26953/653489/84220/51319/29072/2…	90
GO:0051169	nuclear transport	90/2734	340/18986	0.264706	1.83822	6.39673	3.1816e-09	2.16349e-07	1.89318e-07	3267/25909/10768/284/26060/1386/60468/580/983/1434/51496/1660/1894/84455/2332/84248/3178/3181/3320/51194/3843/10527/10526/55705/3717/3838/3839/3840/3841/3837/84946/10892/1432/4193/5469/4600/4686/55421/55706/4734/9147/4763/4775/51068/4869/55051/57122/55746/9972/9631/23279/23165/348995/10762/53371/9818/4927/55916/51808/5295/5501/4659/5530/144165/5781/5784/51715/5903/26953/653489/84220/51319/29072/2…	90
GO:0044843	cell cycle G1/S phase transition	79/2734	287/18986	0.275261	1.91153	6.38193	4.37567e-09	2.94165e-07	2.57411e-07	6868/26057/301/324/26060/57492/196528/472/493/29117/785/143384/835/890/891/9133/898/9134/900/901/54619/990/8317/79577/983/1021/1024/1033/55835/11200/8454/8453/8452/8450/8065/51339/10926/4921/1654/1739/144455/2146/81610/55294/3688/79960/25959/9928/55904/9113/134353/4193/27085/4582/4863/55193/55274/5527/5530/5591/5728/5777/5925/5932/5933/5934/5962/55159/6198/6240/163786/6502/6595/6599/6491/6872/576…	79
GO:0031109	microtubule polymerization or depolymerization	48/2734	142/18986	0.338028	2.3474	6.61008	4.47367e-09	2.97374e-07	2.60219e-07	10142/324/23271/126731/1003/55755/55835/55125/26586/9793/23332/23122/6249/81624/1859/26271/2258/115106/55142/79441/54801/93323/50810/81930/3796/11004/4131/79649/10982/4233/4281/121441/51199/100506658/5116/10048/348235/221150/57606/6683/3925/57551/23116/22974/57159/146057/114791/7756	48
GO:0010965	regulation of mitotic sister chromatid separation	28/2734	62/18986	0.451613	3.13618	6.91001	5.53316e-09	3.63713e-07	3.1827e-07	324/472/699/701/9184/891/8697/55755/1063/8452/9787/26271/348654/3619/57082/9735/4085/10403/83540/5885/5925/221150/54908/7175/9319/7272/7756/55055	28
GO:0045839	negative regulation of mitotic nuclear division	27/2734	59/18986	0.457627	3.17795	6.87201	7.24872e-09	4.71247e-07	4.12368e-07	324/472/699/701/9184/891/55755/1063/1111/26271/348654/3619/57082/9735/4085/27085/10403/83540/5885/221150/54908/10040/7175/9319/7272/7756/55055	27
GO:0006403	RNA localization	61/2734	204/18986	0.29902	2.07651	6.34037	8.93912e-09	5.74824e-07	5.03004e-07	3267/25909/472/545/4076/9793/167227/170506/1660/5394/2332/8087/84248/3178/3181/3192/10644/10643/3837/10128/4600/4686/55421/55706/51602/55051/57122/55746/9972/9631/23279/23165/348995/10762/53371/9818/4927/55916/23089/51808/87178/23369/9444/5903/130132/29072/23049/6741/7013/9984/57187/8658/9804/7175/26019/65109/65125/7514/11260/7528/54680	61
GO:0051784	negative regulation of nuclear division	29/2734	67/18986	0.432836	3.00579	6.74566	9.81641e-09	6.2445e-07	5.4643e-07	324/472/699/701/9184/891/55755/1063/1111/286151/26271/348654/3619/57082/9735/4085/27085/10403/83540/5885/221150/54908/10388/10040/7175/9319/7272/7756/55055	29
GO:2001252	positive regulation of chromosome organization	41/2734	116/18986	0.353448	2.45449	6.44472	1.37484e-08	8.6527e-07	7.57161e-07	55729/472/545/546/699/983/170506/3178/3181/3320/54891/3981/4216/54737/4361/4683/9918/23310/64151/54892/23397/4751/140609/4931/25913/51535/5885/10111/83852/221150/84250/55719/10592/10051/23137/7013/8658/80351/7175/51377/7528	41
GO:0051056	regulation of small GTPase mediated signal transduction	80/2734	300/18986	0.266667	1.85184	6.09975	1.65282e-08	1.02927e-06	9.00675e-07	19/11214/154796/10565/10564/79658/9824/89839/94134/93663/84986/57584/9411/9743/143872/394/397/9639/23365/64283/202243/23607/50937/84952/1398/1452/8452/10260/55667/139818/85440/23348/1894/2059/2149/51306/121512/9815/10672/57493/3685/3688/6453/23189/25959/89890/84078/9928/3845/9448/10982/4168/4233/4649/10276/4763/4853/8473/4983/8301/5291/5294/57480/23362/29127/10928/253959/5922/5962/8036/6654/6655/…	80
GO:0010824	regulation of centrosome duplication	23/2734	47/18986	0.489362	3.39833	6.75196	1.92459e-08	1.18603e-06	1.03784e-06	7840/672/55755/55835/153241/85459/79959/25978/26973/348654/8850/56890/4869/10733/9475/163786/23411/152185/6491/91147/4591/9525/7514	23
GO:0051985	negative regulation of chromosome segregation	25/2734	54/18986	0.462963	3.215	6.68535	1.94571e-08	1.18668e-06	1.03841e-06	324/472/699/701/9184/891/55755/1063/26271/348654/3619/57082/9735/4085/10403/83540/5885/23411/221150/54908/7175/9319/7272/7756/55055	25
GO:0051306	mitotic sister chromatid separation	28/2734	65/18986	0.430769	2.99144	6.59632	1.99957e-08	1.20709e-06	1.05627e-06	324/472/699/701/9184/891/8697/55755/1063/8452/9787/26271/348654/3619/57082/9735/4085/10403/83540/5885/5925/221150/54908/7175/9319/7272/7756/55055	28
GO:0032508	DNA duplex unwinding	31/2734	77/18986	0.402597	2.7958	6.4762	2.46344e-08	1.42636e-06	1.24815e-06	10973/641/83990/1653/1654/170506/1660/1763/79075/57697/10146/92797/4173/4175/84515/254394/4361/4683/10721/25913/5813/10111/25788/5965/5983/5984/5985/7153/7486/7520/55345	31
GO:0051236	establishment of RNA localization	52/2734	167/18986	0.311377	2.16233	6.18786	2.48251e-08	1.42636e-06	1.24815e-06	3267/25909/472/545/9793/1660/2332/8087/84248/3178/3181/10644/10643/3837/10128/4600/4686/55421/55706/55051/57122/55746/9972/9631/23279/23165/348995/10762/53371/9818/4927/55916/23089/51808/87178/9444/5903/130132/29072/23049/6741/7013/9984/57187/8658/9804/7175/26019/65109/65125/7514/11260	52
GO:0033046	negative regulation of sister chromatid segregation	24/2734	51/18986	0.470588	3.26795	6.65178	2.50747e-08	1.42636e-06	1.24815e-06	324/472/699/701/9184/891/55755/1063/26271/348654/3619/57082/9735/4085/10403/83540/5885/221150/54908/7175/9319/7272/7756/55055	24
GO:0033048	negative regulation of mitotic sister chromatid segregation	24/2734	51/18986	0.470588	3.26795	6.65178	2.50747e-08	1.42636e-06	1.24815e-06	324/472/699/701/9184/891/55755/1063/26271/348654/3619/57082/9735/4085/10403/83540/5885/221150/54908/7175/9319/7272/7756/55055	24
GO:0045841	negative regulation of mitotic metaphase/anaphase transition	24/2734	51/18986	0.470588	3.26795	6.65178	2.50747e-08	1.42636e-06	1.24815e-06	324/472/699/701/9184/891/55755/1063/26271/348654/3619/57082/9735/4085/10403/83540/5885/221150/54908/7175/9319/7272/7756/55055	24
GO:2000816	negative regulation of mitotic sister chromatid separation	24/2734	51/18986	0.470588	3.26795	6.65178	2.50747e-08	1.42636e-06	1.24815e-06	324/472/699/701/9184/891/55755/1063/26271/348654/3619/57082/9735/4085/10403/83540/5885/221150/54908/7175/9319/7272/7756/55055	24
GO:0006270	DNA replication initiation	20/2734	38/18986	0.526316	3.65495	6.7192	3.35464e-08	1.8901e-06	1.65395e-06	898/9134/990/51053/55388/4173/4175/4683/64318/4998/4999/23595/5000/23594/5422/5557/5558/5813/90381/11073	20
GO:0007062	sister chromatid cohesion	26/2734	59/18986	0.440678	3.06025	6.50063	3.60958e-08	2.01456e-06	1.76285e-06	546/699/701/79075/114799/157570/55294/79892/4361/80218/25836/23244/23047/5885/5925/151648/151246/84250/55719/8243/9126/23137/10274/10735/8658/23063	26
GO:0051321	meiotic cell cycle	78/2734	295/18986	0.264407	1.83615	5.93648	3.69553e-08	2.04325e-06	1.78796e-06	10097/10096/64682/29945/259266/472/546/6790/675/83990/9184/9133/898/9134/8697/995/996/1060/146956/2072/9156/171483/2177/57697/286151/26271/63979/3619/3622/81930/57082/3955/84930/84057/55329/4361/2956/4603/4683/9918/23310/23397/55706/10403/4751/83540/5000/734/5728/5885/10111/10635/25788/5932/10179/80010/6117/151648/151246/348235/221150/8243/10592/9126/10051/10927/10735/10388/50511/7013/7153/7155/9…	78
GO:0051053	negative regulation of DNA metabolic process	45/2734	138/18986	0.326087	2.26448	6.11463	4.61525e-08	2.52813e-06	2.21226e-06	27063/472/545/641/990/1111/167227/27000/2072/2074/5394/2187/26271/51053/92797/8091/3178/3192/80311/4361/4436/4437/2956/4683/142/55010/23244/10721/25913/5884/10111/55183/116028/254225/54537/23347/64282/7013/8658/80351/7158/7270/23063/7520/54464	45
GO:0046605	regulation of centrosome cycle	25/2734	56/18986	0.446429	3.10018	6.45545	4.8053e-08	2.60809e-06	2.28223e-06	7840/6790/672/57018/55755/55835/153241/85459/79959/25978/26973/348654/8850/56890/4869/10733/9475/163786/23411/152185/6491/91147/4591/9525/7514	25
GO:0036297	interstrand cross-link repair	21/2734	42/18986	0.5	3.4722	6.57845	4.93635e-08	2.65486e-06	2.32315e-06	545/9937/64858/64421/2072/375748/91442/22909/2187/2177/55215/55120/57697/84515/254394/55247/64710/10635/55159/165918/7507	21
GO:0007088	regulation of mitotic nuclear division	41/2734	121/18986	0.338843	2.35306	6.12397	5.41168e-08	2.88428e-06	2.52391e-06	324/472/6790/79866/699/701/9184/891/8697/995/157313/55755/1063/1111/8452/9787/286151/26271/348654/3619/9585/57082/9735/4085/4288/27085/10403/4751/83540/51203/55023/5885/5925/221150/54908/10040/7175/9319/7272/7756/55055	41
GO:0000723	telomere maintenance	50/2734	162/18986	0.308642	2.14333	5.99413	6.26558e-08	3.29494e-06	2.88326e-06	472/545/546/641/675/898/9134/64858/64421/167227/170506/1763/2072/9156/5394/79618/3178/3181/3192/3320/54891/4216/4361/4683/4751/140609/4931/142/25913/5591/10111/5981/55183/6117/54537/84250/55719/23137/79677/23049/64282/7013/8658/80351/51377/7486/7520/54464/7528/22891	50
GO:1902100	negative regulation of metaphase/anaphase transition of cell cycle	24/2734	53/18986	0.45283	3.14464	6.41258	6.34928e-08	3.29494e-06	2.88326e-06	324/472/699/701/9184/891/55755/1063/26271/348654/3619/57082/9735/4085/10403/83540/5885/221150/54908/7175/9319/7272/7756/55055	24
GO:1905819	negative regulation of chromosome separation	24/2734	53/18986	0.45283	3.14464	6.41258	6.34928e-08	3.29494e-06	2.88326e-06	324/472/699/701/9184/891/55755/1063/26271/348654/3619/57082/9735/4085/10403/83540/5885/221150/54908/7175/9319/7272/7756/55055	24
GO:0006303	double-strand break repair via nonhomologous end joining	29/2734	72/18986	0.402778	2.79705	6.26594	6.82991e-08	3.51354e-06	3.07455e-06	28990/472/9937/64858/64421/7913/2072/2074/8091/3146/3148/51111/3981/4361/4683/7468/5422/10721/25913/5591/83695/55183/165918/54537/23347/7155/11073/7158/7520	29
GO:0051984	positive regulation of chromosome segregation	17/2734	30/18986	0.566667	3.93516	6.59888	8.58693e-08	4.37934e-06	3.83217e-06	891/990/983/3192/3619/8850/9918/23310/64151/54892/23397/56852/221150/10592/10051/23137/79677	17
GO:1902117	positive regulation of organelle assembly	33/2734	89/18986	0.370787	2.57489	6.10802	9.39205e-08	4.749e-06	4.15565e-06	50807/9474/4076/55704/9738/55835/153241/9662/85459/23019/57472/246175/1778/10146/29899/3064/8100/55329/255967/10733/22930/25782/117177/163786/51100/112574/401548/8723/51375/10615/6491/202018/9525	33
GO:0072698	protein localization to microtubule cytoskeleton	25/2734	58/18986	0.431034	2.99328	6.23563	1.12205e-07	5.62548e-06	4.92262e-06	324/6790/64770/55125/9857/84131/51134/27185/81610/2804/3192/84376/9851/9585/10982/4281/5108/10464/29887/10615/6491/6788/146057/7272/137886	25
GO:0000281	mitotic cytokinesis	34/2734	94/18986	0.361702	2.51181	6.0266	1.21752e-07	6.05282e-06	5.29657e-06	288/54443/324/55165/25978/26586/1894/114327/55763/10640/54536/149371/3619/8826/10788/10112/9585/9493/24137/79884/4628/51203/29127/5921/6093/9475/112574/6683/6711/3925/9101/9525/65125/22891	34
GO:0044380	protein localization to cytoskeleton	27/2734	66/18986	0.409091	2.84089	6.14456	1.31131e-07	6.46475e-06	5.65703e-06	324/6790/64770/55125/9857/84131/51134/55917/27185/81610/11259/2804/3192/84376/9851/9585/10982/4281/5108/10464/29887/10615/6491/6788/146057/7272/137886	27
GO:0046777	protein autophosphorylation	53/2734	180/18986	0.294444	2.04474	5.77628	1.43408e-07	7.01157e-06	6.13553e-06	472/545/6790/801/817/51755/6792/11200/1612/4921/1654/1859/29904/5610/9451/440275/5167/2043/2241/3717/4117/51776/84451/9833/92597/4361/4683/4751/4915/5062/79834/200576/10111/5911/57826/9770/23235/9748/23049/9262/51765/27347/6789/6872/57551/51347/23043/10040/54822/283629/127933/7443/7444	53
GO:0071479	cellular response to ionizing radiation	29/2734	75/18986	0.386667	2.68517	5.99747	1.95353e-07	9.47303e-06	8.28945e-06	472/545/580/641/672/675/79184/11200/9575/1894/63979/25896/23028/3981/51776/1432/4193/10276/25836/64710/10635/83695/23411/23514/11011/7158/7486/7520/10413	29
GO:0070646	protein modification by small protein removal	39/2734	118/18986	0.330508	2.29518	5.78843	2.38946e-07	1.14927e-05	1.00568e-05	79184/983/9318/8533/51138/83737/23252/54726/51633/90268/29843/205564/26054/57337/51377/7398/219333/8975/9097/9958/10600/23358/29761/389856/23032/9736/57695/84640/85015/64854/55031/25862/54532/159195/9101/8239/10208/80124/55432	39
GO:0050657	nucleic acid transport	49/2734	164/18986	0.29878	2.07485	5.67008	2.56507e-07	1.214e-05	1.06232e-05	3267/25909/9793/1660/2332/8087/84248/3178/3181/10644/10643/3837/10128/4600/4686/55421/55706/55051/57122/55746/9972/9631/23279/23165/348995/10762/53371/9818/4927/55916/23089/51808/87178/9444/5903/130132/29072/23049/6741/9984/57187/8658/9804/7175/26019/65109/65125/7514/11260	49
GO:0050658	RNA transport	49/2734	164/18986	0.29878	2.07485	5.67008	2.56507e-07	1.214e-05	1.06232e-05	3267/25909/9793/1660/2332/8087/84248/3178/3181/10644/10643/3837/10128/4600/4686/55421/55706/55051/57122/55746/9972/9631/23279/23165/348995/10762/53371/9818/4927/55916/23089/51808/87178/9444/5903/130132/29072/23049/6741/9984/57187/8658/9804/7175/26019/65109/65125/7514/11260	49
GO:0007094	mitotic spindle assembly checkpoint signaling	22/2734	49/18986	0.44898	3.1179	6.08833	2.69702e-07	1.24653e-05	1.09079e-05	324/472/699/701/9184/891/55755/1063/348654/3619/57082/9735/4085/10403/83540/221150/54908/7175/9319/7272/7756/55055	22
GO:0071173	spindle assembly checkpoint signaling	22/2734	49/18986	0.44898	3.1179	6.08833	2.69702e-07	1.24653e-05	1.09079e-05	324/472/699/701/9184/891/55755/1063/348654/3619/57082/9735/4085/10403/83540/221150/54908/7175/9319/7272/7756/55055	22
GO:0071174	mitotic spindle checkpoint signaling	22/2734	49/18986	0.44898	3.1179	6.08833	2.69702e-07	1.24653e-05	1.09079e-05	324/472/699/701/9184/891/55755/1063/348654/3619/57082/9735/4085/10403/83540/221150/54908/7175/9319/7272/7756/55055	22
GO:0051988	regulation of attachment of spindle microtubules to kinetochore	14/2734	23/18986	0.608696	4.22703	6.35132	3.60715e-07	1.65426e-05	1.44757e-05	324/891/983/1894/3192/3619/8850/90417/9735/4751/29127/23411/10615/55055	14
GO:0006892	post-Golgi vesicle-mediated transport	37/2734	111/18986	0.333333	2.3148	5.69809	3.79016e-07	1.72396e-05	1.50856e-05	2181/288/55435/10564/50807/27032/8548/55297/54520/23033/2060/55763/10640/54536/149371/2803/57120/63971/55614/10434/23499/23041/4430/4644/117177/9135/6102/9522/23256/6653/6272/6711/134957/9515/23230/54832/51542	37
GO:0045739	positive regulation of DNA repair	43/2734	138/18986	0.311594	2.16384	5.62794	3.81741e-07	1.72396e-05	1.50856e-05	84142/10097/57492/196528/672/79184/29117/1660/80314/26122/2074/2138/2140/2070/2187/3146/54556/54891/51111/54799/4683/142/55193/55274/5591/10635/55183/165918/54537/23411/6502/84250/55719/6595/6599/23347/23514/7155/8295/51377/7398/57599/7528	43
GO:0031577	spindle checkpoint signaling	22/2734	50/18986	0.44	3.05554	5.96922	4.16274e-07	1.85169e-05	1.62034e-05	324/472/699/701/9184/891/55755/1063/348654/3619/57082/9735/4085/10403/83540/221150/54908/7175/9319/7272/7756/55055	22
GO:0000018	regulation of DNA recombination	44/2734	143/18986	0.307692	2.13674	5.59635	4.16854e-07	1.85169e-05	1.62034e-05	10097/196528/79915/641/1111/80314/26122/2074/2187/63979/92797/3575/54556/23028/80311/51111/3838/54799/4361/4436/4437/2956/4683/7468/142/55010/22976/10721/151987/10111/10635/55183/116028/29072/54537/6502/56916/23347/23514/7037/7158/8295/57599/22891	44
GO:0007030	Golgi organization	47/2734	157/18986	0.299363	2.0789	5.5676	4.19416e-07	1.85169e-05	1.62034e-05	10142/10565/57584/64225/25923/5205/79895/9529/8548/23271/983/23332/23122/10466/57511/111240474/1452/79659/9648/23015/440270/283796/653061/2804/57531/51361/3064/3998/116068/11235/55300/27314/83452/55014/50999/60684/22878/9321/165324/137886/8615/9712/8674/80124/157680/7443/65243	47
GO:0008380	RNA splicing	110/2734	484/18986	0.227273	1.57827	5.28564	4.54896e-07	1.99346e-05	1.74439e-05	2334/55082/10286/57018/51362/988/51755/51340/57703/10283/143884/1653/11218/9879/51202/1665/1660/1859/5394/283742/2332/118924/3178/3181/220988/10236/3192/10625/8850/51574/51631/51747/4154/10150/57721/79066/64863/10199/23517/4686/4691/4841/55051/84081/26986/94104/5295/5411/10891/9360/151987/23398/8559/55119/55015/55660/11168/58155/9991/9444/10137/389677/282996/58517/9584/55285/375316/54502/10179/27…	110
GO:0010569	regulation of double-strand break repair via homologous recombination	30/2734	82/18986	0.365854	2.54064	5.73431	4.9787e-07	2.16573e-05	1.89514e-05	10097/196528/1111/80314/26122/2074/2187/63979/92797/54556/23028/80311/54799/4683/142/55010/10721/151987/10635/55183/116028/29072/54537/6502/23347/23514/7158/8295/57599/22891	30
GO:1901880	negative regulation of protein depolymerization	28/2734	74/18986	0.378378	2.62761	5.75373	5.33968e-07	2.3058e-05	2.01771e-05	120/324/23271/829/830/26586/23332/23122/81624/2059/2258/50810/56203/4131/4281/136319/5290/130271/5962/6711/6840/23075/57551/29766/22974/57159/146057/5756	28
GO:0032465	regulation of cytokinesis	33/2734	95/18986	0.347368	2.41227	5.65981	5.47638e-07	2.3353e-05	2.04353e-05	25909/6790/57448/675/801/9738/8556/8555/990/79848/8452/144455/79733/1894/3619/63971/9928/10112/9585/9493/9371/79884/5289/5586/8502/9055/55660/29127/29072/51100/6683/6840/65125	33
GO:0032386	regulation of intracellular transport	70/2734	272/18986	0.257353	1.78716	5.36311	5.48694e-07	2.3353e-05	2.04353e-05	9495/284/27236/64801/444/580/983/80184/111240474/51496/1601/1660/23317/1778/1894/84455/27248/9648/3320/23379/22876/3843/3717/9585/4131/1432/4193/8898/4600/4734/4763/55051/9972/53371/9818/116150/5108/5116/11235/80055/5295/5501/4659/79899/5781/5784/51715/5962/60561/22902/23256/6342/10427/29072/6653/10615/23435/57187/55754/7175/79809/51465/51366/127933/55737/65125/7514/64328/55432/79752	70
GO:0009314	response to radiation	102/2734	442/18986	0.230769	1.60255	5.25723	5.58327e-07	2.35933e-05	2.06455e-05	84142/472/545/580/641/673/672/675/79184/785/836/847/285331/1040/11200/9575/8533/8450/64421/23259/170506/51514/1894/440275/2072/2073/2074/2138/2140/2177/64839/26224/55294/63979/2776/3156/121457/25896/3688/3753/23028/4297/3845/3981/51776/4216/8491/1432/4193/4212/4311/4436/2956/4734/10276/4763/25836/9397/4869/64710/611/142/22976/55872/8622/5295/10714/51426/5500/5501/201973/5562/5591/5796/10635/25788…	102
GO:0051261	protein depolymerization	39/2734	122/18986	0.319672	2.21993	5.54434	6.31583e-07	2.64996e-05	2.31887e-05	120/324/444/23271/829/830/126731/26586/9793/23332/23122/1213/81624/2059/2258/50810/81930/3796/11004/56203/4131/4281/136319/5290/130271/5962/6683/6711/3925/6840/23075/8867/57551/29766/22974/57159/146057/5756/9525	39
GO:0031110	regulation of microtubule polymerization or depolymerization	34/2734	100/18986	0.34	2.3611	5.59719	6.58492e-07	2.74341e-05	2.40064e-05	10142/324/23271/1003/55755/26586/9793/23332/23122/6249/81624/1859/2258/115106/55142/79441/54801/93323/50810/4131/10982/4233/4281/100506658/348235/221150/57606/6683/3925/57551/23116/22974/57159/146057	34
GO:0032984	protein-containing complex disassembly	67/2734	258/18986	0.25969	1.80339	5.32896	6.70712e-07	2.77478e-05	2.42809e-05	6059/120/324/196528/444/29028/54454/22863/9474/10241/801/23271/829/830/126731/25978/26586/9793/23332/23122/1213/81624/29904/57724/2059/2107/2258/84340/50810/81930/3796/11004/3799/3920/56203/4131/440738/256471/4281/136319/54516/5289/5290/130271/5962/22828/6418/6599/57231/6683/6711/3925/55014/6840/23075/8867/57551/29766/22974/57159/146057/5756/29979/9525/51534/65125/79752	67
GO:0051383	kinetochore organization	13/2734	21/18986	0.619048	4.29892	6.20377	7.27056e-07	2.98699e-05	2.61379e-05	1060/1062/1063/64105/9787/9735/79003/10403/83540/26054/10592/10051/10910	13
GO:0007080	mitotic metaphase chromosome alignment	25/2734	63/18986	0.396825	2.75572	5.72507	7.55508e-07	3.06703e-05	2.68383e-05	891/8697/983/1060/1062/25978/8452/27436/3192/3619/8850/9928/81930/11004/3837/79003/10403/83540/10464/23411/348235/221150/54908/7272/9525	25
GO:0071539	protein localization to centrosome	18/2734	37/18986	0.486486	3.37836	5.93931	7.56906e-07	3.06703e-05	2.68383e-05	324/6790/64770/55125/9857/84131/51134/27185/2804/84376/9851/5108/10464/29887/10615/6491/6788/137886	18
GO:0043161	proteasome-mediated ubiquitin-dependent protein catabolic process	106/2734	467/18986	0.226981	1.57625	5.17141	7.81815e-07	3.14641e-05	2.75329e-05	64682/29945/324/10513/25852/10973/6790/9529/329/8697/996/9575/51185/1452/8454/8453/8452/8065/1601/9730/51514/8667/11124/64839/26224/26235/80204/81545/200933/554251/55294/10116/56929/11146/25831/83737/10625/25948/89890/84078/84541/9928/55175/80311/11275/151230/54813/57542/51088/57563/26046/4193/4534/9147/387921/8473/55872/51105/9867/9373/5527/144165/5683/5706/5707/5887/25898/22836/6451/23411/6502/…	106
GO:0046785	microtubule polymerization	34/2734	101/18986	0.336634	2.33772	5.52864	8.56448e-07	3.42348e-05	2.99574e-05	10142/23271/1003/55755/55835/55125/9793/23332/23122/6249/81624/1859/26271/2258/115106/55142/79441/54801/93323/50810/4131/79649/4233/121441/51199/100506658/5116/10048/57606/3925/23116/22974/114791/7756	34
GO:1905508	protein localization to microtubule organizing center	18/2734	38/18986	0.473684	3.28945	5.7942	1.2447e-06	4.94205e-05	4.32458e-05	324/6790/64770/55125/9857/84131/51134/27185/2804/84376/9851/5108/10464/29887/10615/6491/6788/137886	18
GO:1901989	positive regulation of cell cycle phase transition	39/2734	125/18986	0.312	2.16665	5.36742	1.25784e-06	4.96093e-05	4.3411e-05	6868/26057/301/79915/891/898/9134/8697/995/990/8317/79577/983/55835/8452/8450/4921/1654/9787/51514/2146/81610/26271/55904/134353/4193/57504/27085/4869/5925/5962/6240/50484/163786/25942/221150/6491/29766/9525	39
GO:0045814	negative regulation of gene expression, epigenetic	53/2734	192/18986	0.276042	1.91694	5.23764	1.33062e-06	5.21321e-05	4.56186e-05	55729/546/11177/648/672/11335/23468/1111/58487/1859/8726/80314/2146/8520/3066/3070/8091/3146/3192/3622/23028/5927/4297/84456/3930/4001/64863/54069/54737/22823/55051/51535/5925/55183/51132/83852/25942/23411/6594/6595/8467/56916/23347/144108/79723/23512/7175/4591/9320/23304/51366/115426/353274	53
GO:0051494	negative regulation of cytoskeleton organization	48/2734	168/18986	0.285714	1.98412	5.25491	1.42527e-06	5.54731e-05	4.85422e-05	120/324/10565/672/23271/829/830/1003/55755/84952/26586/23332/23122/81624/1859/2059/2258/2764/50810/23189/25959/8850/56203/4131/56890/4233/4281/136319/4869/5062/90102/5290/5295/130271/5962/4089/6711/3925/6840/23075/57551/91147/29766/22974/4591/57159/146057/5756	48
GO:0040029	epigenetic regulation of gene expression	73/2734	295/18986	0.247458	1.71845	5.10082	1.56433e-06	6.03852e-05	5.28406e-05	57492/5926/51742/9070/29028/54454/1386/55729/546/11177/648/672/29117/11335/23468/8545/1111/58487/1859/8726/80314/2146/11146/8520/3066/3070/28996/8091/3146/3192/3622/8850/23028/5927/4297/55904/84456/3930/4001/64863/54069/54737/55167/22823/55051/5290/51535/5925/55183/51132/165918/6045/83852/25942/23411/6594/6595/8467/56916/23347/144108/79723/23512/80312/54790/7175/4591/9320/23304/51366/115426/57683…	73
GO:0043087	regulation of GTPase activity	53/2734	193/18986	0.274611	1.90701	5.19451	1.58081e-06	6.03852e-05	5.28406e-05	10565/9824/143872/9639/50807/8853/202243/6792/1398/163486/139818/85440/23348/1894/2043/7813/2146/2149/10979/121512/55785/3655/3688/3987/9448/10982/4233/4649/10276/4763/4915/8502/22841/22930/25782/23637/10928/253959/5906/9693/51735/5962/57589/23161/112574/3925/84144/64786/26230/9712/10451/65125/55854	53
GO:1902275	regulation of chromatin organization	17/2734	35/18986	0.485714	3.373	5.76323	1.5821e-06	6.03852e-05	5.28406e-05	55729/11177/1859/3192/23028/4297/84456/134353/4288/4300/54737/51535/55209/83852/9874/11011/7175	17
GO:0045931	positive regulation of mitotic cell cycle	41/2734	136/18986	0.301471	2.09353	5.24925	1.83386e-06	6.95457e-05	6.08565e-05	6868/26057/301/6790/675/891/898/9134/8697/995/990/8317/983/55835/8452/8450/4921/1654/9787/51514/26271/55904/134353/4193/4212/57504/27085/5586/5578/5781/5925/5962/6198/6240/50484/163786/25942/221150/6491/29766/9525	41
GO:0071897	DNA biosynthetic process	49/2734	175/18986	0.28	1.94443	5.14796	2.10927e-06	7.94804e-05	6.955e-05	27063/472/545/890/1063/1111/167227/27000/79075/51514/5394/79618/3178/3192/3320/79960/3981/286826/4361/140609/5422/10714/5427/11201/51426/10721/25913/201973/10111/25898/51455/5980/5981/5983/5984/5985/6117/6240/50484/23411/64282/7013/8658/80351/7398/7486/7520/54464/22890	49
GO:0071478	cellular response to radiation	51/2734	185/18986	0.275676	1.9144	5.12607	2.17998e-06	8.16252e-05	7.14268e-05	472/545/580/641/672/675/79184/11200/9575/8450/170506/1894/440275/2072/55294/63979/25896/3753/23028/3981/51776/1432/4193/4311/4734/10276/25836/9397/4869/64710/611/142/55872/5295/10714/51426/5796/10635/83695/23411/23514/6872/11011/7158/55031/7486/7507/7520/10413/7528/22890	51
GO:1901992	positive regulation of mitotic cell cycle phase transition	34/2734	105/18986	0.32381	2.24866	5.26234	2.33562e-06	8.69027e-05	7.60449e-05	6868/26057/301/891/898/9134/8697/995/990/8317/983/55835/8452/8450/4921/1654/9787/51514/26271/55904/134353/4193/57504/27085/5925/5962/6240/50484/163786/25942/221150/6491/29766/9525	34
GO:0007019	microtubule depolymerization	21/2734	51/18986	0.411765	2.85946	5.45369	2.83381e-06	0.00010478	9.16888e-05	324/23271/126731/26586/9793/23332/23122/81624/2258/50810/81930/3796/11004/4131/4281/6683/3925/57551/22974/57159/146057	21
GO:0034504	protein localization to nucleus	77/2734	321/18986	0.239875	1.66579	4.93433	2.92286e-06	0.000107401	9.39824e-05	284/26060/1386/580/785/23607/983/1434/151636/1894/84455/9451/10979/2634/55127/3192/3320/55726/51194/3843/10527/10526/55705/3716/3717/3838/3839/3840/3841/3837/51574/9113/4001/1432/4193/5469/23515/4763/4775/51068/55035/57122/55746/9972/9631/10762/53371/9818/4927/4931/114882/142/5295/200576/5530/144165/51715/5903/26953/653489/84220/25942/51804/6788/6789/23435/7037/3842/10210/26092/7175/51366/7486/25…	77
GO:0043242	negative regulation of protein-containing complex disassembly	29/2734	84/18986	0.345238	2.39747	5.26478	3.01324e-06	0.000110039	9.62905e-05	120/324/23271/829/830/26586/23332/23122/81624/2059/2258/50810/56203/4131/4281/136319/5290/130271/5962/22828/6711/6840/23075/57551/29766/22974/57159/146057/5756	29
GO:0060271	cilium assembly	91/2734	398/18986	0.228643	1.58779	4.8607	3.36645e-06	0.000122184	0.000106918	10257/10097/10096/54806/200894/50807/9474/145173/26258/285331/55704/9738/8556/8555/6792/55835/153241/57562/145508/9662/22832/80184/9857/80321/51134/79598/23059/65250/27185/1756/83544/79659/10640/317662/84140/54874/63917/2665/92344/3064/80173/57560/28981/8100/9657/9786/9851/11127/9371/4117/55329/10198/4750/27031/57489/8481/5108/5116/10464/10733/282809/144165/51715/117177/6102/6103/10806/29887/5455…	91
GO:0032200	telomere organization	52/2734	193/18986	0.26943	1.87103	4.98845	3.63812e-06	0.000131239	0.000114841	472/545/546/641/675/898/9134/64858/64421/167227/170506/1763/2072/9156/5394/2146/8520/79618/3178/3181/3192/3320/54891/4216/4361/4683/4751/140609/4931/142/25913/5591/10111/5981/55183/6117/54537/84250/55719/23137/79677/23049/64282/7013/8658/80351/51377/7486/7520/54464/7528/22891	52
GO:0042276	error-prone translesion synthesis	9/2734	12/18986	0.75	5.2083	5.98094	3.82642e-06	0.000137194	0.000120053	10714/5427/11201/51426/10721/201973/51455/5980/7398	9
GO:0051028	mRNA transport	40/2734	135/18986	0.296296	2.0576	5.05793	3.92324e-06	0.000139819	0.000122349	3267/25909/1660/2332/8087/84248/3178/3181/10644/10643/10128/4600/4686/55421/55706/57122/55746/9972/9631/23279/23165/348995/10762/53371/9818/4927/55916/23089/9444/5903/29072/23049/9984/57187/8658/7175/26019/65109/65125/7514	40
GO:0034508	centromere complex assembly	15/2734	30/18986	0.5	3.4722	5.55805	4.13165e-06	0.000146364	0.000128077	1060/1062/1063/2491/64105/9787/55355/23421/9735/79003/54069/4678/5925/26054/10910	15
GO:0048193	Golgi vesicle transport	74/2734	308/18986	0.24026	1.66846	4.85107	4.25143e-06	0.000149711	0.000131006	2181/288/55435/26286/10564/50807/27032/55973/8548/55297/54520/10466/57511/1315/26958/64764/111240474/8452/23033/2060/51290/55763/10640/54536/149371/9648/2803/57120/3064/63971/55614/3998/10434/23499/375056/23041/4430/4644/8774/51594/80055/5584/83452/117177/5870/9135/60561/6102/9522/23256/10484/10802/10427/9871/84068/6643/6653/6272/6683/6711/55014/134957/9515/50999/60684/80006/22878/9321/8615/6845/…	74
GO:0051783	regulation of nuclear division	43/2734	151/18986	0.284768	1.97755	4.94645	5.4046e-06	0.000189193	0.000165555	324/472/6790/79866/699/701/9184/891/8697/995/157313/55755/1063/1111/8452/9787/286151/26271/348654/3619/9585/57082/9735/4085/4288/27085/10403/4751/83540/51203/55023/5885/10635/5925/221150/54908/10388/10040/7175/9319/7272/7756/55055	43
GO:0006999	nuclear pore organization	10/2734	15/18986	0.666667	4.6296	5.76781	5.65234e-06	0.000196701	0.000172125	25909/8087/55706/57122/55746/9972/23165/53371/124491/7175	10
GO:0061640	cytoskeleton-dependent cytokinesis	37/2734	123/18986	0.300813	2.08897	4.9695	6.05303e-06	0.000209414	0.000183249	10097/10096/288/54443/324/55165/25978/26586/1894/114327/55763/10640/54536/149371/3619/8826/10788/10112/9585/9493/24137/79884/4628/51203/5000/29127/5921/6093/9475/112574/6683/6711/3925/9101/9525/65125/22891	37
GO:0110025	DNA strand resection involved in replication fork processing	8/2734	10/18986	0.8	5.55552	5.90999	6.2775e-06	0.000215917	0.00018894	580/672/9156/4361/4683/10111/5932/22891	8
GO:0098876	vesicle-mediated transport to the plasma membrane	44/2734	157/18986	0.280255	1.9462	4.88283	6.65601e-06	0.000227613	0.000199174	23527/2181/9495/288/84079/57182/10564/50807/27032/8548/151254/54520/54918/163486/57724/2060/55763/10640/54536/149371/2803/57120/23426/22876/63971/10434/23499/117177/51762/9135/950/81609/401548/8723/51375/6653/6711/134957/9515/8674/157680/9559/55737/55610	44
GO:0051170	import into nucleus	47/2734	172/18986	0.273256	1.8976	4.85017	6.94615e-06	0.000235855	0.000206387	284/26060/1386/60468/983/1434/1894/84455/3178/3320/51194/3843/10527/10526/55705/3717/3838/3839/3840/3841/3837/1432/5469/4763/4775/57122/55746/9972/9631/10762/53371/9818/4927/5295/5530/144165/51715/5903/26953/653489/84220/6788/6789/23435/3842/7175/51366	47
GO:0044782	cilium organization	95/2734	427/18986	0.222482	1.54501	4.67187	6.97678e-06	0.000235855	0.000206387	10257/10097/10096/54806/200894/50807/9474/6790/145173/26258/285331/55704/9738/8556/8555/6792/55835/153241/57562/145508/9662/22832/80184/9857/80321/84131/51134/79598/23059/65250/27185/1756/83544/79659/10640/317662/84140/54874/63917/2665/92344/3064/80173/57560/28981/8100/9657/9786/9851/11127/9371/167691/4117/55329/10198/4750/27031/57489/8481/5108/5116/10464/10733/282809/144165/51715/117177/6102/610…	95
GO:0022411	cellular component disassembly	99/2734	450/18986	0.22	1.52777	4.64722	7.45427e-06	0.000250565	0.000219259	6059/102/120/317/324/196528/10973/444/29028/54454/22863/9474/545/6790/10241/801/23271/829/830/126731/983/25978/26586/9793/23332/23122/1213/1515/4921/8562/81624/23405/29904/57724/2043/2059/2107/149371/2241/2258/84340/10767/50810/3688/81930/3796/11004/3799/3920/56203/26046/4131/440738/9448/10982/256471/4281/4528/136319/54516/9147/23306/5289/5290/5295/130271/10154/144165/5562/5578/25898/5962/22828/6…	99
GO:1901879	regulation of protein depolymerization	30/2734	92/18986	0.326087	2.26448	4.98649	7.67893e-06	0.000256659	0.000224591	120/324/444/23271/829/830/26586/23332/23122/81624/2059/2258/50810/56203/4131/4281/136319/5290/130271/5962/6683/6711/6840/23075/57551/29766/22974/57159/146057/5756	30
GO:0045727	positive regulation of translation	40/2734	139/18986	0.28777	1.99839	4.84549	8.59092e-06	0.000285528	0.000249853	7812/1654/54505/170506/1660/5611/440275/3646/1982/22868/79072/2332/8087/3192/3673/55132/113251/23185/57721/23107/4690/4869/8473/51633/26986/5337/5591/55005/6191/6198/6451/6659/6741/10492/54931/127933/65109/10600/253943/29063	40
GO:0010165	response to X-ray	14/2734	28/18986	0.5	3.4722	5.3693	8.68613e-06	0.000287079	0.000251211	472/641/675/79184/836/2074/121457/3981/4436/25836/64710/7158/7516/7520	14
GO:0016197	endosomal transport	70/2734	294/18986	0.238095	1.65343	4.63122	1.05907e-05	0.00034808	0.00030459	19/23527/9495/7840/84079/57182/27236/22863/284697/54520/25978/1213/8218/54918/1601/163486/81624/23317/8411/57724/2060/7813/9648/23426/25938/54497/51361/84376/22876/6453/50618/55614/1130/8898/8301/5289/200576/5870/51762/5962/22836/57589/950/112574/6643/81609/401548/8723/58533/51375/6653/6272/9043/8027/10254/55773/9779/25963/84910/8674/157680/9559/55737/51028/9525/55610/51542/51534/23325/9765	70
GO:0034086	maintenance of sister chromatid cohesion	9/2734	13/18986	0.692308	4.80766	5.63266	1.08359e-05	0.0003503	0.000306533	546/699/79075/25836/5925/84250/55719/23137/8658	9
GO:0034088	maintenance of mitotic sister chromatid cohesion	9/2734	13/18986	0.692308	4.80766	5.63266	1.08359e-05	0.0003503	0.000306533	546/699/79075/25836/5925/84250/55719/23137/8658	9
GO:0060623	regulation of chromosome condensation	9/2734	13/18986	0.692308	4.80766	5.63266	1.08359e-05	0.0003503	0.000306533	9031/9918/23310/64151/54892/23397/8467/10592/10051	9
GO:0098727	maintenance of cell number	50/2734	190/18986	0.263158	1.82747	4.70165	1.12669e-05	0.000362254	0.000316993	5926/51742/259266/657/673/79577/23019/1656/2146/2177/84750/3066/8091/84376/3622/123169/3981/4017/9282/9440/9443/57721/22823/25836/79576/8473/5108/55274/5928/5931/3516/5978/55183/23168/60485/25942/6595/6599/8243/9126/23137/6659/6760/64426/80312/23318/10413/10730/23091/79692	50
GO:0006473	protein acetylation	22/2734	59/18986	0.372881	2.58944	5.01511	1.13526e-05	0.000363036	0.000317678	85459/9575/1654/23181/57609/79075/114799/157570/84140/8520/3066/8850/7994/80155/79612/122830/60560/80218/5562/23411/6659/57551	22
GO:0032204	regulation of telomere maintenance	34/2734	112/18986	0.303571	2.10812	4.8241	1.142e-05	0.00036323	0.000317847	472/545/546/167227/170506/2072/5394/3178/3181/3192/3320/54891/4216/4361/4683/4751/140609/4931/142/25913/10111/84250/55719/23137/79677/23049/64282/7013/8658/80351/51377/7520/54464/7528	34
GO:0000209	protein polyubiquitination	64/2734	263/18986	0.243346	1.68989	4.62086	1.19474e-05	0.000377973	0.000330748	64682/29945/580/329/672/8697/996/80254/8454/8452/8450/8065/1654/51514/151636/9666/64839/81545/200933/57531/25831/83737/25948/89890/84078/57542/4012/4193/23609/23077/4683/4734/387921/9111/22978/9373/26191/149041/54542/8767/165918/56254/6049/23328/257218/6502/6872/8658/80351/10210/7174/23321/54765/117854/9320/7267/7321/51465/92912/7337/9354/23304/51366/331	64
GO:2000781	positive regulation of double-strand break repair	30/2734	94/18986	0.319149	2.2163	4.8486	1.2415e-05	0.000390676	0.000341864	10097/57492/196528/29117/80314/26122/2074/2187/54556/51111/54799/4683/142/55193/55274/5591/10635/55183/54537/23411/6502/84250/55719/6595/6599/23347/23514/7155/8295/57599	30
GO:0033157	regulation of intracellular protein transport	42/2734	151/18986	0.278146	1.93156	4.71374	1.30646e-05	0.000408941	0.000357847	9495/284/444/580/983/80184/111240474/51496/1894/84455/27248/9648/3320/23379/3843/3717/9585/1432/4193/4763/53371/9818/5108/5116/11235/5295/79899/5781/5784/51715/22902/6653/23435/55754/7175/51465/51366/127933/7514/64328/55432/79752	42
GO:2000045	regulation of G1/S transition of mitotic cell cycle	50/2734	191/18986	0.26178	1.81791	4.65962	1.31575e-05	0.000409683	0.000358497	6868/26057/301/324/26060/57492/196528/472/29117/785/835/898/9134/990/79577/55835/11200/8450/51339/4921/1654/1739/144455/2146/79960/25959/9928/55904/134353/4193/27085/4582/55193/55274/5527/5591/5728/5777/5925/5933/5934/5962/55159/6240/163786/6595/6599/6491/51322/7465	50
GO:0019827	stem cell population maintenance	49/2734	186/18986	0.263441	1.82944	4.66244	1.3299e-05	0.00041192	0.000360454	5926/51742/259266/657/673/79577/23019/1656/2177/84750/3066/8091/84376/3622/123169/3981/4017/9282/9440/9443/57721/22823/25836/79576/8473/5108/55274/5928/5931/3516/5978/55183/23168/60485/25942/6595/6599/8243/9126/23137/6659/6760/64426/80312/23318/10413/10730/23091/79692	49
GO:0006413	translational initiation	37/2734	127/18986	0.291339	2.02317	4.74507	1.3569e-05	0.000418096	0.000365858	6059/9689/28969/7812/1653/1654/8562/54505/5611/1964/83939/5610/9451/440275/8894/1968/255308/8661/3646/8667/51386/1975/1982/1983/9669/2332/55364/4528/4686/4690/4869/149420/6198/6451/7175/127933/253943	37
GO:0016579	protein deubiquitination	31/2734	99/18986	0.313131	2.17451	4.80556	1.37754e-05	0.000420364	0.000367842	79184/983/83737/23252/54726/51633/90268/51377/7398/219333/8975/9097/9958/10600/23358/29761/389856/23032/9736/57695/84640/85015/64854/55031/25862/54532/159195/9101/8239/80124/55432	31
GO:0008654	phospholipid biosynthetic process	60/2734	243/18986	0.246914	1.71467	4.59874	1.37847e-05	0.000420364	0.000367842	2181/221395/55326/22863/472/1040/160851/23167/22979/55500/84188/9896/28982/8443/57678/3157/3357/3422/3612/8821/22876/253558/54947/9926/154141/129642/4534/8776/8898/9107/9108/116150/80055/55300/5277/9488/23556/5286/5289/5290/5291/5294/5295/200576/83394/5337/80339/5728/22908/142891/6342/85465/57515/259230/166929/23446/23049/9517/8867/55151	60
GO:0009411	response to UV	43/2734	157/18986	0.273885	1.90197	4.65457	1.57453e-05	0.000475714	0.000416277	545/675/836/847/8450/170506/51514/440275/2072/2073/2074/55294/23028/51776/4216/8491/1432/4193/4311/4436/2956/4734/4869/611/142/55872/5295/10714/51426/201973/5562/5796/51455/83695/23411/6872/7398/55031/57654/7486/7507/7528/22890	43
GO:0006446	regulation of translational initiation	28/2734	86/18986	0.325581	2.26097	4.807	1.57606e-05	0.000475714	0.000416277	9689/28969/7812/1653/1654/54505/5611/5610/9451/440275/3646/8667/1975/1982/1983/9669/2332/55364/4528/4686/4690/4869/149420/6198/6451/7175/127933/253943	28
GO:0006606	protein import into nucleus	45/2734	167/18986	0.269461	1.87125	4.63823	1.5896e-05	0.000477364	0.000417721	284/26060/1386/983/1434/1894/84455/3320/51194/3843/10527/10526/55705/3717/3838/3839/3840/3841/3837/1432/5469/4763/4775/57122/55746/9972/9631/10762/53371/9818/4927/5295/5530/144165/51715/5903/26953/653489/84220/6788/6789/23435/3842/7175/51366	45
GO:0015931	nucleobase-containing compound transport	59/2734	239/18986	0.246862	1.71431	4.55796	1.63001e-05	0.000487026	0.000426176	10257/3267/25909/961/9793/1660/57724/2332/8087/84248/3178/3181/10644/10643/3837/10128/4600/4686/55421/55706/55051/57122/55746/9972/9631/23279/23165/348995/10762/53371/9818/4927/55916/23089/51808/87178/9444/5903/130132/29072/8036/29957/55186/9197/23443/55032/23169/23049/6741/9984/57187/8658/9804/7175/26019/65109/65125/7514/11260	59
GO:0051315	attachment of mitotic spindle microtubules to kinetochore	13/2734	26/18986	0.5	3.4722	5.17372	1.82997e-05	0.000544027	0.000476055	983/1060/1062/3192/3619/8850/11004/79003/10403/83540/23411/348235/221150	13
GO:0006997	nucleus organization	42/2734	153/18986	0.27451	1.90631	4.6165	1.85132e-05	0.000547621	0.0004792	2334/3267/25909/545/148362/983/1111/25978/80314/8087/51280/28996/3148/4001/64645/55706/23306/57122/55746/9972/9631/23165/53371/5578/23198/26135/23411/8467/6683/6732/6733/50511/23435/124491/7110/26092/7175/165324/137886/10208/9525/7443	42
GO:0000956	nuclear-transcribed mRNA catabolic process	36/2734	124/18986	0.290323	2.01612	4.65599	1.91832e-05	0.000564615	0.000494071	472/4076/23019/57472/246175/29883/9337/7812/167227/170506/1660/22894/3646/2107/5394/5393/10767/3192/51594/4686/26986/255967/219988/55629/149041/54542/23049/6741/10492/167153/64282/27327/26019/65109/54464/22803	36
GO:0033314	mitotic DNA replication checkpoint signaling	8/2734	11/18986	0.727273	5.05048	5.51141	2.00892e-05	0.000588356	0.000514845	990/63967/29980/8883/4998/5884/90381/11073	8
GO:0006417	regulation of translation	99/2734	461/18986	0.214751	1.49131	4.38008	2.12505e-05	0.0006193	0.000541923	6059/48/9689/28969/4076/65981/23019/57472/246175/29883/9337/7812/1612/1653/1654/1656/54505/170506/1660/5611/29904/83939/5610/9451/440275/3646/8667/1975/1982/1983/9669/8518/2043/2107/22868/79072/2332/8087/79712/10767/3192/10644/10643/55364/3658/3673/84541/55132/113251/23185/10128/26065/51776/57721/92342/23107/124540/4528/136319/4686/4690/4691/387921/4869/8473/51633/26986/149420/5337/84919/5591/550…	99
GO:2000114	regulation of establishment of cell polarity	12/2734	23/18986	0.521739	3.62317	5.16283	2.22384e-05	0.000644915	0.000564338	10565/1003/23189/9585/889/5908/253260/6093/9475/22902/57698/51057	12
GO:0007026	negative regulation of microtubule depolymerization	14/2734	30/18986	0.466667	3.24072	5.03763	2.37014e-05	0.000683987	0.000598528	324/23271/26586/23332/23122/81624/2258/50810/4131/4281/57551/22974/57159/146057	14
GO:0043547	positive regulation of GTPase activity	39/2734	140/18986	0.278571	1.93451	4.55188	2.51956e-05	0.000723577	0.000633172	9824/143872/9639/50807/8853/202243/6792/163486/139818/85440/23348/1894/7813/2146/2149/10979/3655/3688/3987/9448/10982/4649/10276/4763/8502/22841/22930/10928/253959/5906/9693/51735/57589/23161/112574/84144/26230/9712/55854	39
GO:1903046	meiotic cell cycle process	55/2734	222/18986	0.247748	1.72046	4.42869	2.78664e-05	0.000796414	0.000696908	10097/10096/259266/472/546/6790/675/83990/9133/898/9134/995/1060/146956/2072/2177/57697/286151/26271/63979/3619/3622/81930/57082/84930/84057/4361/2956/4603/9918/23310/23397/55706/10403/83540/5000/5728/5885/10111/10635/25788/80010/151648/348235/221150/10592/10051/10388/50511/7013/7153/7155/9319/7272/23304	55
GO:0010833	telomere maintenance via telomere lengthening	25/2734	75/18986	0.333333	2.3148	4.67934	2.81938e-05	0.000801897	0.000701707	472/545/64858/167227/170506/2072/5394/79618/3178/3181/3192/3320/4361/140609/142/25913/10111/5981/6117/64282/7013/8658/80351/7520/54464	25
GO:0042176	regulation of protein catabolic process	83/2734	374/18986	0.221925	1.54114	4.33509	2.84265e-05	0.000804647	0.000704113	8754/324/6790/51582/9532/9529/580/11200/1452/8450/1595/1601/51339/9730/51514/641700/1915/8667/11124/81610/55294/2332/11146/25831/3156/3320/3416/83737/9860/4085/4193/4194/256471/4534/23077/4734/8473/4983/55872/51105/5523/144165/5706/5707/5774/5887/25898/5962/57589/25897/6093/23411/4089/6599/122809/9655/6653/6815/6872/7018/25976/11011/7110/160418/81542/28951/29979/29978/130507/165324/51377/23376/89…	83
GO:0031507	heterochromatin formation	43/2734	161/18986	0.267081	1.85472	4.46703	3.06222e-05	0.00086267	0.000754886	55729/546/11177/648/672/11335/23468/1859/8726/2146/8520/3066/3070/8091/3146/3192/23028/5927/4297/84456/3930/4001/54069/54737/55051/51535/5925/55183/51132/83852/25942/23411/6594/6595/8467/56916/23347/144108/23512/7175/9320/23304/51366	43
GO:0071214	cellular response to abiotic stimulus	77/2734	342/18986	0.225146	1.56351	4.31314	3.25243e-05	0.000907612	0.000794213	27063/41/472/545/580/641/672/675/79184/51719/835/836/9994/1111/11200/9575/8450/1654/170506/1894/440275/2072/55294/63979/25896/3673/3753/23028/3981/4214/10746/51776/1432/4193/4311/136319/4638/4734/10276/10725/25836/9397/4869/64710/611/142/55872/5290/5295/10714/51426/5728/5734/5796/10635/5978/83695/6340/23411/54407/23514/27347/6872/11011/7099/25963/7158/9958/55031/23230/65125/7486/7507/7520/10413/7…	77
GO:0104004	cellular response to environmental stimulus	77/2734	342/18986	0.225146	1.56351	4.31314	3.25243e-05	0.000907612	0.000794213	27063/41/472/545/580/641/672/675/79184/51719/835/836/9994/1111/11200/9575/8450/1654/170506/1894/440275/2072/55294/63979/25896/3673/3753/23028/3981/4214/10746/51776/1432/4193/4311/136319/4638/4734/10276/10725/25836/9397/4869/64710/611/142/55872/5290/5295/10714/51426/5728/5734/5796/10635/5978/83695/6340/23411/54407/23514/27347/6872/11011/7099/25963/7158/9958/55031/23230/65125/7486/7507/7520/10413/7…	77
GO:0030705	cytoskeleton-dependent intracellular transport	52/2734	208/18986	0.25	1.7361	4.3782	3.50722e-05	0.000971628	0.000850231	23287/8546/26985/10947/57584/9474/26258/55088/55704/23059/26958/667/1778/1781/79659/54874/3192/51361/84376/3064/80173/57560/28981/8100/63971/23095/11127/9371/24137/3799/167691/10128/4117/4131/4644/55930/4976/5108/144165/5813/5870/55288/6103/6683/117178/23224/26146/66008/79809/8976/51057/57539	52
GO:0031123	RNA 3'-end processing	29/2734	94/18986	0.308511	2.14242	4.5541	3.51468e-05	0.000971628	0.000850231	10768/90806/580/79577/53981/170506/90459/112479/5394/5393/57508/26512/25896/55656/51574/123169/134353/4686/11051/10914/64895/87178/81691/6741/167153/64282/54931/23318/79670	29
GO:0006368	transcription elongation by RNA polymerase II	34/2734	118/18986	0.288136	2.00093	4.47335	3.83035e-05	0.00104909	0.000918014	904/905/79577/51755/22936/2074/2146/2963/3192/55726/57508/26512/25896/55656/51574/123169/5469/9282/9440/9439/9443/4686/142/55193/81488/114825/165918/23168/29072/6917/10915/9958/10771/23613	34
GO:0046822	regulation of nucleocytoplasmic transport	34/2734	118/18986	0.288136	2.00093	4.47335	3.83035e-05	0.00104909	0.000918014	284/580/983/51496/1660/1894/84455/3320/3843/3717/1432/4193/4600/4734/4763/55051/9972/53371/9818/5295/5501/4659/5781/5784/51715/29072/23435/57187/7175/51366/127933/65125/7514/64328	34
GO:0002562	somatic diversification of immune receptors via germline recombination within a single locus	24/2734	72/18986	0.333333	2.3148	4.58443	4.04859e-05	0.00109869	0.000961418	79915/472/9730/64421/9156/3146/3148/3329/51111/3981/4436/4437/2956/4683/7468/22976/5591/55183/165918/54537/23075/7037/7158/7528	24
GO:0016444	somatic cell DNA recombination	24/2734	72/18986	0.333333	2.3148	4.58443	4.04859e-05	0.00109869	0.000961418	79915/472/9730/64421/9156/3146/3148/3329/51111/3981/4436/4437/2956/4683/7468/22976/5591/55183/165918/54537/23075/7037/7158/7528	24
GO:0046488	phosphatidylinositol metabolic process	40/2734	148/18986	0.27027	1.87687	4.39236	4.25981e-05	0.00115073	0.00100696	55326/22863/472/1040/23167/22979/9896/3357/3612/8821/22876/253430/253558/9926/4534/8776/8898/9107/9108/66036/80055/55300/5277/9488/23556/5286/5289/5290/5291/5294/5295/200576/83394/5332/51196/23007/5728/22908/23049/8867	40
GO:1902806	regulation of cell cycle G1/S phase transition	54/2734	220/18986	0.245455	1.70454	4.31101	4.30884e-05	0.00115869	0.00101392	6868/26057/301/324/26060/57492/196528/472/493/29117/785/835/898/9134/990/79577/55835/11200/8450/51339/4921/1654/1739/144455/2146/81610/55294/79960/25959/9928/55904/134353/4193/27085/4582/55193/55274/5527/5591/5728/5777/5925/5933/5934/5962/55159/6240/163786/6595/6599/6491/6872/51322/7465	54
GO:0035825	homologous recombination	23/2734	68/18986	0.338235	2.34884	4.57014	4.48374e-05	0.00120026	0.0010503	472/580/672/83990/146956/2072/2177/57697/84057/4361/4683/64710/5885/10111/10635/25788/5932/80010/7153/7155/11073/9319/23304	23
GO:0000731	DNA synthesis involved in DNA repair	18/2734	47/18986	0.382979	2.65956	4.67212	4.63352e-05	0.00122923	0.00107565	51514/5422/10714/5427/11201/51426/10721/201973/25898/51455/5980/5983/6240/50484/23411/7398/7486/22890	18
GO:0007020	microtubule nucleation	18/2734	47/18986	0.382979	2.65956	4.67212	4.63352e-05	0.00122923	0.00107565	10142/55835/55125/9793/23332/23122/115106/55142/79441/54801/93323/121441/51199/5116/10048/57606/22974/114791	18
GO:0031111	negative regulation of microtubule polymerization or depolymerization	17/2734	43/18986	0.395349	2.74546	4.69971	4.65547e-05	0.00122954	0.00107592	324/23271/1003/26586/23332/23122/81624/1859/2258/50810/4131/4281/3925/57551/22974/57159/146057	17
GO:0032784	regulation of DNA-templated transcription elongation	30/2734	100/18986	0.3	2.08332	4.4549	4.68513e-05	0.00123188	0.00107796	904/905/79577/51755/22936/2074/2146/3192/55726/57508/26512/25896/55656/51574/123169/5469/9282/9440/9439/9443/4686/142/114825/165918/22828/55209/10915/10771/23613/284695	30
GO:0140013	meiotic nuclear division	50/2734	200/18986	0.25	1.7361	4.29226	4.90903e-05	0.00128239	0.00112216	10097/10096/259266/472/6790/675/83990/9133/898/9134/1060/146956/2072/2177/57697/286151/26271/63979/3619/3622/81930/57082/84930/84057/4361/4603/23397/55706/10403/83540/5000/5728/5885/10111/10635/25788/80010/151648/348235/221150/10592/10051/10388/50511/7013/7153/7155/9319/7272/23304	50
GO:0030010	establishment of cell polarity	43/2734	164/18986	0.262195	1.82079	4.32984	4.92635e-05	0.00128239	0.00112216	154796/10565/1003/55755/23332/1398/81624/85440/2258/23150/29899/3064/3688/23189/9585/889/4085/4131/4649/10403/4983/90102/144165/5584/22841/5908/23433/253260/6093/9475/22902/10806/57698/348235/221150/10479/81609/10615/54908/123016/137886/51057/7465	43
GO:0006354	DNA-templated transcription elongation	37/2734	134/18986	0.276119	1.91748	4.37143	4.94227e-05	0.00128239	0.00112216	904/905/79577/51755/22936/2074/2146/2963/3192/55726/57508/26512/25896/55656/51574/123169/5469/9282/9440/9439/9443/4686/142/55193/81488/114825/165918/23168/22828/29072/55209/6917/10915/9958/10771/23613/284695	37
GO:0007163	establishment or maintenance of cell polarity	55/2734	227/18986	0.242291	1.68256	4.24329	5.38765e-05	0.00139185	0.00121795	10097/10096/154796/10565/1003/55755/9793/23332/23122/25932/1398/81624/1739/85440/667/55914/2258/23150/29899/3064/57560/3688/23189/9585/11004/889/4085/4131/4649/10403/27031/4983/84612/90102/144165/5584/22841/5908/23433/253260/6093/9475/22902/10806/57698/348235/221150/10479/81609/10615/54908/123016/137886/51057/7465	55
GO:0034501	protein localization to kinetochore	9/2734	15/18986	0.6	4.16664	5.03212	5.76288e-05	0.00146927	0.0012857	9184/983/55166/57082/9735/27085/54908/7272/55055	9
GO:1903083	protein localization to condensed chromosome	9/2734	15/18986	0.6	4.16664	5.03212	5.76288e-05	0.00146927	0.0012857	9184/983/55166/57082/9735/27085/54908/7272/55055	9
GO:0051642	centrosome localization	14/2734	32/18986	0.4375	3.03818	4.73279	5.78668e-05	0.00146927	0.0012857	10142/259266/6790/51134/1739/9787/1783/29899/55726/3799/4085/51199/5903/23224	14
GO:0061842	microtubule organizing center localization	14/2734	32/18986	0.4375	3.03818	4.73279	5.78668e-05	0.00146927	0.0012857	10142/259266/6790/51134/1739/9787/1783/29899/55726/3799/4085/51199/5903/23224	14
GO:0032388	positive regulation of intracellular transport	38/2734	140/18986	0.271429	1.88491	4.31027	5.91433e-05	0.00148936	0.00130327	9495/444/983/80184/111240474/51496/1601/1660/1778/1894/84455/3320/23379/3843/3717/9585/1432/4193/8898/4734/55051/5108/5116/11235/80055/5295/79899/5962/22902/6342/6653/10615/23435/55754/7175/51366/64328/79752	38
GO:0002200	somatic diversification of immune receptors	25/2734	78/18986	0.320513	2.22577	4.44923	5.91615e-05	0.00148936	0.00130327	79915/472/9730/64421/9156/3146/3148/3329/51111/3981/4436/4437/2956/4683/7468/22976/10721/5591/55183/165918/54537/23075/7037/7158/7528	25
GO:1902369	negative regulation of RNA catabolic process	28/2734	92/18986	0.304348	2.11351	4.39116	6.23559e-05	0.00155775	0.00136312	90806/7812/170506/1660/8087/3192/10644/10643/3658/55132/23185/10128/1432/57721/79066/51594/55051/26986/51808/9444/54502/10492/23435/167153/64282/55603/7188/1787	28
GO:0051258	protein polymerization	67/2734	293/18986	0.228669	1.58797	4.16007	6.24047e-05	0.00155775	0.00136312	120/10142/10565/93663/9530/23271/829/830/23607/1003/55755/55835/55125/9793/23332/23122/6249/1730/81624/1739/1859/2059/26271/2241/2258/342184/115106/55142/79441/54801/93323/50810/3320/3717/23189/25959/9113/56203/4131/79649/1955/4233/136319/4690/10787/121441/51199/100506658/5000/5116/10048/5921/5962/253260/57606/6711/3925/6840/29766/23116/22974/117854/114791/5756/10810/8976/7756	67
GO:0006301	postreplication repair	15/2734	36/18986	0.416667	2.8935	4.66405	6.3062e-05	0.00156098	0.00136595	672/51514/4436/10714/5427/11201/51426/10721/201973/56852/25898/51455/5980/7398/22890	15
GO:0031114	regulation of microtubule depolymerization	15/2734	36/18986	0.416667	2.8935	4.66405	6.3062e-05	0.00156098	0.00136595	324/23271/26586/23332/23122/81624/2258/50810/4131/4281/6683/57551/22974/57159/146057	15
GO:1901976	regulation of cell cycle checkpoint	18/2734	48/18986	0.375	2.60415	4.56405	6.42225e-05	0.00158309	0.00138529	580/672/675/79184/891/55755/54465/10116/348654/3619/57082/4085/51776/10403/55159/221150/7175/79968	18
GO:0045132	meiotic chromosome segregation	29/2734	97/18986	0.298969	2.07616	4.35823	6.66782e-05	0.0016368	0.00143229	10097/10096/259266/472/6790/83990/9133/898/9134/1060/2177/26271/57082/84057/4361/23397/55706/10403/83540/5728/151648/348235/221150/10592/10051/10388/7013/9319/7272	29
GO:0034243	regulation of transcription elongation by RNA polymerase II	27/2734	88/18986	0.306818	2.13067	4.36034	7.17143e-05	0.00175315	0.00153411	904/905/79577/51755/22936/2074/2146/3192/55726/57508/26512/25896/55656/51574/123169/5469/9282/9440/9439/9443/4686/142/114825/165918/10915/10771/23613	27
GO:0009895	negative regulation of catabolic process	80/2734	367/18986	0.217984	1.51377	4.07635	7.4858e-05	0.00182247	0.00159477	90806/493/51582/9529/7812/1595/170506/1660/8667/1982/8087/8925/28996/3156/3192/10644/10643/3658/55132/23185/3953/9860/10128/10434/4085/1432/4194/4233/57721/79066/4534/8898/66036/23077/51594/9611/55051/8473/4983/26986/55872/51808/51105/5290/5294/5562/26191/5774/9444/54502/57589/6093/23256/4089/6599/6653/23012/6815/10492/23118/257397/6872/23435/167153/64282/55603/11011/7188/1787/165324/51377/9097/2…	80
GO:0072659	protein localization to plasma membrane	67/2734	295/18986	0.227119	1.5772	4.09803	7.76541e-05	0.00188279	0.00164755	2181/4301/9495/287/288/26060/50807/481/493/27032/9530/8548/9847/817/55704/23122/1213/1601/55667/1739/23167/22979/10640/115548/2258/2533/2633/2803/23426/3688/63971/3799/4040/131578/10434/23499/4644/25945/8301/5295/5318/5357/84106/5584/5727/22841/5906/5911/9693/51735/5962/23433/6093/9475/950/6342/10484/7871/10580/6653/6711/8417/23043/123016/8674/55737/65125	67
GO:0031503	protein-containing complex localization	52/2734	214/18986	0.242991	1.68743	4.1479	7.83354e-05	0.00189156	0.00165522	102/10142/163/26985/472/545/201134/23059/1739/79659/57724/2060/8087/10082/29899/23426/80173/57560/28981/8100/55705/11004/9371/3799/167691/4001/84946/4117/4193/4289/55706/51068/4869/4927/8473/4983/5108/9135/5906/6103/117178/8417/7013/26146/79809/8674/55737/8976/51057/57539/7514/22891	52
GO:1990778	protein localization to cell periphery	79/2734	362/18986	0.218232	1.51549	4.06154	7.95122e-05	0.00191217	0.00167326	2181/102/4301/9495/287/288/26060/200894/50807/481/493/27032/9530/8548/9847/817/55704/23122/1213/1601/55667/1739/84455/23167/22979/2035/2037/10640/115548/2258/2533/2633/2803/10082/29899/23426/57560/3688/63971/11004/3799/4040/131578/10434/54585/23499/4644/25945/8473/8301/5295/5318/5357/84106/5584/5727/22841/9135/5906/5911/9693/51735/5962/23433/6093/9475/950/6342/10484/7871/10580/6653/6711/8417/2304…	79
GO:0000729	DNA double-strand break processing	11/2734	22/18986	0.5	3.4722	4.75862	8.18634e-05	0.00195284	0.00170885	472/641/83990/1763/92797/4361/4683/10111/5932/51444/56916	11
GO:0036092	phosphatidylinositol-3-phosphate biosynthetic process	11/2734	22/18986	0.5	3.4722	4.75862	8.18634e-05	0.00195284	0.00170885	22863/472/9896/8821/5286/5289/5290/5291/5294/200576/8867	11
GO:1903312	negative regulation of mRNA metabolic process	30/2734	103/18986	0.291262	2.02264	4.26833	8.58843e-05	0.00204053	0.00178558	90806/9530/580/7812/1660/1859/8087/3181/3192/10644/10643/3658/55132/23185/1432/57721/79066/51594/55051/26986/9444/282996/54502/27316/10772/10492/23435/64282/55603/7188	30
GO:0044786	cell cycle DNA replication	17/2734	45/18986	0.377778	2.62344	4.47191	9.15831e-05	0.00216722	0.00189645	79915/546/641/675/8317/10926/1763/29980/144455/79733/26271/51053/4173/4175/5422/7013/7486	17
GO:0022616	DNA strand elongation	15/2734	37/18986	0.405405	2.8153	4.53322	9.20094e-05	0.00216863	0.00189768	64858/1763/54891/4173/4361/4683/64710/5422/10714/25913/10111/5983/5984/51377/7528	15
GO:0120032	regulation of plasma membrane bounded cell projection assembly	50/2734	205/18986	0.243902	1.69376	4.09615	9.62527e-05	0.00225965	0.00197732	10152/10097/10096/54443/324/50807/9474/5205/55704/9738/6792/55835/153241/9662/79598/139818/2059/2241/2332/54874/2665/3320/3064/8100/23189/4117/55329/10198/10787/100506658/57489/5290/5295/51196/5337/5420/117177/5962/23433/10806/653464/23224/202018/7046/5756/8976/51057/54521/10413/23613	50
GO:0007076	mitotic chromosome condensation	10/2734	19/18986	0.526316	3.65495	4.74881	9.98821e-05	0.00232639	0.00203572	9031/9918/23310/64151/23397/51203/8467/10592/10051/7273	10
GO:0046931	pore complex assembly	10/2734	19/18986	0.526316	3.65495	4.74881	9.98821e-05	0.00232639	0.00203572	102/4301/25909/196527/8087/55706/57122/9972/23165/124491	10
GO:0031400	negative regulation of protein modification process	75/2734	342/18986	0.219298	1.5229	4.0023	0.000101061	0.00234462	0.00205168	64853/324/22863/9474/493/9532/9529/801/80254/84131/26973/1756/54431/5611/151636/5167/26271/2776/51527/3066/57493/10114/25998/22876/3843/10527/10625/8850/9113/4040/4085/4690/135112/4763/4869/7026/100506658/8473/55074/5062/152559/54625/5144/10464/9373/84919/5562/5591/79899/5728/5771/26191/5777/5795/9770/5925/23411/6546/6547/58533/122809/9655/6659/339745/161742/6872/6879/23435/26146/28951/54765/2337…	75
GO:0000288	nuclear-transcribed mRNA catabolic process, deadenylation-dependent decay	20/2734	58/18986	0.344828	2.39462	4.36284	0.000101883	0.00235301	0.00205902	4076/23019/57472/246175/29883/9337/7812/167227/170506/1660/22894/3192/26986/255967/219988/149041/54542/10492/64282/27327	20
GO:0051292	nuclear pore complex assembly	7/2734	10/18986	0.7	4.86108	5.00908	0.000102387	0.00235301	0.00205902	25909/8087/55706/57122/9972/23165/124491	7
GO:0043254	regulation of protein-containing complex assembly	91/2734	433/18986	0.210162	1.45945	3.96665	0.000102616	0.00235301	0.00205902	19/120/64853/10142/84079/10565/93663/472/545/9530/329/79184/23271/55832/829/830/1003/55755/9793/23332/23122/6249/51185/1452/51339/1654/1739/1859/5610/2059/11124/2241/10979/342184/96459/57600/2634/115106/55142/79441/54801/93323/55355/3146/3320/23379/23189/25959/9928/3920/9113/56203/4131/1955/4233/136319/4690/10787/140609/100506658/8473/5706/5734/5781/26191/5908/5921/5925/5962/253260/8780/26054/511…	91
GO:0019985	translesion synthesis	12/2734	26/18986	0.461538	3.20511	4.61476	0.000104278	0.00237272	0.00207627	51514/10714/5427/11201/51426/10721/201973/25898/51455/5980/7398/22890	12
GO:0032878	regulation of establishment or maintenance of cell polarity	12/2734	26/18986	0.461538	3.20511	4.61476	0.000104278	0.00237272	0.00207627	10565/1003/23189/9585/889/5908/253260/6093/9475/22902/57698/51057	12
GO:0043244	regulation of protein-containing complex disassembly	35/2734	129/18986	0.271318	1.88414	4.13267	0.000114538	0.0025962	0.00227182	120/324/444/9474/10241/23271/829/830/26586/23332/23122/81624/2059/2107/2258/50810/56203/4131/4281/136319/5290/130271/5962/22828/6683/6711/6840/23075/57551/29766/22974/57159/146057/5756/65125	35
GO:1902903	regulation of supramolecular fiber organization	85/2734	400/18986	0.2125	1.47569	3.94374	0.000115425	0.00260591	0.00228032	10152/120/11214/10142/7840/154796/55435/324/10565/27236/93663/9639/9530/673/23271/829/830/55704/961/1003/55755/84952/26586/9793/23332/23122/6249/81624/1739/1859/2059/2241/10979/2258/342184/2764/115106/55142/79441/54801/93323/50810/23189/25959/9113/56203/4131/1955/4233/4281/136319/4690/10787/100506658/5062/90102/5290/5295/130271/5734/5921/5925/5962/253260/6093/9475/57606/4089/6683/6711/3925/6840/2…	85
GO:0071375	cellular response to peptide hormone stimulus	71/2734	321/18986	0.221184	1.53599	3.97234	0.000115895	0.00260591	0.00228032	10768/324/26060/57492/490/83990/9847/890/990/1398/8452/4921/55667/29904/5167/2241/2549/80318/9340/3416/51141/3716/3717/23189/8850/25948/4131/6885/4193/4644/4690/4691/8648/10499/64710/8473/114882/142/55023/5286/5290/5295/80339/5530/5562/5573/5578/5584/5591/5781/5771/5795/5925/23433/6093/9475/6198/6340/6443/8036/23235/23411/6599/10580/6653/6654/6655/6772/9882/8615/64397	71
GO:0090316	positive regulation of intracellular protein transport	28/2734	95/18986	0.294737	2.04677	4.19505	0.000116288	0.00260591	0.00228032	9495/444/983/80184/111240474/51496/1894/84455/3320/23379/3843/3717/9585/1432/4193/5108/5116/11235/5295/79899/22902/6653/23435/55754/7175/51366/64328/79752	28
GO:0060491	regulation of cell projection assembly	50/2734	207/18986	0.241546	1.67739	4.01921	0.000124635	0.00278243	0.00243478	10152/10097/10096/54443/324/50807/9474/5205/55704/9738/6792/55835/153241/9662/79598/139818/2059/2241/2332/54874/2665/3320/3064/8100/23189/4117/55329/10198/10787/100506658/57489/5290/5295/51196/5337/5420/117177/5962/23433/10806/653464/23224/202018/7046/5756/8976/51057/54521/10413/23613	50
GO:0002244	hematopoietic progenitor cell differentiation	36/2734	135/18986	0.266667	1.85184	4.07389	0.000135019	0.0029924	0.00261852	55326/54443/8546/1386/673/1021/170506/5610/157570/96459/55008/83737/3981/5469/57721/4300/4602/10443/11051/5591/23215/5777/54502/5978/25942/6547/6654/6655/6659/6670/167153/7153/23376/7520/22890/9841	36
GO:0034644	cellular response to UV	27/2734	91/18986	0.296703	2.06043	4.15891	0.000135052	0.0029924	0.00261852	545/8450/170506/440275/2072/55294/23028/51776/1432/4193/4311/4734/4869/611/142/55872/5295/10714/51426/5796/83695/23411/6872/55031/7507/7528/22890	27
GO:0032869	cellular response to insulin stimulus	51/2734	213/18986	0.239437	1.66274	3.98952	0.00013567	0.00299486	0.00262068	324/26060/490/9847/8452/55667/29904/5167/2241/2549/80318/3416/51141/23189/8850/25948/4644/4690/4691/8648/10499/64710/8473/114882/142/55023/5286/5290/5295/80339/5562/5584/5591/5781/5771/5795/5925/23433/6198/6443/23235/23411/6599/10580/6653/6654/6655/6772/9882/8615/64397	51
GO:0033962	P-body assembly	11/2734	23/18986	0.478261	3.32124	4.56858	0.00013652	0.00300242	0.00262729	23019/57472/246175/29883/1656/1778/26065/255967/219988/149041/27327	11
GO:0031346	positive regulation of cell projection organization	78/2734	363/18986	0.214876	1.49219	3.88337	0.000149123	0.00326745	0.00285921	10152/10097/10096/23394/84079/54443/324/50807/482/627/659/673/4076/65981/55704/9738/6792/55835/153241/9662/4921/170506/27185/1756/139818/29904/1982/2043/2059/2146/81545/2332/54874/2803/23426/3320/3064/8100/11141/3673/3655/8850/23028/57498/23499/4131/55329/4690/10787/51199/4915/100506658/5290/5295/51196/10154/5584/23369/117177/51762/5906/9693/23433/4919/22902/950/8036/57698/6498/26039/202018/7046/…	78
GO:0006470	protein dephosphorylation	38/2734	146/18986	0.260274	1.80745	4.017	0.000154932	0.0033822	0.00295962	8556/8555/995/1033/55917/4534/9107/9108/54704/5495/152926/5500/5501/4659/5519/5523/5527/5529/5530/160760/5728/8073/5781/5782/5784/5771/26095/26191/5774/5775/5777/5793/5795/5796/5802/8732/6815/7179	38
GO:0006661	phosphatidylinositol biosynthetic process	32/2734	116/18986	0.275862	1.9157	4.05739	0.000157746	0.00343097	0.0030023	22863/472/1040/23167/22979/9896/3357/3612/8821/22876/4534/8776/8898/9107/9108/80055/55300/5277/9488/23556/5286/5289/5290/5291/5294/5295/200576/83394/5728/22908/23049/8867	32
GO:0046856	phosphatidylinositol dephosphorylation	12/2734	27/18986	0.444444	3.0864	4.44962	0.000163185	0.00353628	0.00309445	9896/8821/22876/4534/8776/8898/9107/9108/66036/5728/22908/8867	12
GO:0006607	NLS-bearing protein import into nucleus	10/2734	20/18986	0.5	3.4722	4.53693	0.000174003	0.00374328	0.00327559	3843/3838/3839/3840/3841/3837/53371/5903/653489/84220	10
GO:0008334	histone mRNA metabolic process	10/2734	20/18986	0.5	3.4722	4.53693	0.000174003	0.00374328	0.00327559	472/53981/167227/5394/134353/4686/6741/167153/64282/54464	10
GO:0006359	regulation of transcription by RNA polymerase III	13/2734	31/18986	0.419355	2.91217	4.37015	0.000179348	0.00383042	0.00335184	9031/9188/7913/170506/2074/23379/79664/10621/10622/55209/23451/8467/84524	13
GO:1902751	positive regulation of cell cycle G2/M phase transition	13/2734	31/18986	0.419355	2.91217	4.37015	0.000179348	0.00383042	0.00335184	79915/891/995/8317/983/51514/26271/57504/4869/6240/50484/25942/9525	13
GO:0030866	cortical actin cytoskeleton organization	16/2734	43/18986	0.372093	2.58396	4.26488	0.000180323	0.00383738	0.00335793	11215/54443/1739/1894/2035/2037/80206/114793/8826/10788/10787/5357/29127/23433/6093/9475	16
GO:0006289	nucleotide-excision repair	25/2734	83/18986	0.301205	2.09169	4.08812	0.000181271	0.00384373	0.00336349	57492/196528/675/29117/83990/2072/2073/2074/22909/2965/2967/3981/55193/55274/10714/51426/5887/6117/23411/10463/6595/6599/85015/57654/7507	25
GO:0051168	nuclear export	43/2734	173/18986	0.248555	1.72607	3.93479	0.000183485	0.00387678	0.00339241	3267/10768/580/1434/51496/1660/2332/84248/3178/3181/84946/10892/4193/4686/55421/9147/51068/4869/55051/57122/55746/9972/9631/23279/4927/55916/51808/5781/5784/5903/29072/23049/6741/9984/57187/7175/127933/26019/23325/65125/7514/64328/11260	43
GO:0032205	negative regulation of telomere maintenance	15/2734	39/18986	0.384615	2.67092	4.2842	0.000185985	0.00390848	0.00342015	472/167227/2072/5394/3178/3192/4683/142/25913/10111/64282/7013/8658/80351/54464	15
GO:0034063	stress granule assembly	14/2734	35/18986	0.4	2.77776	4.3176	0.000186307	0.00390848	0.00342015	9474/4076/7812/1654/1656/1778/2332/10146/26065/5562/23215/23369/7072/253943	14
GO:0031396	regulation of protein ubiquitination	49/2734	205/18986	0.239024	1.65988	3.89614	0.000189698	0.00396555	0.00347009	284/9474/9532/9529/329/330/648/8555/80254/84131/8452/54165/1654/151636/55215/57697/26271/55294/3320/10625/23028/4085/10892/27085/23077/9111/8473/22976/9373/144165/5728/26191/25898/8767/23328/6502/6659/339745/6872/7046/54765/7321/7337/29979/165324/23376/57599/65125/331	49
GO:0035264	multicellular organism growth	40/2734	158/18986	0.253165	1.75808	3.92456	0.000200053	0.0041673	0.00364662	84159/472/546/26258/1990/55636/25932/1385/2074/28982/79068/57678/57493/57560/256471/25836/4853/79728/5290/5324/59338/5357/144165/5727/5781/9462/5930/54542/80010/6654/6491/79718/123016/23230/157680/55717/57599/25937/7516/7543	40
GO:0043543	protein acylation	27/2734	93/18986	0.290323	2.01612	4.0289	0.000201311	0.0041788	0.00365669	85459/9575/1654/23181/57609/79075/114799/157570/84140/8520/3066/8850/7994/80155/79612/122830/60560/80218/9397/5495/5562/23411/6659/57551/23390/253832/340481	27
GO:0010171	body morphogenesis	18/2734	52/18986	0.346154	2.40383	4.15764	0.00021134	0.00437163	0.00382543	84159/444/10159/673/50937/23332/23122/28982/25836/8481/90102/59338/144165/5781/22930/25976/157680/23528	18
GO:0051382	kinetochore assembly	9/2734	17/18986	0.529412	3.67645	4.52806	0.000212871	0.00438796	0.00383972	1060/1062/1063/64105/9787/9735/79003/26054/10910	9
GO:0043484	regulation of RNA splicing	46/2734	190/18986	0.242105	1.68128	3.87096	0.000214862	0.00441362	0.00386217	2334/55082/57018/57703/1859/5394/2332/3178/3181/3192/8850/51574/4154/10150/79066/64863/4686/4691/84081/5295/58155/9991/9444/10137/389677/282996/58517/9584/54502/10179/27316/494115/5978/54407/6732/6733/10250/10772/55578/8464/117143/7072/8295/65109/284695/27332	46
GO:0032528	microvillus organization	11/2734	24/18986	0.458333	3.18285	4.38873	0.000219333	0.00448988	0.00392891	5205/342035/5337/5357/5420/5781/5911/9693/51735/51765/23043	11
GO:0032479	regulation of type I interferon production	34/2734	128/18986	0.265625	1.84461	3.93245	0.000221505	0.00450317	0.00394053	9474/1147/8452/1654/170506/1660/10146/3148/3320/3329/83737/3838/23515/9111/5422/10621/10622/5495/5781/26191/5802/9444/5966/8780/8767/29072/6772/29110/7099/9868/26146/331/7528/26137	34
GO:0032606	type I interferon production	34/2734	128/18986	0.265625	1.84461	3.93245	0.000221505	0.00450317	0.00394053	9474/1147/8452/1654/170506/1660/10146/3148/3320/3329/83737/3838/23515/9111/5422/10621/10622/5495/5781/26191/5802/9444/5966/8780/8767/29072/6772/29110/7099/9868/26146/331/7528/26137	34
GO:0060612	adipose tissue development	20/2734	61/18986	0.327869	2.27685	4.09675	0.000223368	0.0045255	0.00396008	84159/54529/1386/23607/79068/8648/10499/142/22976/5290/10891/5562/23369/9462/23411/6653/23111/9517/79718/157680	20
GO:0090224	regulation of spindle organization	17/2734	48/18986	0.354167	2.45948	4.15242	0.000229586	0.00463561	0.00405643	79866/126731/55835/79598/25978/1213/1778/29899/3192/79884/163786/26054/10615/6491/7175/22974/9525	17
GO:1902017	regulation of cilium assembly	23/2734	75/18986	0.306667	2.12962	4.02028	0.000241313	0.00485581	0.00424911	50807/9474/55704/9738/6792/55835/153241/9662/79598/2665/3064/8100/4117/55329/10198/57489/117177/10806/23224/202018/51057/54521/10413	23
GO:0034085	establishment of sister chromatid cohesion	7/2734	11/18986	0.636364	4.41917	4.6524	0.000246409	0.00490826	0.00429501	80218/25836/5885/8243/9126/10274/10735	7
GO:0070934	CRD-mediated mRNA stabilization	7/2734	11/18986	0.636364	4.41917	4.6524	0.000246409	0.00490826	0.00429501	7812/1660/3192/10644/10643/26986/10492	7
GO:0071044	histone mRNA catabolic process	7/2734	11/18986	0.636364	4.41917	4.6524	0.000246409	0.00490826	0.00429501	472/167227/5394/6741/167153/64282/54464	7
GO:0035329	hippo signaling	19/2734	57/18986	0.333333	2.3148	4.07741	0.000249907	0.00495038	0.00433187	154796/9113/9448/1432/55233/92597/25843/60485/80143/7871/6788/6789/29966/7003/7073/126374/80014/25937/10413	19
GO:0060996	dendritic spine development	28/2734	99/18986	0.282828	1.96407	3.94455	0.000251504	0.00495038	0.00433187	10152/50807/54149/4076/65981/6792/1501/170506/23181/27185/29904/1982/2043/2332/116443/3066/11141/5597/5062/10611/5728/5802/653464/55236/7337/8976/23613/22891	28
GO:0070936	protein K48-linked ubiquitination	28/2734	99/18986	0.282828	1.96407	3.94455	0.000251504	0.00495038	0.00433187	64682/29945/329/8697/996/8454/8452/151636/81545/200933/57531/83737/25948/89890/84078/23077/9111/22978/6049/6502/10210/54765/117854/7267/7321/92912/7337/51366	28
GO:0006893	Golgi to plasma membrane transport	21/2734	66/18986	0.318182	2.20958	4.03737	0.00025187	0.00495038	0.00433187	2181/288/10564/50807/27032/8548/54520/55763/10640/54536/149371/2803/57120/63971/10434/23499/117177/9135/6711/134957/9515	21
GO:0043489	RNA stabilization	24/2734	80/18986	0.3	2.08332	3.98248	0.000258801	0.00506975	0.00443633	90806/7812/170506/1660/3192/10644/10643/3658/55132/23185/1432/57721/79066/55051/26986/51808/9444/54502/10492/23435/64282/55603/7188/1787	24
GO:0006622	protein targeting to lysosome	13/2734	32/18986	0.40625	2.82116	4.22887	0.000262468	0.00510776	0.00446958	8546/26985/22863/9648/79158/3920/4734/5289/950/6653/6272/51542/9765	13
GO:1905820	positive regulation of chromosome separation	13/2734	32/18986	0.40625	2.82116	4.22887	0.000262468	0.00510776	0.00446958	8697/8452/9787/3619/9918/23310/64151/54892/23397/5925/221150/10592/10051	13
GO:0072594	establishment of protein localization to organelle	94/2734	462/18986	0.203463	1.41293	3.68538	0.000266428	0.00516784	0.00452216	284/8546/26985/26060/1386/22863/9530/675/983/1434/1894/84455/55294/9648/79158/134266/3320/3329/51194/3843/10527/10526/55705/3717/3838/3839/3840/3841/3837/3920/3998/4121/1432/5469/4289/4734/4763/4775/25836/57122/55746/9972/9631/10762/53371/9818/4927/5189/5289/5295/9512/25913/5530/144165/5562/51715/22930/25782/51762/5903/26953/653489/84220/950/7095/11231/54557/51100/6653/6272/60559/23514/6731/6726/…	94
GO:0031647	regulation of protein stability	81/2734	387/18986	0.209302	1.45348	3.69675	0.00027466	0.00531009	0.00464663	287/444/55729/481/482/6790/9532/9530/9529/836/55664/79577/80254/11200/54918/1385/8452/51339/2043/26224/55294/2776/3320/3324/3329/3064/57560/3920/84515/4193/4194/256471/23515/66036/80155/79612/122830/8774/10403/23252/11235/5295/10891/5591/5728/9770/79657/60485/6400/51100/23411/6659/6788/6789/10910/6872/51616/23435/7018/8805/4591/54765/23376/8725/7398/219333/8975/23358/29761/389856/23032/9736/57695…	81
GO:0010332	response to gamma radiation	18/2734	53/18986	0.339623	2.35848	4.06192	0.000277374	0.00534509	0.00467726	472/545/675/11200/2074/2177/23028/3981/51776/4193/142/5562/5591/11011/7486/7516/7520/10413	18
GO:0007004	telomere maintenance via telomerase	20/2734	62/18986	0.322581	2.24013	4.01151	0.000285589	0.00548553	0.00480016	472/545/167227/5394/79618/3178/3192/3320/4361/140609/25913/10111/5981/6117/64282/7013/8658/80351/7520/54464	20
GO:0006405	RNA export from nucleus	27/2734	95/18986	0.284211	1.97367	3.9021	0.000294982	0.00564762	0.004942	3267/1660/2332/84248/3178/3181/4686/55421/55051/57122/55746/9972/9631/23279/4927/55916/51808/29072/23049/6741/9984/57187/7175/26019/65125/7514/11260	27
GO:0030330	DNA damage response, signal transduction by p53 class mediator	23/2734	76/18986	0.302632	2.1016	3.9467	0.000299459	0.00571483	0.00500081	27063/472/545/546/675/835/11200/8533/1859/144455/28996/23028/4193/4194/4582/4646/4683/22976/5366/5527/23411/6659/161742	23
GO:1902459	positive regulation of stem cell population maintenance	17/2734	49/18986	0.346939	2.40928	4.05128	0.000304832	0.00579868	0.00507418	5926/51742/3066/3622/8473/55274/5928/5931/5978/25942/6595/6599/6760/64426/80312/10413/79692	17
GO:1903311	regulation of mRNA metabolic process	84/2734	406/18986	0.206897	1.43677	3.64878	0.000316549	0.00600225	0.00525232	10768/90806/55082/9530/580/4076/79577/23019/57472/246175/29883/9337/7812/57703/167227/170506/1660/22894/1859/5394/22868/79072/2332/79068/8087/3178/3181/3192/10644/10643/3658/55132/23185/51574/1432/57721/79066/51594/4686/4691/647979/4869/55051/84081/26986/255967/219988/87178/5578/79899/79810/23369/9444/282996/58517/9584/54502/10179/27316/494115/149041/54542/5978/6093/9475/29843/26135/79811/6732/67…	84
GO:1903320	regulation of protein modification by small protein conjugation or removal	56/2734	248/18986	0.225806	1.56809	3.69346	0.000336077	0.00635218	0.00555852	284/9474/9532/9529/329/330/648/8555/80254/84131/9318/8533/51138/8452/54165/23142/1654/151636/55215/57697/26271/55294/3320/83737/10625/23028/4085/10892/27085/23077/9111/8473/54726/22976/9373/144165/5728/26191/25898/8767/23328/6502/6659/339745/6872/7046/54765/10054/7321/7337/29979/165324/23376/57599/65125/331	56
GO:0050684	regulation of mRNA processing	35/2734	136/18986	0.257353	1.78716	3.77859	0.000348099	0.00655844	0.00573902	10768/55082/580/79577/57703/170506/1660/1859/5394/2332/3178/3181/3192/51574/79066/4686/4691/84081/79810/9444/282996/58517/9584/54502/10179/27316/494115/5978/79811/6732/6733/10250/10772/7072/65109	35
GO:0043549	regulation of kinase activity	93/2734	460/18986	0.202174	1.40398	3.59746	0.000358652	0.00673583	0.00589424	10006/6868/8754/64853/284/324/641/51719/143384/801/55704/9134/900/904/905/151195/995/990/51755/1033/1062/26973/63967/4921/1654/1894/2043/54465/2146/55294/10979/2776/51527/2965/57493/10114/8091/3192/3320/3064/3843/10527/8826/3717/8850/9928/9113/4040/4216/4217/6885/4361/4683/4763/4869/7026/5062/152559/11235/10464/5294/5728/5771/26191/5795/10111/5906/57826/9693/9770/5925/5933/5934/23328/23411/6546/6…	93
GO:0035872	nucleotide-binding domain, leucine rich repeat containing receptor signaling pathway	12/2734	29/18986	0.413793	2.87355	4.14123	0.000368408	0.00683227	0.00597863	329/330/55914/83737/144811/5608/6885/90268/26191/8767/7099/331	12
GO:0098901	regulation of cardiac muscle cell action potential	12/2734	29/18986	0.413793	2.87355	4.14123	0.000368408	0.00683227	0.00597863	10142/287/801/817/1525/1739/1829/1832/2258/5318/9096/153396	12
GO:1902914	regulation of protein polyubiquitination	12/2734	29/18986	0.413793	2.87355	4.14123	0.000368408	0.00683227	0.00597863	329/80254/1654/9111/9373/26191/8767/23328/6502/54765/7321/331	12
GO:2001032	regulation of double-strand break repair via nonhomologous end joining	12/2734	29/18986	0.413793	2.87355	4.14123	0.000368408	0.00683227	0.00597863	7913/2074/8091/51111/4361/7468/25913/5591/55183/54537/23347/7155	12
GO:0045911	positive regulation of DNA recombination	23/2734	77/18986	0.298701	2.0743	3.87426	0.000369562	0.00683227	0.00597863	10097/196528/79915/80314/26122/2074/2187/54556/51111/54799/4436/4683/7468/142/22976/10635/55183/54537/6502/7037/7158/8295/57599	23
GO:1903050	regulation of proteolysis involved in protein catabolic process	54/2734	238/18986	0.226891	1.57562	3.66521	0.00037523	0.00691546	0.00605143	23287/6790/9532/9529/1452/1601/27185/641700/8667/2043/55294/2332/11146/25831/28996/84456/9113/4193/4534/8473/4983/55872/51105/144165/5706/5728/5887/25898/23411/6599/122809/9655/6815/6872/7018/11011/7110/160418/81542/28951/7337/29979/29978/165324/51377/23376/8975/9097/29761/84640/8239/51322/7514/79699	54
GO:0016311	dephosphorylation	51/2734	222/18986	0.22973	1.59534	3.65954	0.000394545	0.00724885	0.00634317	9530/8556/8555/995/1033/55917/9896/3476/8821/22876/8826/4534/8776/8898/9107/9108/66036/54704/5495/152926/5500/5501/4659/5519/5523/5527/5529/5530/160760/5728/8073/5781/5782/5784/5771/26095/26191/5774/5775/5777/5793/5795/5796/5802/8732/6093/22908/6815/8867/7179/8725	51
GO:0090329	regulation of DNA-templated DNA replication	17/2734	50/18986	0.34	2.3611	3.95258	0.000400531	0.00733604	0.00641946	546/641/8317/10926/79075/144455/79733/26271/51053/4173/4175/64863/4683/5983/5984/5985/90381	17
GO:0016073	snRNA metabolic process	19/2734	59/18986	0.322034	2.23633	3.90096	0.000411588	0.00751529	0.00657632	22936/5394/5393/79068/23379/79664/55726/57508/26512/25896/55656/51574/79066/64863/23517/10179/6619/10208/84524	19
GO:0016358	dendrite development	54/2734	239/18986	0.225941	1.56903	3.63093	0.000418076	0.00761027	0.00665943	10006/10152/84079/50807/22903/54149/23271/4076/65981/6792/1398/1501/1630/170506/23181/27185/29904/1982/2043/2146/2332/116443/3066/11141/3688/57498/4131/5597/4147/4168/4205/4734/5062/10611/8301/5530/144165/5728/5802/5911/9693/10371/4891/653464/26039/6801/80312/54664/23043/55236/7337/8976/23613/22891	54
GO:0051302	regulation of cell division	45/2734	190/18986	0.236842	1.64473	3.66329	0.000419791	0.00761805	0.00666623	25909/259266/6790/57448/641/675/801/847/9738/8556/8555/990/79848/8452/144455/79733/1894/114327/3357/3619/8850/63971/9928/10112/9585/9493/9371/79884/51562/4300/56034/80310/5289/5586/8502/9055/55660/5727/29127/29072/51100/6683/6840/65125/10730	45
GO:0045859	regulation of protein kinase activity	87/2734	427/18986	0.203747	1.4149	3.55659	0.000421657	0.00762852	0.0066754	10006/6868/8754/64853/284/324/641/51719/143384/801/55704/9134/900/904/905/151195/995/990/51755/1033/1062/26973/63967/4921/1654/1894/2043/54465/2146/55294/10979/2776/51527/2965/57493/10114/8091/3320/3064/3843/10527/8826/3717/8850/9928/9113/4040/4216/4217/6885/4763/4869/7026/5062/152559/11235/10464/5294/5728/5771/26191/5795/5906/57826/9693/9770/5925/23328/23411/6546/6547/58533/122809/9655/161742/23…	87
GO:0010457	centriole-centriole cohesion	8/2734	15/18986	0.533333	3.70368	4.29643	0.000455893	0.00819776	0.00717352	9662/80817/54875/11127/4751/51199/25914/151648	8
GO:0090306	meiotic spindle assembly	8/2734	15/18986	0.533333	3.70368	4.29643	0.000455893	0.00819776	0.00717352	259266/6790/9133/26271/10403/5728/348235/221150	8
GO:0010970	transport along microtubule	43/2734	180/18986	0.238889	1.65894	3.64322	0.000459074	0.00822994	0.00720167	23287/8546/26985/10947/57584/9474/26258/23059/26958/667/1778/1781/79659/3192/3064/80173/57560/28981/8100/63971/23095/11127/9371/24137/3799/167691/10128/4117/4131/4976/5108/5813/5870/55288/6103/6683/117178/23224/26146/66008/79809/51057/57539	43
GO:0043434	response to peptide hormone	90/2734	446/18986	0.201794	1.40134	3.51782	0.000471518	0.00842749	0.00737454	10768/324/26060/57492/490/673/83990/9847/847/890/23607/990/1147/1385/1398/8452/4921/55667/29904/5167/9852/2241/2549/80318/9340/3030/3416/51141/3716/3717/23189/8850/25948/4040/4048/4131/6885/1432/4193/4644/4690/4691/8648/10499/64710/8473/114882/142/5251/55023/5286/5290/5295/80339/87178/5530/5562/5573/5578/5584/5591/5781/5771/5795/5925/23433/6093/9475/6198/6340/6443/8036/23235/23411/6599/10580/6653…	90
GO:0006278	RNA-templated DNA biosynthetic process	21/2734	69/18986	0.304348	2.11351	3.80054	0.000495468	0.00882888	0.00772578	472/545/167227/5394/79618/3178/3192/3320/4361/140609/10721/25913/10111/5981/6117/64282/7013/8658/80351/7520/54464	21
GO:0120034	positive regulation of plasma membrane bounded cell projection assembly	30/2734	113/18986	0.265487	1.84365	3.68919	0.000509169	0.00902949	0.00790132	10152/10097/10096/54443/324/50807/55704/9738/55835/153241/9662/139818/2059/2332/54874/3320/3064/8100/55329/10787/100506658/5290/5295/51196/117177/23433/202018/7046/8976/23613	30
GO:1902455	negative regulation of stem cell population maintenance	11/2734	26/18986	0.423077	2.93802	4.0558	0.000514446	0.00902949	0.00790132	5926/51742/3066/3622/4017/8473/5928/5931/25942/64426/80312	11
GO:0002328	pro-B cell differentiation	7/2734	12/18986	0.583333	4.0509	4.33601	0.00051772	0.00902949	0.00790132	96459/3981/11051/5591/6654/6655/6659	7
GO:0007056	spindle assembly involved in female meiosis	7/2734	12/18986	0.583333	4.0509	4.33601	0.00051772	0.00902949	0.00790132	6790/9133/26271/10403/5728/348235/221150	7
GO:0010826	negative regulation of centrosome duplication	7/2734	12/18986	0.583333	4.0509	4.33601	0.00051772	0.00902949	0.00790132	672/55755/8850/56890/4869/91147/4591	7
GO:0046606	negative regulation of centrosome cycle	7/2734	12/18986	0.583333	4.0509	4.33601	0.00051772	0.00902949	0.00790132	672/55755/8850/56890/4869/91147/4591	7
GO:0032467	positive regulation of cytokinesis	17/2734	51/18986	0.333333	2.3148	3.85624	0.000521071	0.00902949	0.00790132	8556/8555/990/79848/8452/1894/3619/9928/9585/9493/9371/5586/8502/29127/6683/6840/65125	17
GO:1990090	cellular response to nerve growth factor stimulus	17/2734	51/18986	0.333333	2.3148	3.85624	0.000521071	0.00902949	0.00790132	23527/627/2186/673/23607/1398/1783/29904/57498/4915/142/5906/9693/8036/6272/7337/9101	17
GO:0032608	interferon-beta production	19/2734	60/18986	0.316667	2.19906	3.81539	0.000521989	0.00902949	0.00790132	1654/1660/3148/3320/23515/9111/10621/10622/5495/5781/5802/5966/8780/8767/29110/7099/9868/7528/26137	19
GO:0032648	regulation of interferon-beta production	19/2734	60/18986	0.316667	2.19906	3.81539	0.000521989	0.00902949	0.00790132	1654/1660/3148/3320/23515/9111/10621/10622/5495/5781/5802/5966/8780/8767/29110/7099/9868/7528/26137	19
GO:2000036	regulation of stem cell population maintenance	22/2734	74/18986	0.297297	2.06455	3.76327	0.000527835	0.00910401	0.00796653	5926/51742/23019/3066/8091/3622/4017/8473/55274/5928/5931/5978/60485/25942/6595/6599/6760/64426/80312/10413/23091/79692	22
GO:0090169	regulation of spindle assembly	13/2734	34/18986	0.382353	2.65521	3.96202	0.000529654	0.00910881	0.00797074	126731/55835/79598/25978/1778/29899/3192/163786/26054/10615/6491/7175/9525	13
GO:1904357	negative regulation of telomere maintenance via telomere lengthening	12/2734	30/18986	0.4	2.77776	3.9968	0.000534103	0.00915871	0.0080144	167227/2072/5394/3178/3192/142/25913/64282/7013/8658/80351/54464	12
GO:1901873	regulation of post-translational protein modification	56/2734	253/18986	0.221344	1.5371	3.52747	0.000566426	0.0096849	0.00847485	284/9474/9532/9529/329/330/648/8555/80254/84131/9318/8533/51138/8452/54165/23142/1654/151636/55215/57697/26271/55294/3320/83737/10625/23028/4085/10892/27085/23077/9111/8473/54726/22976/9373/144165/5728/26191/25898/8767/23328/6502/6659/339745/6872/7046/54765/10054/7321/7337/29979/165324/23376/57599/65125/331	56
GO:0031113	regulation of microtubule polymerization	20/2734	65/18986	0.307692	2.13674	3.76528	0.000571504	0.00971557	0.00850169	10142/23271/1003/55755/9793/23332/23122/6249/1859/115106/55142/79441/54801/93323/4131/4233/100506658/57606/3925/23116	20
GO:1905515	non-motile cilium assembly	20/2734	65/18986	0.307692	2.13674	3.76528	0.000571504	0.00971557	0.00850169	200894/55835/57562/9662/80184/9857/27185/79659/10640/92344/80173/57560/8100/4117/27031/5108/10464/221322/23116/123016	20
GO:1900087	positive regulation of G1/S transition of mitotic cell cycle	18/2734	56/18986	0.321429	2.23213	3.78727	0.000593788	0.0100655	0.00880788	6868/26057/301/898/9134/990/55835/8450/4921/1654/55904/134353/4193/27085/5962/6240/163786/6491	18
GO:0032868	response to insulin	60/2734	276/18986	0.217391	1.50965	3.49819	0.000599593	0.0101348	0.00886857	324/26060/490/9847/847/23607/8452/55667/29904/5167/9852/2241/2549/80318/3030/3416/51141/23189/8850/25948/1432/4644/4690/4691/8648/10499/64710/8473/114882/142/55023/5286/5290/5295/80339/5562/5584/5591/5781/5771/5795/5925/23433/6198/6443/23235/23411/6599/10580/6653/6272/6654/6655/6772/6814/9882/8792/8615/54832/64397	60
GO:0045945	positive regulation of transcription by RNA polymerase III	9/2734	19/18986	0.473684	3.28945	4.09506	0.000615791	0.010379	0.0090822	9031/9188/7913/2074/23379/79664/23451/8467/84524	9
GO:0048872	homeostasis of number of cells	71/2734	339/18986	0.20944	1.45443	3.46271	0.000620355	0.0104262	0.00912352	23456/6868/221395/10000/301/8546/5926/26258/836/9133/1021/81624/139818/57724/2146/2149/28982/57678/28996/3146/3148/3575/3658/3717/4297/55904/3845/84456/55646/1432/5469/407975/4602/222236/54892/23306/4763/5142/5291/5366/282809/5591/9991/5781/5771/29127/9770/5925/149041/54542/23186/94081/6498/4891/55972/23657/4090/6654/6655/6659/6670/6772/29766/79876/23376/23230/51542/57599/331/84524/7543	71
GO:0001701	in utero embryonic development	82/2734	403/18986	0.203474	1.41301	3.43717	0.000633228	0.0106124	0.00928647	102/9508/154796/284/1386/57448/648/657/2186/675/891/9133/55636/1111/23019/9318/8533/8452/81624/144455/79733/8894/28982/2530/2551/79893/10672/57493/23462/3688/57498/9113/3981/10161/4124/9782/4154/5469/57534/4436/10443/4678/4683/54892/8648/4751/4853/4863/7026/84081/79728/84295/10733/5501/57718/5727/5930/5932/3516/23168/9871/29072/25942/6498/4089/6670/92521/6491/6788/6789/79718/80312/7046/57187/1305…	82
GO:0061136	regulation of proteasomal protein catabolic process	46/2734	199/18986	0.231156	1.60524	3.52027	0.000641931	0.0107279	0.0093875	6790/9532/9529/1452/1601/641700/8667/55294/2332/11146/25831/4193/4534/8473/4983/55872/51105/144165/5706/5887/25898/23411/6599/122809/9655/6815/6872/7018/11011/7110/160418/81542/28951/29979/29978/165324/51377/23376/8975/9097/29761/84640/8239/51322/7514/79699	46
GO:0032481	positive regulation of type I interferon production	22/2734	75/18986	0.293333	2.03703	3.69074	0.000646769	0.0107783	0.00943161	1147/1654/170506/1660/10146/3148/3320/3329/3838/10621/10622/5781/26191/8780/8767/29072/6772/29110/7099/9868/331/26137	22
GO:0016050	vesicle organization	79/2734	386/18986	0.204663	1.42126	3.42959	0.00065825	0.0109388	0.00957206	19/3267/84079/301/8905/8546/26985/10947/26286/10564/10159/50617/523/26258/284697/9847/25978/1182/1385/111240474/8452/81624/23317/8411/2060/149371/2149/9002/26271/54874/51361/84376/84343/3753/63971/57082/1130/64645/375056/55300/8301/200576/79666/282809/5584/5873/54809/950/10484/10802/10427/9871/357/29887/6272/8027/10254/55014/2054/8417/8867/9882/7110/60684/80006/22878/8615/9101/8674/6845/10451/157…	79
GO:0072331	signal transduction by p53 class mediator	43/2734	183/18986	0.234973	1.63175	3.52213	0.000662696	0.0109818	0.00960972	27063/79915/472/545/546/6790/675/835/1111/11200/8533/1859/8445/144455/204851/28996/3622/133746/7994/23028/5608/4193/4194/406962/4436/4582/4646/4683/9891/22976/5366/5527/50484/6446/23411/6659/161742/6872/51616/10210/8805/8725/9958	43
GO:1902373	negative regulation of mRNA catabolic process	23/2734	80/18986	0.2875	1.99652	3.66337	0.000673041	0.0111221	0.00973247	90806/7812/1660/8087/3192/10644/10643/3658/55132/23185/1432/57721/79066/51594/55051/26986/9444/54502/10492/23435/64282/55603/7188	23
GO:2000780	negative regulation of double-strand break repair	14/2734	39/18986	0.358974	2.49286	3.82766	0.000689412	0.0113609	0.00994143	2074/2187/92797/8091/80311/4361/55010/10721/55183/116028/254225/54537/23347/7158	14
GO:1901796	regulation of signal transduction by p53 class mediator	29/2734	110/18986	0.263636	1.8308	3.58416	0.000707594	0.0115569	0.0101129	27063/79915/472/545/6790/1111/11200/8533/1859/8445/28996/3622/7994/23028/5608/4193/406962/4582/9891/5366/50484/6446/23411/6659/161742/6872/51616/8805/9958	29
GO:0051653	spindle localization	20/2734	66/18986	0.30303	2.10436	3.68617	0.000710476	0.0115569	0.0101129	10097/10096/259266/55755/23332/23122/1778/29899/3064/3688/3837/4085/10403/51203/348235/221150/10615/54908/137886/8976	20
GO:0031445	regulation of heterochromatin formation	10/2734	23/18986	0.434783	3.01931	3.97433	0.000713024	0.0115569	0.0101129	55729/11177/1859/23028/4297/84456/54737/51535/83852/7175	10
GO:0048015	phosphatidylinositol-mediated signaling	10/2734	23/18986	0.434783	3.01931	3.97433	0.000713024	0.0115569	0.0101129	22876/5286/5289/5290/5291/5294/5332/51196/23007/6198	10
GO:0140861	DNA repair-dependent chromatin remodeling	10/2734	23/18986	0.434783	3.01931	3.97433	0.000713024	0.0115569	0.0101129	79184/151636/54969/23028/10038/165918/23411/9320/8295/51366	10
GO:1900151	regulation of nuclear-transcribed mRNA catabolic process, deadenylation-dependent decay	10/2734	23/18986	0.434783	3.01931	3.97433	0.000713024	0.0115569	0.0101129	23019/29883/7812/170506/1660/3192/26986/149041/10492/64282	10
GO:1902904	negative regulation of supramolecular fiber organization	41/2734	173/18986	0.236994	1.64578	3.49971	0.000727855	0.011765	0.0102951	120/324/10565/23271/829/830/1003/84952/26586/23332/23122/81624/1859/2059/2258/2764/50810/23189/25959/56203/4131/4233/4281/136319/5062/90102/5290/5295/130271/5962/4089/6711/3925/6840/23075/57551/29766/22974/57159/146057/5756	41
GO:1904356	regulation of telomere maintenance via telomere lengthening	18/2734	57/18986	0.315789	2.19297	3.69959	0.000752503	0.0119607	0.0104663	472/545/167227/170506/2072/5394/3178/3181/3192/3320/140609/142/25913/64282/7013/8658/80351/54464	18
GO:0072583	clathrin-dependent endocytosis	16/2734	48/18986	0.333333	2.3148	3.7408	0.000753872	0.0119607	0.0104663	163/55589/821/1213/1601/115548/54874/22876/6453/50618/8301/5291/55681/85439/29978/8976	16
GO:1902116	negative regulation of organelle assembly	16/2734	48/18986	0.333333	2.3148	3.7408	0.000753872	0.0119607	0.0104663	672/9738/55755/79598/2665/8850/4117/56890/10198/4534/57489/23256/4089/4591/54521/10413	16
GO:0048255	mRNA stabilization	21/2734	71/18986	0.295775	2.05398	3.64929	0.000754059	0.0119607	0.0104663	90806/7812/1660/3192/10644/10643/3658/55132/23185/1432/57721/79066/55051/26986/9444/54502/10492/23435/64282/55603/7188	21
GO:1902808	positive regulation of cell cycle G1/S phase transition	21/2734	71/18986	0.295775	2.05398	3.64929	0.000754059	0.0119607	0.0104663	6868/26057/301/898/9134/990/79577/55835/8450/4921/1654/2146/81610/55904/134353/4193/27085/5962/6240/163786/6491	21
GO:0016233	telomere capping	11/2734	27/18986	0.407407	2.8292	3.9011	0.000755938	0.0119607	0.0104663	472/64858/2072/4361/4683/25913/5591/10111/7013/8658/80351	11
GO:0071108	protein K48-linked deubiquitination	11/2734	27/18986	0.407407	2.8292	3.9011	0.000755938	0.0119607	0.0104663	23252/54726/9097/29761/389856/23032/9736/57695/9101/80124/55432	11
GO:0032607	interferon-alpha production	12/2734	31/18986	0.387097	2.68816	3.85818	0.000758159	0.0119607	0.0104663	1147/1654/170506/1660/3329/9111/5802/8767/29072/6772/29110/7099	12
GO:0032647	regulation of interferon-alpha production	12/2734	31/18986	0.387097	2.68816	3.85818	0.000758159	0.0119607	0.0104663	1147/1654/170506/1660/3329/9111/5802/8767/29072/6772/29110/7099	12
GO:0030177	positive regulation of Wnt signaling pathway	37/2734	152/18986	0.243421	1.69041	3.50519	0.000760246	0.0119617	0.0104672	23394/259266/10159/65981/79577/51185/1456/1601/51339/1654/55789/27185/85458/51527/23189/23499/4300/5495/5523/3516/8434/64750/6659/10927/139886/79718/8658/80351/79809/51366/9736/55031/9101/55737/65125/331/10413	37
GO:0071824	protein-DNA complex organization	57/2734	262/18986	0.217557	1.51081	3.41474	0.000793274	0.012342	0.0107999	196528/29028/54454/546/11177/55814/55832/1060/1062/1063/2491/64105/8208/1105/9787/23234/51053/2957/8520/55355/79618/3146/3148/50809/23421/7994/23522/9735/132660/5469/9282/9440/9439/9443/79003/54069/4673/4678/4869/5706/5925/5928/51773/26054/6418/29072/257218/8467/6599/144108/10910/6872/9014/6873/6879/6925/7013	57
GO:0030033	microvillus assembly	8/2734	16/18986	0.5	3.4722	4.05753	0.00079693	0.012342	0.0107999	5205/5337/5420/5911/9693/51735/51765/23043	8
GO:0051299	centrosome separation	8/2734	16/18986	0.5	3.4722	4.05753	0.00079693	0.012342	0.0107999	6790/1111/3832/56992/9371/79884/4751/137886	8
GO:0072520	seminiferous tubule development	8/2734	16/18986	0.5	3.4722	4.05753	0.00079693	0.012342	0.0107999	546/83990/2241/3622/81930/49855/4089/57599	8
GO:1901985	positive regulation of protein acetylation	8/2734	16/18986	0.5	3.4722	4.05753	0.00079693	0.012342	0.0107999	85459/1654/23181/57609/84140/5562/6659/57551	8
GO:1990166	protein localization to site of double-strand break	8/2734	16/18986	0.5	3.4722	4.05753	0.00079693	0.012342	0.0107999	4683/5884/83695/6117/84250/55719/11073/7158	8
GO:0060236	regulation of mitotic spindle organization	15/2734	44/18986	0.340909	2.36741	3.72446	0.000838521	0.0129522	0.0113339	79866/126731/55835/79598/25978/1213/1778/29899/3192/79884/163786/6491/7175/22974/9525	15
GO:1990089	response to nerve growth factor	17/2734	53/18986	0.320755	2.22745	3.67015	0.000857633	0.0132129	0.0115621	23527/627/2186/673/23607/1398/1783/29904/57498/4915/142/5906/9693/8036/6272/7337/9101	17
GO:0039531	regulation of cytoplasmic pattern recognition receptor signaling pathway	31/2734	122/18986	0.254098	1.76456	3.47477	0.000925192	0.0142167	0.0124405	26057/329/330/79184/1452/1654/55601/5610/55914/2634/29915/3146/83737/3920/6885/140609/8473/142/5538/5591/26191/5802/23369/8780/8887/7099/10333/29979/9958/57590/331	31
GO:0032786	positive regulation of DNA-templated transcription, elongation	18/2734	58/18986	0.310345	2.15516	3.61372	0.00094622	0.0145022	0.0126902	904/905/79577/51755/22936/2074/123169/5469/9282/9440/9439/9443/4686/142/114825/22828/10915/23613	18
GO:0046474	glycerophospholipid biosynthetic process	45/2734	197/18986	0.228426	1.58629	3.39267	0.000949931	0.0145214	0.0127071	2181/55326/22863/472/1040/160851/23167/22979/55500/84188/9896/8443/57678/3357/3612/8821/22876/253558/54947/4534/8776/8898/9107/9108/80055/55300/5277/9488/23556/5286/5289/5290/5291/5294/5295/200576/83394/5337/80339/5728/22908/85465/23446/23049/8867	45
GO:0042073	intraciliary transport	16/2734	49/18986	0.326531	2.26756	3.64386	0.000971588	0.0147856	0.0129383	23059/79659/80173/57560/28981/8100/9371/167691/4117/5108/6103/117178/26146/79809/51057/57539	16
GO:0001933	negative regulation of protein phosphorylation	52/2734	236/18986	0.220339	1.53012	3.36111	0.000972214	0.0147856	0.0129383	64853/324/22863/801/26973/1756/54431/5611/5167/2776/51527/57493/10114/25998/22876/3843/10527/8850/9113/4040/4690/4763/4869/7026/100506658/5062/152559/54625/5144/10464/84919/5591/79899/5728/5771/26191/5777/5795/9770/5925/6546/6547/58533/122809/9655/161742/6879/23435/26146/28951/25937/171392	52
GO:0000076	DNA replication checkpoint signaling	9/2734	20/18986	0.45	3.12498	3.89972	0.000977253	0.0147863	0.0129388	990/63967/1763/29980/8883/4998/5884/90381/11073	9
GO:0043171	peptide catabolic process	9/2734	20/18986	0.45	3.12498	3.89972	0.000977253	0.0147863	0.0129388	51200/51752/64167/3416/4012/4048/206338/4311/29953	9
GO:0070493	thrombin-activated receptor signaling pathway	7/2734	13/18986	0.538462	3.73929	4.05222	0.000982356	0.0147878	0.0129402	2149/2151/9002/10788/4233/3925/51542	7
GO:0070828	heterochromatin organization	7/2734	13/18986	0.538462	3.73929	4.05222	0.000982356	0.0147878	0.0129402	50809/4017/2122/80854/83852/9320/51366	7
GO:0016447	somatic recombination of immunoglobulin gene segments	19/2734	63/18986	0.301587	2.09434	3.56846	0.00101934	0.0153056	0.0133933	79915/9156/3329/51111/3981/4436/4437/2956/4683/7468/22976/5591/55183/165918/54537/23075/7037/7158/7528	19
GO:0016445	somatic diversification of immunoglobulins	20/2734	68/18986	0.294118	2.04247	3.53209	0.00107749	0.0161377	0.0141215	79915/9156/3329/51111/3981/4436/4437/2956/4683/7468/22976/10721/5591/55183/165918/54537/23075/7037/7158/7528	20
GO:0010971	positive regulation of G2/M transition of mitotic cell cycle	11/2734	28/18986	0.392857	2.72816	3.75334	0.0010844	0.0162002	0.0141761	891/995/8317/983/51514/26271/57504/6240/50484/25942/9525	11
GO:2000058	regulation of ubiquitin-dependent protein catabolic process	40/2734	171/18986	0.233918	1.62442	3.36415	0.00109666	0.0162904	0.0142551	23287/6790/9529/1452/1601/27185/8667/55294/11146/25831/28996/84456/9113/4193/4534/8473/55872/51105/144165/5728/5887/25898/23411/6599/122809/9655/6815/6872/7018/11011/28951/7337/51377/23376/9097/84640/8239/51322/7514/79699	40
GO:0042177	negative regulation of protein catabolic process	30/2734	118/18986	0.254237	1.76553	3.42129	0.00109824	0.0162904	0.0142551	51582/9529/1595/8667/3156/9860/4085/4194/4534/23077/8473/4983/55872/51105/5774/57589/6093/4089/6599/6815/11011/165324/51377/9097/29761/84640/9101/8239/55737/51322	30
GO:0006265	DNA topological change	6/2734	10/18986	0.6	4.16664	4.10816	0.0011042	0.0162904	0.0142551	3146/3148/81550/7150/7153/7155	6
GO:0036490	regulation of translation in response to endoplasmic reticulum stress	6/2734	10/18986	0.6	4.16664	4.10816	0.0011042	0.0162904	0.0142551	1654/5611/9451/440275/51776/4690	6
GO:2000756	regulation of peptidyl-lysine acetylation	6/2734	10/18986	0.6	4.16664	4.10816	0.0011042	0.0162904	0.0142551	23181/57609/3066/5562/23411/6659	6
GO:0030218	erythrocyte differentiation	34/2734	139/18986	0.244604	1.69863	3.39067	0.00111125	0.0163536	0.0143104	23456/221395/5926/836/1021/81624/28982/28996/3148/3717/55904/84456/55646/1432/5469/4602/54892/23306/5591/9991/5771/29127/5925/23186/94081/4891/55972/4090/6670/6772/29766/79876/23376/23230	34
GO:0007015	actin filament organization	91/2734	465/18986	0.195699	1.35901	3.21481	0.00121344	0.0177208	0.0155068	10006/10152/10097/10096/120/7840/154796/55435/10565/27236/94134/93663/9639/9530/26258/673/800/829/830/55704/23607/961/84952/23332/23122/1266/8452/1730/81624/1739/55740/2059/2241/10979/342184/283431/2764/7184/8826/10788/3717/133746/23189/25959/9113/56203/1955/4233/136319/4430/4644/55930/4646/4690/10787/4703/115677/5062/90102/5290/5295/130271/5357/5358/5584/5734/5921/5962/23433/253260/6093/9475/229…	91
GO:0007143	female meiotic nuclear division	14/2734	41/18986	0.341463	2.37126	3.60509	0.00121614	0.0177208	0.0155068	472/6790/9133/26271/84930/23397/10403/5000/5728/348235/221150/7153/9319/7272	14
GO:0033260	nuclear DNA replication	14/2734	41/18986	0.341463	2.37126	3.60509	0.00121614	0.0177208	0.0155068	79915/546/641/675/8317/10926/1763/29980/51053/4173/4175/5422/7013/7486	14
GO:0045738	negative regulation of DNA repair	14/2734	41/18986	0.341463	2.37126	3.60509	0.00121614	0.0177208	0.0155068	2074/2187/92797/8091/80311/4361/55010/10721/55183/116028/254225/54537/23347/7158	14
GO:0002262	myeloid cell homeostasis	42/2734	183/18986	0.229508	1.5938	3.31056	0.00124804	0.018141	0.0158744	23456/6868/221395/301/5926/836/1021/81624/28982/28996/3146/3148/3658/3717/55904/84456/55646/1432/5469/4602/54892/23306/4763/5142/5291/5591/9991/5771/29127/5925/23186/94081/4891/55972/23657/4090/6670/6772/29766/79876/23376/23230	42
GO:0061982	meiosis I cell cycle process	34/2734	140/18986	0.242857	1.6865	3.34384	0.00126836	0.0183912	0.0160933	472/6790/675/83990/9133/898/9134/995/1060/146956/2072/2177/57697/26271/3622/57082/84057/4361/2956/4603/55706/10403/5885/10111/10635/25788/80010/10388/50511/7013/7153/7155/9319/23304	34
GO:0000375	RNA splicing, via transesterification reactions	70/2734	342/18986	0.204678	1.42137	3.22521	0.00128757	0.0186241	0.0162971	55082/10286/51362/988/51340/57703/10283/143884/1653/11218/9879/1665/1660/1859/5394/2332/118924/3178/3181/220988/10236/3192/51574/51631/51747/57721/79066/10199/23517/4686/4691/84081/26986/94104/5411/23398/8559/55015/55660/11168/58155/9444/282996/58517/9584/55285/375316/54502/10179/27316/494115/5978/55599/26830/51319/57035/9169/23451/10285/23020/6732/6733/10250/10772/10492/96764/7072/65109/25862/11…	70
GO:0050767	regulation of neurogenesis	77/2734	383/18986	0.201044	1.39613	3.21218	0.00129361	0.0186659	0.0163337	23394/84079/259266/627/657/659/673/4076/65981/6792/50937/55636/1630/170506/23405/57609/27185/85440/29904/1982/2043/2146/2258/2332/8087/7976/2803/3066/23462/6596/3148/84376/11141/3572/3688/23028/3845/3981/23499/4124/4131/4168/4311/4602/4673/4763/51199/4915/5108/5324/10154/5501/5530/5584/283659/5728/5802/9444/9693/5925/5978/6049/22902/10371/56920/57698/6498/6653/23111/26039/26230/23376/1462/7516/75…	77
GO:0006895	Golgi to endosome transport	8/2734	17/18986	0.470588	3.26795	3.83696	0.00131609	0.0188068	0.016457	55435/23033/2060/55614/23041/6272/23230/54832	8
GO:0007063	regulation of sister chromatid cohesion	8/2734	17/18986	0.470588	3.26795	3.83696	0.00131609	0.0188068	0.016457	546/699/5885/84250/55719/23137/8658/23063	8
GO:0033151	V(D)J recombination	8/2734	17/18986	0.470588	3.26795	3.83696	0.00131609	0.0188068	0.016457	472/9730/64421/3146/3148/3981/5591/7528	8
GO:0090308	regulation of DNA methylation-dependent heterochromatin formation	8/2734	17/18986	0.470588	3.26795	3.83696	0.00131609	0.0188068	0.016457	55729/1859/23028/4297/84456/54737/51535/83852	8
GO:0046854	phosphatidylinositol phosphate biosynthetic process	17/2734	55/18986	0.309091	2.14645	3.49222	0.0013639	0.0194176	0.0169915	22863/472/23167/22979/9896/3612/8821/55300/5286/5289/5290/5291/5294/5295/200576/23049/8867	17
GO:0008286	insulin receptor signaling pathway	32/2734	130/18986	0.246154	1.70939	3.32877	0.00136858	0.0194176	0.0169915	324/26060/9847/5167/2241/2549/80318/3416/23189/4690/4691/64710/8473/114882/55023/5286/5290/5295/5562/5781/5771/5795/23433/6198/23235/23411/6599/10580/6653/6654/6655/64397	32
GO:0016236	macroautophagy	75/2734	372/18986	0.201613	1.40008	3.19633	0.00136869	0.0194176	0.0169915	10152/91452/22863/55102/84938/9474/472/523/10241/801/836/11200/25978/81624/10059/57724/55763/149371/55294/2773/3064/8100/3920/10434/440738/6885/256471/4534/4734/2631/8473/5289/5290/200576/9373/51715/83452/22930/25782/9821/8767/23256/27244/51100/23411/57231/112574/401548/8723/58533/51375/23111/9517/8027/10254/55014/23232/9779/29110/440026/79876/29979/29978/165324/137886/23376/54832/9559/55737/5102…	75
GO:0007623	circadian rhythm	46/2734	206/18986	0.223301	1.55069	3.25946	0.00138403	0.0195883	0.0171409	26258/983/85457/9575/1385/1859/2146/64839/26224/55294/8087/2673/2776/3066/3192/9456/5927/4297/23077/10135/10499/9611/4841/9975/8204/4915/83594/8473/142/10891/5500/5501/5562/5591/5728/9475/25942/23411/79723/23435/8792/7150/7153/7337/8239/463	46
GO:0035023	regulation of Rho protein signal transduction	23/2734	84/18986	0.27381	1.90144	3.39606	0.00139874	0.0197036	0.0172418	19/11214/143872/397/64283/202243/1452/8452/139818/85440/23348/2059/2149/57493/3688/23189/25959/4233/10276/4983/10928/90627/3925	23
GO:0018210	peptidyl-threonine modification	24/2734	89/18986	0.269663	1.87265	3.38446	0.00140217	0.0197036	0.0172418	1386/51719/801/817/983/1111/1859/285203/2589/63917/8693/28996/10114/5578/5591/8767/161742/27347/6872/29110/8658/117854/283629/65125	24
GO:2000134	negative regulation of G1/S transition of mitotic cell cycle	24/2734	89/18986	0.269663	1.87265	3.38446	0.00140217	0.0197036	0.0172418	324/472/29117/785/835/79577/11200/51339/1739/144455/2146/79960/25959/4193/4582/5527/5591/5728/5925/5933/5934/55159/51322/7465	24
GO:0031952	regulation of protein autophosphorylation	12/2734	33/18986	0.363636	2.52524	3.59672	0.00144369	0.0202306	0.0177029	801/1654/29904/5167/92597/4361/4683/10111/5911/57826/9770/10040	12
GO:0009416	response to light stimulus	67/2734	326/18986	0.205521	1.42722	3.19124	0.00144651	0.0202306	0.0177029	545/673/675/785/836/847/285331/1040/9575/8533/8450/23259/170506/51514/440275/2072/2073/2074/64839/26224/55294/2776/3156/3688/3753/23028/4297/3845/51776/4216/8491/1432/4193/4212/4311/4436/2956/4734/4763/9397/4869/611/142/55872/8622/5295/10714/51426/5500/5501/201973/5562/5796/5957/51455/83695/23411/23657/6872/85461/7398/55031/57654/7486/7507/7528/22890	67
GO:0044088	regulation of vacuole organization	18/2734	60/18986	0.3	2.08332	3.44711	0.00146334	0.0203697	0.0178247	472/11200/96459/8100/4534/200576/22930/25782/950/23256/51100/112574/401548/8723/51375/23232/54664/29978	18
GO:0060998	regulation of dendritic spine development	18/2734	60/18986	0.3	2.08332	3.44711	0.00146334	0.0203697	0.0178247	50807/54149/4076/65981/6792/170506/27185/29904/1982/2332/116443/3066/11141/5597/5802/653464/7337/23613	18
GO:0031954	positive regulation of protein autophosphorylation	9/2734	21/18986	0.428571	2.97617	3.71629	0.00149313	0.0207356	0.0181449	801/1654/4361/4683/10111/5911/57826/9770/10040	9
GO:0032271	regulation of protein polymerization	46/2734	207/18986	0.222222	1.5432	3.223	0.00153606	0.0212595	0.0186033	120/10142/10565/93663/9530/23271/829/830/1003/55755/9793/23332/23122/6249/1739/1859/2059/2241/342184/115106/55142/79441/54801/93323/3320/23189/25959/9113/56203/4131/1955/4233/136319/4690/10787/100506658/5921/5962/253260/57606/6711/3925/6840/29766/23116/5756	46
GO:0031122	cytoplasmic microtubule organization	19/2734	65/18986	0.292308	2.0299	3.41139	0.00154	0.0212595	0.0186033	23271/55704/55835/153241/57562/23332/6249/79745/1739/1778/51361/84376/23189/84056/3837/5108/57606/9748/114791	19
GO:0006312	mitotic recombination	10/2734	25/18986	0.4	2.77776	3.64808	0.00154883	0.0212595	0.0186033	675/2072/348654/4361/4436/4437/10111/25788/23137/79677	10
GO:0032727	positive regulation of interferon-alpha production	10/2734	25/18986	0.4	2.77776	3.64808	0.00154883	0.0212595	0.0186033	1147/1654/170506/1660/3329/8767/29072/6772/29110/7099	10
GO:1901983	regulation of protein acetylation	10/2734	25/18986	0.4	2.77776	3.64808	0.00154883	0.0212595	0.0186033	85459/1654/23181/57609/84140/3066/5562/23411/6659/57551	10
GO:0032206	positive regulation of telomere maintenance	21/2734	75/18986	0.28	1.94443	3.36121	0.00163307	0.0223641	0.0195698	472/545/546/170506/3178/3181/3320/54891/4216/4361/4683/4751/140609/4931/25913/10111/7013/8658/80351/51377/7528	21
GO:0016482	cytosolic transport	34/2734	142/18986	0.239437	1.66274	3.25128	0.00164144	0.0224268	0.0196247	10097/55435/27236/55297/1213/8218/23033/2060/7813/9648/25938/54497/55614/23095/3799/23041/200576/5870/22836/57589/6643/58533/6272/9043/10772/55773/9779/25963/84910/23230/54832/9559/55737/51542	34
GO:0050821	protein stabilization	51/2734	236/18986	0.216102	1.5007	3.17455	0.0016874	0.0230015	0.0201277	287/55729/481/482/9532/9530/9529/55664/80254/11200/1385/2043/55294/2776/3320/3324/3329/57560/3920/84515/4194/256471/23515/66036/80155/79612/122830/8774/23252/11235/5295/10891/5728/9770/79657/60485/6400/6659/6788/6789/6872/51616/4591/54765/23376/8725/8975/389856/23032/8239/7756	51
GO:0030865	cortical cytoskeleton organization	17/2734	56/18986	0.303571	2.10812	3.4061	0.00169959	0.0231144	0.0202265	11215/54443/1739/1894/2035/2037/80206/114793/8826/10788/23189/10787/5357/29127/23433/6093/9475	17
GO:0007100	mitotic centrosome separation	7/2734	14/18986	0.5	3.4722	3.79527	0.00172123	0.0231954	0.0202973	6790/1111/3832/9371/79884/4751/137886	7
GO:0032486	Rap protein signal transduction	7/2734	14/18986	0.5	3.4722	3.79527	0.00172123	0.0231954	0.0202973	9928/5906/5908/5911/57826/9693/5962	7
GO:0038180	nerve growth factor signaling pathway	7/2734	14/18986	0.5	3.4722	3.79527	0.00172123	0.0231954	0.0202973	627/23607/57498/5906/9693/8036/6272	7
GO:1900044	regulation of protein K63-linked ubiquitination	7/2734	14/18986	0.5	3.4722	3.79527	0.00172123	0.0231954	0.0202973	329/80254/1654/9373/26191/8767/23328	7
GO:0065004	protein-DNA complex assembly	52/2734	242/18986	0.214876	1.49219	3.16051	0.00174246	0.0234282	0.020501	29028/54454/546/11177/55814/55832/1060/1062/1063/2491/64105/8208/9787/23234/51053/2957/8520/55355/79618/3146/3148/50809/23421/7994/23522/9735/5469/9282/9440/9439/9443/79003/54069/4673/4678/4869/5706/5925/5928/51773/26054/6418/257218/8467/144108/10910/6872/9014/6873/6879/6925/7013	52
GO:0007127	meiosis I	32/2734	132/18986	0.242424	1.68349	3.23199	0.00178665	0.0239358	0.0209452	472/6790/675/83990/9133/898/9134/1060/146956/2072/2177/57697/26271/3622/57082/84057/4361/4603/55706/10403/5885/10111/10635/25788/80010/10388/50511/7013/7153/7155/9319/23304	32
GO:0006623	protein targeting to vacuole	15/2734	47/18986	0.319149	2.2163	3.42422	0.0017964	0.0239358	0.0209452	8546/26985/22863/9648/79158/3920/4734/5289/950/6653/6272/23230/54832/51542/9765	15
GO:0030261	chromosome condensation	15/2734	47/18986	0.319149	2.2163	3.42422	0.0017964	0.0239358	0.0209452	9031/983/8091/9918/23310/64151/54892/23397/51203/8467/10592/10051/23137/7153/7273	15
GO:0042771	intrinsic apoptotic signaling pathway in response to DNA damage by p53 class mediator	15/2734	47/18986	0.319149	2.2163	3.42422	0.0017964	0.0239358	0.0209452	79915/675/11200/8445/204851/28996/3622/23028/4436/4582/5527/23411/51616/10210/8725	15
GO:0008630	intrinsic apoptotic signaling pathway in response to DNA damage	27/2734	106/18986	0.254717	1.76886	3.25573	0.00184079	0.0244722	0.0214145	79915/472/672/675/835/11200/220042/8445/2074/57600/204851/28996/3622/23028/4436/2956/4582/5295/5527/5591/23411/6498/51616/10210/55075/8725/55031	27
GO:0001885	endothelial cell development	19/2734	66/18986	0.287879	1.99915	3.33497	0.00187535	0.02482	0.0217189	4301/26084/1003/25932/57493/9223/4233/5144/5175/5802/5906/5908/57826/9693/5962/6093/9475/9414/340481	19
GO:0061951	establishment of protein localization to plasma membrane	19/2734	66/18986	0.287879	1.99915	3.33497	0.00187535	0.02482	0.0217189	2181/4301/9495/288/50807/27032/8548/2803/23426/63971/10434/23499/25945/5962/950/6653/6711/8674/55737	19
GO:0006401	RNA catabolic process	81/2734	412/18986	0.196602	1.36528	3.07452	0.00190906	0.0252098	0.02206	90806/472/4076/23019/57472/246175/29883/9337/7812/167227/170506/1660/23405/22894/1763/3646/2107/5394/5393/22868/79072/2332/79068/8087/10767/3192/10644/10643/3658/55132/23185/10128/378938/1432/57721/79066/23517/51594/4686/647979/4869/55051/83594/729082/26986/255967/219988/51808/87178/55629/5578/79899/23369/9444/54502/10179/149041/54542/6093/9475/29843/26135/55106/23049/6741/10492/23435/167153/6428…	81
GO:1905168	positive regulation of double-strand break repair via homologous recombination	14/2734	43/18986	0.325581	2.26097	3.3952	0.00204371	0.0269278	0.0235634	10097/196528/80314/26122/2074/2187/54556/54799/4683/142/10635/6502/8295/57599	14
GO:1903829	positive regulation of protein localization	95/2734	497/18986	0.191147	1.3274	3.03356	0.00205295	0.0269895	0.0236174	2181/2182/8754/9495/288/27063/324/444/493/27032/114899/9847/785/55704/23607/983/55835/55166/153241/9662/80184/85459/1131/1398/111240474/51496/1739/10059/151636/1894/84455/9451/2035/2037/2151/55294/10979/2746/29899/3320/23379/3843/10527/3688/3716/3717/9585/3799/51574/9860/1432/90550/4193/4628/51068/142/5108/5116/11235/5175/5290/5295/5357/5562/5573/5578/5584/79899/22841/5962/9475/22902/10802/51100/…	95
GO:1902916	positive regulation of protein polyubiquitination	8/2734	18/18986	0.444444	3.0864	3.63224	0.00207184	0.0271774	0.0237818	329/1654/9111/26191/8767/6502/7321/331	8
GO:1901799	negative regulation of proteasomal protein catabolic process	17/2734	57/18986	0.298246	2.07114	3.32177	0.0021021	0.0275134	0.0240758	9529/8667/4534/8473/4983/55872/51105/6599/6815/11011/165324/51377/9097/29761/84640/8239/51322	17
GO:0043558	regulation of translational initiation in response to stress	6/2734	11/18986	0.545455	3.78786	3.79339	0.00213356	0.0277409	0.0242749	5611/9451/440275/55364/4690/4869	6
GO:0051657	maintenance of organelle location	6/2734	11/18986	0.545455	3.78786	3.79339	0.00213356	0.0277409	0.0242749	10142/57584/259266/29899/81488/23411	6
GO:0075733	intracellular transport of virus	6/2734	11/18986	0.545455	3.78786	3.79339	0.00213356	0.0277409	0.0242749	30835/2332/3838/3839/9397/9972	6
GO:0031032	actomyosin structure organization	47/2734	216/18986	0.217593	1.51105	3.0982	0.00216247	0.0280551	0.0245499	11214/7840/154796/27063/54443/9639/9530/673/55704/961/8476/84952/23332/23122/1266/8452/1894/2035/2037/10979/80206/257019/8826/10788/3688/56203/4205/4233/4628/4703/5062/90102/5295/5573/5734/29127/6093/9475/51804/4089/10580/3925/7046/29766/54822/123016/7273	47
GO:2000042	negative regulation of double-strand break repair via homologous recombination	10/2734	26/18986	0.384615	2.67092	3.49684	0.00219531	0.0282428	0.0247141	2187/92797/80311/55010/10721/55183/116028/54537/23347/7158	10
GO:0006383	transcription by RNA polymerase III	18/2734	62/18986	0.290323	2.01612	3.28688	0.0022016	0.0282428	0.0247141	9031/55814/9188/7913/170506/2074/9330/9329/23379/79664/10625/10621/10622/55209/23451/8467/6619/84524	18
GO:0000212	meiotic spindle organization	9/2734	22/18986	0.409091	2.84089	3.54345	0.00220674	0.0282428	0.0247141	259266/546/6790/9133/26271/10403/5728/348235/221150	9
GO:0043555	regulation of translation in response to stress	9/2734	22/18986	0.409091	2.84089	3.54345	0.00220674	0.0282428	0.0247141	1654/5611/9451/440275/55364/51776/4690/4869/6197	9
GO:2000001	regulation of DNA damage checkpoint	9/2734	22/18986	0.409091	2.84089	3.54345	0.00220674	0.0282428	0.0247141	580/672/675/79184/54465/10116/51776/55159/79968	9
GO:0007266	Rho protein signal transduction	33/2734	139/18986	0.23741	1.64867	3.1482	0.0022075	0.0282428	0.0247141	19/11214/9411/143872/394/397/23365/64283/202243/1452/8727/8452/139818/85440/23348/2059/2149/10672/57493/3688/23189/25959/4233/10276/4983/29127/10928/6093/9475/57698/90627/3925/55333	33
GO:0042326	negative regulation of phosphorylation	54/2734	256/18986	0.210938	1.46484	3.07115	0.00221035	0.0282428	0.0247141	64853/324/22863/801/26973/1756/54431/5611/5167/2776/51527/57493/10114/3192/25998/22876/3843/10527/8850/9113/4040/4690/4763/4869/7026/100506658/5062/152559/54625/5144/10464/84919/5591/79899/5728/5771/26191/5777/5795/9770/5925/23411/6546/6547/58533/122809/9655/161742/6879/23435/26146/28951/25937/171392	54
GO:0034101	erythrocyte homeostasis	35/2734	150/18986	0.233333	1.62036	3.12858	0.0022626	0.0287277	0.0251384	23456/221395/5926/836/1021/81624/28982/28996/3148/3658/3717/55904/84456/55646/1432/5469/4602/54892/23306/5591/9991/5771/29127/5925/23186/94081/4891/55972/4090/6670/6772/29766/79876/23376/23230	35
GO:0099175	regulation of postsynapse organization	35/2734	150/18986	0.233333	1.62036	3.12858	0.0022626	0.0287277	0.0251384	10152/102/94134/50807/41/4076/65981/6792/25978/170506/27185/1793/9732/29904/2043/10672/9456/3556/11141/9113/4131/8883/25945/4763/10611/144165/5802/23369/9252/29843/85461/7337/55737/8976/23613	35
GO:0071900	regulation of protein serine/threonine kinase activity	55/2734	262/18986	0.209924	1.45779	3.06037	0.00226287	0.0287277	0.0251384	6868/8754/64853/324/641/51719/801/9134/900/904/905/151195/995/990/51755/1033/26973/1654/2043/54465/2146/10979/2965/57493/10114/8091/3064/3843/10527/8850/9113/4040/4216/4217/6885/4763/7026/152559/11235/5294/5728/26191/5795/9693/5925/23328/23411/6546/6547/51347/7099/10333/8792/28951/171392	55
GO:0001824	blastocyst development	29/2734	118/18986	0.245763	1.70668	3.15827	0.00229449	0.0290668	0.0254351	675/1111/23019/9318/8452/2551/9113/10161/9782/10443/4678/4683/54892/4751/79728/84295/5501/57718/5932/23168/6498/6670/92521/79718/80312/7046/57187/10413/100381270	29
GO:0033135	regulation of peptidyl-serine phosphorylation	21/2734	77/18986	0.272727	1.89393	3.22378	0.0023306	0.0293983	0.0257252	10142/9530/673/1756/85440/2074/96459/57600/22876/9113/4690/152559/11235/5144/5728/9770/8767/6789/29110/7037/117854	21
GO:1900076	regulation of cellular response to insulin stimulus	21/2734	77/18986	0.272727	1.89393	3.22378	0.0023306	0.0293983	0.0257252	490/8452/5167/80318/23189/25948/4690/4691/8648/10499/64710/114882/5562/5781/5771/5795/6198/23411/10580/6653/8615	21
GO:0000377	RNA splicing, via transesterification reactions with bulged adenosine as nucleophile	68/2734	338/18986	0.201183	1.3971	3.02129	0.00234942	0.0294814	0.0257979	55082/10286/51362/988/51340/57703/10283/143884/1653/11218/9879/1665/1660/1859/5394/2332/118924/3178/3181/220988/10236/3192/51574/51631/51747/57721/79066/23517/4686/4691/84081/26986/94104/5411/23398/8559/55015/55660/11168/58155/9444/282996/58517/9584/55285/375316/54502/10179/27316/494115/5978/55599/26830/51319/57035/9169/23451/23020/6732/6733/10250/10772/10492/96764/7072/65109/25862/11193	68
GO:0000398	mRNA splicing, via spliceosome	68/2734	338/18986	0.201183	1.3971	3.02129	0.00234942	0.0294814	0.0257979	55082/10286/51362/988/51340/57703/10283/143884/1653/11218/9879/1665/1660/1859/5394/2332/118924/3178/3181/220988/10236/3192/51574/51631/51747/57721/79066/23517/4686/4691/84081/26986/94104/5411/23398/8559/55015/55660/11168/58155/9444/282996/58517/9584/55285/375316/54502/10179/27316/494115/5978/55599/26830/51319/57035/9169/23451/23020/6732/6733/10250/10772/10492/96764/7072/65109/25862/11193	68
GO:0031334	positive regulation of protein-containing complex assembly	44/2734	200/18986	0.22	1.52777	3.07746	0.00235213	0.0294814	0.0257979	19/10142/472/545/9530/79184/55832/1003/55755/9793/23332/6249/51185/1654/1739/11124/2241/10979/342184/96459/57600/2634/3320/23379/4131/4233/4690/10787/140609/100506658/5706/26191/5908/253260/51100/57606/84250/55719/23514/7013/7037/7099/10333/23116	44
GO:0006402	mRNA catabolic process	71/2734	356/18986	0.199438	1.38498	3.00751	0.0024098	0.0301403	0.0263745	90806/472/4076/23019/57472/246175/29883/9337/7812/167227/170506/1660/22894/3646/2107/5394/5393/22868/79072/2332/79068/8087/10767/3192/10644/10643/3658/55132/23185/1432/57721/79066/51594/4686/647979/4869/55051/83594/26986/255967/219988/87178/55629/5578/79899/23369/9444/54502/149041/54542/6093/9475/29843/26135/23049/6741/10492/23435/167153/64282/55603/27327/7188/23318/79670/26019/65109/54464/22803/…	71
GO:0002753	cytoplasmic pattern recognition receptor signaling pathway	40/2734	178/18986	0.224719	1.56054	3.08174	0.00241937	0.0301962	0.0264234	26057/329/330/79184/1452/1654/55601/5610/57724/55914/2634/29915/3146/3843/83737/144811/3920/26065/5608/6885/140609/8473/90268/142/5538/5591/26191/5802/23369/8780/8767/8887/29110/7099/10333/29979/9958/23325/57590/331	40
GO:0045017	glycerolipid biosynthetic process	51/2734	240/18986	0.2125	1.47569	3.04174	0.00245041	0.0305192	0.0267061	2181/55326/22863/472/1040/160851/23167/22979/55500/84188/55294/9896/2710/8443/57678/3357/3612/8821/22876/253558/54947/9926/4534/8776/8898/9107/9108/80055/55300/5277/9488/23556/5286/5289/5290/5291/5294/5295/200576/83394/51196/5337/80339/5728/22908/85465/23411/23446/23049/8867/81542	51
GO:0097193	intrinsic apoptotic signaling pathway	66/2734	327/18986	0.201835	1.40162	3.00469	0.00248571	0.0308938	0.0270339	317/79915/1386/472/9529/9774/672/675/835/836/11200/8454/8453/8452/8065/220042/1654/54431/8445/9451/2074/55294/63979/57600/51527/3070/204851/28996/3622/10625/3717/133746/23028/85329/4217/4193/9833/406962/4436/2956/4582/4683/4690/4841/27035/4976/142/11235/5291/5295/5366/5527/5591/5771/50484/219790/259230/23411/6498/51616/10210/55075/29979/8725/9958/55031	66
GO:0150115	cell-substrate junction organization	26/2734	103/18986	0.252427	1.75296	3.14271	0.00253397	0.0314276	0.027501	23332/23122/667/10979/342184/2824/3673/3655/3987/23499/9448/10982/79834/90102/5295/144165/5728/5795/5796/51762/6093/9475/9748/10580/7145/51057	26
GO:0010828	positive regulation of D-glucose transmembrane transport	14/2734	44/18986	0.318182	2.20958	3.29458	0.00260613	0.0321876	0.028166	26060/10776/673/9847/8218/1432/4205/100506658/114882/5295/5584/5781/23433/10580	14
GO:0030835	negative regulation of actin filament depolymerization	14/2734	44/18986	0.318182	2.20958	3.29458	0.00260613	0.0321876	0.028166	120/829/830/2059/56203/136319/5290/130271/5962/6711/6840/23075/29766/5756	14
GO:0008361	regulation of cell size	40/2734	179/18986	0.223464	1.55182	3.0424	0.00269146	0.0331722	0.0290276	23394/10000/154796/196527/394/627/659/6792/23122/1182/1385/1630/57609/27185/1982/2258/2803/3320/3575/23028/23499/4131/6885/136319/5728/5802/23369/9821/5962/6049/22902/10371/56920/57698/25942/6558/23111/27347/10451/65125	40
GO:0048024	regulation of mRNA splicing, via spliceosome	28/2734	114/18986	0.245614	1.70564	3.09941	0.00272794	0.033552	0.0293599	55082/57703/1859/5394/2332/3178/3181/3192/51574/79066/4686/4691/84081/9444/282996/58517/9584/54502/10179/27316/494115/5978/6732/6733/10250/10772/7072/65109	28
GO:0001325	formation of extrachromosomal circular DNA	7/2734	15/18986	0.466667	3.24072	3.56073	0.00282839	0.03436	0.030067	641/1763/9156/4683/7013/7486/7520	7
GO:0006474	N-terminal protein amino acid acetylation	7/2734	15/18986	0.466667	3.24072	3.56073	0.00282839	0.03436	0.030067	8850/80155/79612/122830/60560/80218/6659	7
GO:0090235	regulation of metaphase plate congression	7/2734	15/18986	0.466667	3.24072	3.56073	0.00282839	0.03436	0.030067	983/1778/3192/3619/8850/23411/10615	7
GO:0090656	t-circle formation	7/2734	15/18986	0.466667	3.24072	3.56073	0.00282839	0.03436	0.030067	641/1763/9156/4683/7013/7486/7520	7
GO:0090737	telomere maintenance via telomere trimming	7/2734	15/18986	0.466667	3.24072	3.56073	0.00282839	0.03436	0.030067	641/1763/9156/4683/7013/7486/7520	7
GO:0045724	positive regulation of cilium assembly	11/2734	31/18986	0.354839	2.46414	3.34621	0.00282848	0.03436	0.030067	50807/55704/9738/55835/153241/9662/3064/8100/55329/117177/202018	11
GO:2000785	regulation of autophagosome assembly	15/2734	49/18986	0.306122	2.12584	3.23645	0.00284323	0.0344683	0.0301618	472/11200/8100/4534/200576/22930/25782/23256/51100/112574/401548/8723/51375/23232/29978	15
GO:0031124	mRNA 3'-end processing	13/2734	40/18986	0.325	2.25693	3.26388	0.00297258	0.0358163	0.0313413	10768/90806/580/79577/53981/170506/123169/134353/4686/11051/10914/167153/64282	13
GO:0032435	negative regulation of proteasomal ubiquitin-dependent protein catabolic process	13/2734	40/18986	0.325	2.25693	3.26388	0.00297258	0.0358163	0.0313413	9529/8667/4534/8473/55872/51105/6599/6815/11011/51377/84640/8239/51322	13
GO:0045023	G0 to G1 transition	13/2734	40/18986	0.325	2.25693	3.26388	0.00297258	0.0358163	0.0313413	57492/196528/29117/892/1111/5469/55193/55274/83695/6240/50484/6595/6599	13
GO:0000045	autophagosome assembly	29/2734	120/18986	0.241667	1.67823	3.05689	0.00299457	0.0360079	0.031509	22863/55102/84938/9474/472/11200/8100/440738/4534/5289/200576/51715/83452/22930/25782/9821/23256/51100/112574/401548/8723/51375/55014/23232/440026/29979/29978/165324/137886	29
GO:0050807	regulation of synapse organization	63/2734	312/18986	0.201923	1.40224	2.93826	0.00303492	0.0364191	0.0318688	10152/102/23394/154796/94134/50807/41/627/4076/65981/1006/6792/25978/64084/170506/27185/1793/9732/29904/2043/23767/9758/10672/9456/3556/11141/3688/3799/9113/55327/4131/1432/57496/23077/8883/25945/4734/4763/4915/8473/10611/10154/144165/5802/23369/5911/6093/9252/29843/55209/51804/23657/81609/6678/647135/653464/27286/85461/7337/55737/8976/23390/23613	63
GO:0031365	N-terminal protein amino acid modification	10/2734	27/18986	0.37037	2.572	3.35257	0.003042	0.0364302	0.0318785	8850/10988/80155/79612/122830/60560/80218/9397/5495/6659	10
GO:0050803	regulation of synapse structure or activity	64/2734	318/18986	0.201258	1.39762	2.93278	0.00306611	0.0366447	0.0320662	10152/102/23394/154796/94134/50807/41/627/4076/65981/1006/6792/25978/64084/170506/27185/1793/9732/29904/2043/23767/9758/10672/9456/3556/11141/3688/3799/9113/55327/4131/1432/57496/23077/8883/25945/4734/4763/4915/8473/10611/10154/5538/144165/5802/23369/5911/6093/9252/29843/55209/51804/23657/81609/6678/647135/653464/27286/85461/7337/55737/8976/23390/23613	64
GO:1900182	positive regulation of protein localization to nucleus	24/2734	94/18986	0.255319	1.77304	3.08161	0.00309713	0.0368664	0.0322602	785/23607/983/151636/1894/84455/9451/10979/3320/3843/10527/3716/3717/51574/1432/51068/142/5295/23435/7037/7175/51366/25937/10413	24
GO:2000278	regulation of DNA biosynthetic process	24/2734	94/18986	0.255319	1.77304	3.08161	0.00309713	0.0368664	0.0322602	27063/472/545/890/1111/167227/27000/79075/5394/3178/3192/3320/79960/140609/25913/5983/5984/5985/64282/7013/8658/80351/7398/54464	24
GO:0032434	regulation of proteasomal ubiquitin-dependent protein catabolic process	31/2734	131/18986	0.236641	1.64333	3.03046	0.00310771	0.0369181	0.0323055	6790/9529/1452/1601/8667/11146/25831/4193/4534/8473/55872/51105/144165/5887/25898/23411/6599/122809/9655/6815/6872/7018/11011/28951/51377/23376/84640/8239/51322/7514/79699	31
GO:0048008	platelet-derived growth factor receptor signaling pathway	17/2734	59/18986	0.288136	2.00093	3.1582	0.00314822	0.0373243	0.032661	84159/23122/2241/8826/3717/9860/56034/80310/9678/5286/59338/5781/5782/5771/5795/25976/7763	17
GO:0003283	atrial septum development	9/2734	23/18986	0.391304	2.71738	3.38008	0.00316699	0.037397	0.0327245	287/659/4193/4194/4853/27031/7468/6659/57057	9
GO:0046794	transport of virus	9/2734	23/18986	0.391304	2.71738	3.38008	0.00316699	0.037397	0.0327245	30835/2060/2332/90861/3838/3839/9397/9972/200576	9
GO:0022613	ribonucleoprotein complex biogenesis	93/2734	492/18986	0.189024	1.31266	2.88199	0.00318376	0.0375201	0.0328323	102157402/472/545/9790/55636/51340/8450/1653/8886/11218/9188/1654/9879/51202/8562/54505/1660/23405/22894/30836/29102/1964/83939/8894/1968/255308/8661/3646/8667/51386/1983/9669/90459/112479/51575/5394/5393/22868/55127/3320/8850/11103/84946/51631/51747/55646/196074/79066/92342/10199/23517/4686/51068/79954/55035/51602/4869/4927/4931/5591/8559/55015/11168/58155/81691/8780/26830/6129/6191/51187/57035/…	93
GO:1904375	regulation of protein localization to cell periphery	35/2734	153/18986	0.228758	1.58859	2.99812	0.00320421	0.0376861	0.0329775	2181/102/9495/26060/493/27032/817/1213/1601/1739/84455/2035/2037/2633/10082/29899/3688/11004/3799/131578/10434/54585/8473/8301/5295/5357/5584/22841/5906/23433/10580/6711/8417/55737/65125	35
GO:0030522	intracellular receptor signaling pathway	75/2734	384/18986	0.195312	1.35633	2.89326	0.00326473	0.0383217	0.0335337	26057/55252/329/330/672/79184/9575/23019/1452/1601/131566/1654/55601/5610/57724/55914/2100/2146/2634/29915/3146/3843/83737/3717/25959/23028/144811/3920/9113/26065/5608/6885/5469/8648/10499/9611/4734/140609/9975/7181/7182/7026/2908/8473/90268/142/9063/5538/5591/26191/5802/23369/8780/8767/6049/23411/6502/29966/6879/8887/29110/7068/7099/10333/7110/8805/79876/7337/29979/51366/23376/9958/23325/57590/3…	75
GO:0006406	mRNA export from nucleus	20/2734	74/18986	0.27027	1.87687	3.09978	0.00328132	0.0383642	0.0335709	3267/2332/84248/3181/4686/55421/57122/55746/9631/23279/4927/55916/29072/23049/9984/57187/7175/26019/65125/7514	20
GO:1903051	negative regulation of proteolysis involved in protein catabolic process	20/2734	74/18986	0.27027	1.87687	3.09978	0.00328132	0.0383642	0.0335709	9529/8667/2043/28996/4534/8473/4983/55872/51105/6599/6815/6872/11011/165324/51377/9097/29761/84640/8239/51322	20
GO:0002183	cytoplasmic translational initiation	14/2734	45/18986	0.311111	2.16048	3.19664	0.00328978	0.0383872	0.0335911	8562/54505/8894/1968/255308/8661/3646/8667/51386/1983/55364/4686/4690/6451	14
GO:0010613	positive regulation of cardiac muscle hypertrophy	12/2734	36/18986	0.333333	2.3148	3.2386	0.00336165	0.0391486	0.0342573	817/3572/4205/136319/4775/142/10038/5530/5578/6093/9475/5756	12
GO:0032535	regulation of cellular component size	71/2734	361/18986	0.196676	1.3658	2.87804	0.00345707	0.0401808	0.0351605	120/23394/10000/154796/196527/10565/93663/394/9530/627/659/829/830/6792/23122/1182/1385/1630/57609/27185/1739/1982/2059/2241/2258/342184/2803/50809/3320/3575/23189/25959/23028/9113/56203/23499/4131/6885/1955/136319/4690/10787/4703/8301/5290/130271/5357/5728/5802/23369/5865/5921/9821/5962/253260/6049/22902/10371/56920/57698/25942/6558/23111/6711/27347/6840/23075/29766/5756/10451/65125	71
GO:0032968	positive regulation of transcription elongation by RNA polymerase II	15/2734	50/18986	0.3	2.08332	3.14593	0.00353019	0.0409502	0.0358338	904/905/79577/51755/22936/123169/5469/9282/9440/9439/9443/4686/114825/10915/23613	15
GO:0090263	positive regulation of canonical Wnt signaling pathway	28/2734	116/18986	0.241379	1.67624	2.99635	0.00355991	0.0412142	0.0360648	23394/259266/10159/65981/1456/51339/1654/51527/23189/5495/5523/3516/8434/64750/6659/139886/79718/8658/80351/79809/51366/9736/55031/9101/55737/65125/331/10413	28
GO:0032456	endocytic recycling	23/2734	90/18986	0.255556	1.77468	3.02141	0.00368738	0.0425263	0.0372129	23527/9495/84079/57182/54520/54918/163486/57724/2060/23426/22876/51762/950/81609/401548/8723/51375/6653/8674/157680/9559/55737/55610	23
GO:0002204	somatic recombination of immunoglobulin genes involved in immune response	16/2734	55/18986	0.290909	2.02019	3.10761	0.003702	0.0425263	0.0372129	79915/9156/3329/51111/3981/4436/2956/4683/7468/22976/55183/165918/54537/23075/7037/7158	16
GO:0002208	somatic diversification of immunoglobulins involved in immune response	16/2734	55/18986	0.290909	2.02019	3.10761	0.003702	0.0425263	0.0372129	79915/9156/3329/51111/3981/4436/2956/4683/7468/22976/55183/165918/54537/23075/7037/7158	16
GO:0045190	isotype switching	16/2734	55/18986	0.290909	2.02019	3.10761	0.003702	0.0425263	0.0372129	79915/9156/3329/51111/3981/4436/2956/4683/7468/22976/55183/165918/54537/23075/7037/7158	16
GO:0006644	phospholipid metabolic process	73/2734	374/18986	0.195187	1.35546	2.8476	0.00372863	0.0426628	0.0373324	2181/221395/55326/27329/22863/472/26258/1040/160851/23167/22979/55500/84188/9896/28982/8443/57678/56261/3030/3157/3357/3422/3612/8821/22876/253430/253558/54947/9926/154141/129642/4534/8776/8898/9107/9108/66036/222236/116150/114882/80055/55300/5277/9488/23556/5286/5289/5290/5291/5294/5295/200576/83394/9373/5332/51196/23007/5337/80339/50640/5728/22908/142891/6342/85465/57515/259230/166929/23446/230…	73
GO:0010172	embryonic body morphogenesis	6/2734	12/18986	0.5	3.4722	3.51355	0.00374939	0.0426628	0.0373324	50937/23332/23122/8481/90102/23528	6
GO:0045793	positive regulation of cell size	6/2734	12/18986	0.5	3.4722	3.51355	0.00374939	0.0426628	0.0373324	10000/154796/3320/23028/6885/9821	6
GO:1900152	negative regulation of nuclear-transcribed mRNA catabolic process, deadenylation-dependent decay	6/2734	12/18986	0.5	3.4722	3.51355	0.00374939	0.0426628	0.0373324	7812/1660/3192/26986/10492/64282	6
GO:0099022	vesicle tethering	11/2734	32/18986	0.34375	2.38714	3.22104	0.00375715	0.0426628	0.0373324	55763/10640/54536/149371/157769/55773/60684/80006/22878/9321/55717	11
GO:2000279	negative regulation of DNA biosynthetic process	11/2734	32/18986	0.34375	2.38714	3.22104	0.00375715	0.0426628	0.0373324	27063/1111/167227/27000/5394/3178/3192/25913/64282/7013/54464	11
GO:0032728	positive regulation of interferon-beta production	13/2734	41/18986	0.317073	2.20188	3.15979	0.00378808	0.0428495	0.0374958	1654/1660/3148/3320/10621/10622/5781/8780/8767/29110/7099/9868/26137	13
GO:0071459	protein localization to chromosome, centromeric region	13/2734	41/18986	0.317073	2.20188	3.15979	0.00378808	0.0428495	0.0374958	701/9184/983/55166/57082/9735/54069/27085/5925/23137/54908/7272/55055	13
GO:0007131	reciprocal meiotic recombination	17/2734	60/18986	0.283333	1.96758	3.07882	0.00381433	0.042982	0.0376118	472/83990/146956/2072/2177/57697/84057/4361/5885/10111/10635/25788/80010/7153/7155/9319/23304	17
GO:0140527	reciprocal homologous recombination	17/2734	60/18986	0.283333	1.96758	3.07882	0.00381433	0.042982	0.0376118	472/83990/146956/2072/2177/57697/84057/4361/5885/10111/10635/25788/80010/7153/7155/9319/23304	17
GO:0071482	cellular response to light stimulus	29/2734	122/18986	0.237705	1.65072	2.95738	0.00386848	0.0435093	0.0380732	545/8450/170506/440275/2072/55294/3753/23028/51776/1432/4193/4311/4734/9397/4869/611/142/55872/5295/10714/51426/5796/83695/23411/6872/55031/7507/7528/22890	29
GO:0072666	establishment of protein localization to vacuole	18/2734	65/18986	0.276923	1.92307	3.05751	0.00387616	0.043513	0.0380764	8546/26985/22863/9648/79158/3920/4734/5289/950/6653/6272/8027/10254/23230/54832/51028/51542/9765	18
GO:0009225	nucleotide-sugar metabolic process	14/2734	46/18986	0.304348	2.11351	3.10124	0.0041131	0.0460854	0.0403274	55790/2135/8790/2530/2673/132789/5238/23443/23483/7358/56886/55757/7360/80146	14
GO:0006541	glutamine metabolic process	10/2734	28/18986	0.357143	2.48014	3.21468	0.00412956	0.0460953	0.040336	89839/54529/26258/2673/2744/2746/92292/8833/5471/81539	10
GO:0071480	cellular response to gamma radiation	10/2734	28/18986	0.357143	2.48014	3.21468	0.00412956	0.0460953	0.040336	472/545/11200/23028/51776/4193/11011/7486/7520/10413	10
GO:0048511	rhythmic process	60/2734	299/18986	0.200669	1.39353	2.81313	0.00432268	0.0481012	0.0420913	23394/26258/835/836/11335/983/85457/9575/1385/1660/10059/51514/1859/2146/64839/26224/55294/8087/2673/2776/116443/3066/3192/9456/8850/5927/3814/4297/5608/23077/10135/8648/10499/9611/4841/9975/8204/4915/83594/8473/142/59338/10891/5500/5501/5562/5591/5728/9475/49855/25942/23411/79723/23435/8792/7150/7153/7337/8239/463	60
GO:0014742	positive regulation of muscle hypertrophy	12/2734	37/18986	0.324324	2.25224	3.12713	0.00433366	0.0481012	0.0420913	817/3572/4205/136319/4775/142/10038/5530/5578/6093/9475/5756	12
GO:0046326	positive regulation of D-glucose import	12/2734	37/18986	0.324324	2.25224	3.12713	0.00433366	0.0481012	0.0420913	26060/10776/8218/1432/4205/100506658/114882/5295/5584/5781/23433/10580	12
GO:0046831	regulation of RNA export from nucleus	7/2734	16/18986	0.4375	3.03818	3.34518	0.00440842	0.0487798	0.0426851	1660/55051/9972/29072/57187/7175/65125	7
GO:0008156	negative regulation of DNA replication	9/2734	24/18986	0.375	2.60415	3.22523	0.00442778	0.0487798	0.0426851	545/990/26271/51053/23244/5884/7013/7270/23063	9
GO:0090266	regulation of mitotic cell cycle spindle assembly checkpoint	9/2734	24/18986	0.375	2.60415	3.22523	0.00442778	0.0487798	0.0426851	891/55755/348654/3619/57082/4085/10403/221150/7175	9
GO:1903504	regulation of mitotic spindle checkpoint	9/2734	24/18986	0.375	2.60415	3.22523	0.00442778	0.0487798	0.0426851	891/55755/348654/3619/57082/4085/10403/221150/7175	9
GO:2000059	negative regulation of ubiquitin-dependent protein catabolic process	16/2734	56/18986	0.285714	1.98412	3.02493	0.00450296	0.0495158	0.0433292	9529/8667/28996/4534/8473/55872/51105/6599/6815/6872/11011/51377/9097/84640/8239/51322	16

## Sheet: F30_vs_B_GO_Up
ID	Description	GeneRatio	BgRatio	RichFactor	FoldEnrichment	zScore	pvalue	p.adjust	qvalue	geneID	Count
GO:0032543	mitochondrial translation	33/1304	131/18986	0.251908	3.66774	8.3204	4.0144e-11	2.18504e-07	2.05284e-07	57505/28958/283459/84769/55052/219927/79590/51264/9553/64981/64979/64976/26589/740/51258/116540/3396/64963/63931/51021/51373/55168/51023/54460/51649/64951/51650/51081/26164/285367/51204/80222/10102	33
GO:0140053	mitochondrial gene expression	35/1304	169/18986	0.207101	3.01535	7.14655	3.20496e-09	8.11694e-06	7.62584e-06	57505/28958/283459/3028/84769/55052/219927/79590/51264/9553/64981/64979/64976/26589/740/51258/116540/3396/64963/63931/51021/51373/55168/51023/54460/51649/64951/51650/51081/26164/285367/51204/80222/10102/56652	35
GO:0007005	mitochondrion organization	66/1304	452/18986	0.146018	2.12599	6.57958	4.47378e-09	8.11694e-06	7.62584e-06	57143/84883/27113/598/638/815/79823/131474/2055/28958/51287/10063/116228/1347/9093/2876/3028/27429/8870/2537/83943/137994/4000/10651/79594/79784/203245/4695/4700/4702/91942/4709/4711/4714/4715/4717/4722/4846/11315/55022/201164/26073/10105/10981/23682/55969/140823/54949/83667/23408/291/6622/8878/30968/6834/51204/26519/29928/26521/79064/56993/54543/51499/56652/1890/124997	66
GO:0006091	generation of precursor metabolites and energy	69/1304	490/18986	0.140816	2.05026	6.39638	9.1095e-09	1.23957e-05	1.16458e-05	215/84883/10840/23130/506/521/10632/522/131474/1312/93058/57017/10063/1340/1345/1347/1534/1716/29103/3692/2232/2548/28964/10007/2819/9759/3420/8870/83943/51763/23479/4695/4697/4700/4702/4709/4711/4714/4715/4717/4722/4967/11315/51294/5162/7262/55022/10105/89801/5563/5834/57521/54949/6391/55829/79751/114789/291/11182/6622/83931/30968/6834/6888/79178/7306/440567/27089/11152	69
GO:0015980	energy derivation by oxidation of organic compounds	53/1304	356/18986	0.148876	2.16761	6.03943	7.84476e-08	6.3532e-05	5.96881e-05	215/84883/23130/506/521/10632/522/131474/1312/93058/57017/1340/1345/1347/1716/29103/2548/2819/3420/83943/51763/23479/4695/4697/4700/4702/4709/4711/4714/4715/4717/4722/4967/11315/51294/5162/7262/55022/10105/89801/5834/54949/6391/55829/79751/114789/6622/83931/30968/6834/440567/27089/11152	53
GO:0022904	respiratory electron transport chain	27/1304	125/18986	0.216	3.14492	6.53375	7.90745e-08	6.3532e-05	5.96881e-05	84883/57017/1340/1345/1347/1716/29103/2819/83943/23479/4695/4697/4700/4702/4709/4711/4714/4715/4717/4722/11315/54949/6391/79751/6622/440567/27089	27
GO:0006119	oxidative phosphorylation	30/1304	149/18986	0.201342	2.93151	6.42779	8.17057e-08	6.3532e-05	5.96881e-05	215/506/521/10632/522/57017/1340/1345/1347/1716/29103/23479/4695/4697/4700/4702/4709/4711/4714/4715/4717/4722/11315/10105/54949/6391/6622/30968/440567/27089	30
GO:0022900	electron transport chain	28/1304	135/18986	0.207407	3.01981	6.39572	1.13819e-07	7.74393e-05	7.2754e-05	84883/57017/1340/1345/1347/1534/1716/29103/2819/83943/23479/4695/4697/4700/4702/4709/4711/4714/4715/4717/4722/11315/54949/6391/79751/6622/440567/27089	28
GO:0045333	cellular respiration	41/1304	249/18986	0.164659	2.3974	6.02766	1.51128e-07	9.13986e-05	8.58687e-05	215/84883/506/521/10632/522/131474/93058/57017/1340/1345/1347/1716/29103/2819/3420/83943/23479/4695/4697/4700/4702/4709/4711/4714/4715/4717/4722/4967/11315/5162/10105/54949/6391/79751/114789/6622/30968/6834/440567/27089	41
GO:0019646	aerobic electron transport chain	22/1304	93/18986	0.236559	3.44426	6.41677	2.33073e-07	0.000118505	0.000111335	57017/1340/1345/1347/29103/23479/4695/4697/4700/4702/4709/4711/4714/4715/4717/4722/11315/54949/6391/6622/440567/27089	22
GO:0042773	ATP synthesis coupled electron transport	23/1304	101/18986	0.227723	3.3156	6.33643	2.61264e-07	0.000118505	0.000111335	57017/1340/1345/1347/1716/29103/23479/4695/4697/4700/4702/4709/4711/4714/4715/4717/4722/11315/54949/6391/6622/440567/27089	23
GO:0042775	mitochondrial ATP synthesis coupled electron transport	23/1304	101/18986	0.227723	3.3156	6.33643	2.61264e-07	0.000118505	0.000111335	57017/1340/1345/1347/1716/29103/23479/4695/4697/4700/4702/4709/4711/4714/4715/4717/4722/11315/54949/6391/6622/440567/27089	23
GO:0009060	aerobic respiration	34/1304	200/18986	0.17	2.47517	5.69532	8.04238e-07	0.000336728	0.000316355	215/506/521/10632/522/57017/1340/1345/1347/1716/29103/3420/23479/4695/4697/4700/4702/4709/4711/4714/4715/4717/4722/4967/11315/5162/10105/54949/6391/6622/30968/6834/440567/27089	34
GO:0006120	mitochondrial electron transport, NADH to ubiquinone	15/1304	51/18986	0.294118	4.2823	6.37395	9.97742e-07	0.000387908	0.000364439	57017/29103/23479/4695/4697/4700/4702/4709/4711/4714/4715/4717/4722/11315/6622	15
GO:1902600	proton transmembrane transport	32/1304	195/18986	0.164103	2.3893	5.29563	3.66568e-06	0.00133015	0.00124967	506/516/521/10632/522/535/9114/8992/9296/9550/10063/1340/1497/4695/4697/4700/4702/4709/4711/4714/4715/4717/4722/11315/10105/440400/79751/291/206358/113235/23315/6834	32
GO:0033108	mitochondrial respiratory chain complex assembly	20/1304	103/18986	0.194175	2.82715	5.04935	2.00717e-05	0.00682816	0.00641503	131474/28958/51287/10063/116228/83943/4695/4700/4702/91942/4709/4711/4714/4715/4717/4722/54949/6834/51204/79064	20
GO:1901293	nucleoside phosphate biosynthetic process	42/1304	321/18986	0.130841	1.90502	4.44095	4.31214e-05	0.0127233	0.0119535	84532/203/158067/506/516/521/10632/522/1716/1723/10007/23417/55577/54187/55739/4695/4700/4702/4709/4711/4714/4715/4717/4722/4830/10201/64802/23057/54981/4846/5162/55022/4860/60490/79717/6391/55343/113278/6622/30968/27010/7378	42
GO:0042776	proton motive force-driven mitochondrial ATP synthesis	15/1304	68/18986	0.220588	3.21172	4.96165	4.59603e-05	0.0127233	0.0119535	506/521/10632/522/4695/4700/4702/4709/4711/4714/4715/4717/4722/6391/30968	15
GO:0002399	MHC class II protein complex assembly	7/1304	16/18986	0.4375	6.36992	5.83543	4.6751e-05	0.0127233	0.0119535	3109/3113/3115/3119/3122/3123/3127	7
GO:0002503	peptide antigen assembly with MHC class II protein complex	7/1304	16/18986	0.4375	6.36992	5.83543	4.6751e-05	0.0127233	0.0119535	3109/3113/3115/3119/3122/3123/3127	7
GO:0015986	proton motive force-driven ATP synthesis	16/1304	77/18986	0.207792	3.02542	4.83619	5.63232e-05	0.0145984	0.0137152	506/516/521/10632/522/4695/4700/4702/4709/4711/4714/4715/4717/4722/6391/30968	16
GO:0009117	nucleotide metabolic process	58/1304	500/18986	0.116	1.68894	4.23958	6.12891e-05	0.0151635	0.014246	84836/203/158067/10840/506/516/521/10632/522/1497/1716/1723/3692/1969/2232/28964/2819/9759/3304/8870/8514/55739/4695/4700/4702/4709/4711/4714/4715/4717/4722/4830/10201/64802/23057/54981/4846/1728/4967/11315/5143/55022/4860/5563/5744/57521/23098/6391/114789/11182/113278/23583/30968/6888/9540/8460/1890/7378	58
GO:2001234	negative regulation of apoptotic signaling pathway	34/1304	244/18986	0.139344	2.02883	4.39246	6.44642e-05	0.0152556	0.0143326	9181/598/972/10488/1437/6376/2876/3304/27429/3383/8870/2537/3586/3553/3958/4000/4102/23542/56917/4282/342977/26155/4846/3084/11315/8682/246330/55011/10105/5831/55829/291/64114/51499	34
GO:2001233	regulation of apoptotic signaling pathway	49/1304	403/18986	0.121588	1.7703	4.24456	7.03744e-05	0.0159603	0.0149947	9181/27113/10134/598/972/10488/1437/1520/6376/1649/10961/2876/3304/27429/3383/8870/2537/3586/3553/3958/4000/4049/4102/23542/56917/4282/138151/342977/4804/26155/4846/3084/11315/8682/246330/55011/79156/10105/114971/5831/55829/291/6647/51657/64114/7164/7185/7186/51499	49
GO:0097250	mitochondrial respirasome assembly	20/1304	114/18986	0.175439	2.55435	4.52035	9.08199e-05	0.0197733	0.018577	28958/51287/10063/116228/1347/4695/4700/4702/91942/4709/4711/4714/4715/4717/4722/55969/54949/6834/51204/79064	20
GO:0098742	cell-cell adhesion via plasma-membrane adhesion molecules	37/1304	280/18986	0.132143	1.92398	4.22987	9.77459e-05	0.0204627	0.0192247	84962/57463/650/199731/57126/54825/389118/56971/1951/9076/24146/9074/286204/6376/392617/114794/83872/256158/3383/3586/3684/3689/84623/653499/79414/10893/81607/51294/56138/56137/56143/56130/54538/221935/54549/84631/26011	37
GO:0021794	thalamus development	6/1304	13/18986	0.461538	6.71992	5.60237	0.000116952	0.0235767	0.0221502	1141/27023/4967/10215/6469/27089	6
GO:0006766	vitamin metabolic process	20/1304	117/18986	0.17094	2.48886	4.38682	0.000131618	0.0255856	0.0240376	84883/10327/8854/249/171425/56603/1594/120227/8529/9446/1728/55163/6017/6121/60386/113235/113278/79178/27010/29914	20
GO:0042254	ribosome biogenesis	40/1304	317/18986	0.126183	1.8372	4.08204	0.000143729	0.0269764	0.0253443	114049/705/55794/3692/10436/56915/404672/2971/55272/92856/3669/81875/220064/84769/55178/51081/26164/26155/55505/23481/55011/5303/51367/57109/51121/11224/6217/6218/6223/91582/51065/23378/4809/6838/51504/90121/54853/54663/54059/90441	40
GO:0019886	antigen processing and presentation of exogenous peptide antigen via MHC class II	9/1304	31/18986	0.290323	4.22704	4.88317	0.000167351	0.0298448	0.0280391	972/1520/3109/3113/3115/3119/3122/3123/3127	9
GO:0006163	purine nucleotide metabolic process	51/1304	440/18986	0.115909	1.68762	3.96301	0.000169978	0.0298448	0.0280391	84836/203/10840/506/516/521/10632/522/1497/1716/3692/1969/2232/28964/2819/9759/3304/8870/8514/55739/4695/4700/4702/4709/4711/4714/4715/4717/4722/4830/10201/64802/23057/54981/4846/1728/4967/5143/55022/4860/5563/5744/57521/23098/6391/114789/11182/30968/6888/9540/8460	51
GO:0009110	vitamin biosynthetic process	8/1304	25/18986	0.32	4.65914	4.97161	0.000182321	0.0310116	0.0291353	10327/1594/120227/55163/60386/79178/27010/29914	8
GO:0009206	purine ribonucleoside triphosphate biosynthetic process	19/1304	111/18986	0.171171	2.49222	4.28183	0.000188447	0.0310823	0.0292017	506/516/521/10632/522/4695/4700/4702/4709/4711/4714/4715/4717/4722/4830/10201/55022/6391/30968	19
GO:0046034	ATP metabolic process	31/1304	228/18986	0.135965	1.97962	4.04122	0.000208358	0.0321423	0.0301976	203/506/516/521/10632/522/1497/3692/28964/2819/9759/3304/8870/4695/4700/4702/4709/4711/4714/4715/4717/4722/64802/4967/55022/5563/57521/6391/114789/11182/30968	31
GO:0009144	purine nucleoside triphosphate metabolic process	34/1304	259/18986	0.131274	1.91133	4.01022	0.000208731	0.0321423	0.0301976	203/506/516/521/10632/522/1497/1716/3692/28964/2819/9759/3304/8870/4695/4700/4702/4709/4711/4714/4715/4717/4722/4830/10201/64802/4967/55022/5563/57521/6391/114789/11182/30968	34
GO:0009145	purine nucleoside triphosphate biosynthetic process	19/1304	112/18986	0.169643	2.46997	4.23705	0.000212589	0.0321423	0.0301976	506/516/521/10632/522/4695/4700/4702/4709/4711/4714/4715/4717/4722/4830/10201/55022/6391/30968	19
GO:0009205	purine ribonucleoside triphosphate metabolic process	33/1304	252/18986	0.130952	1.90664	3.93459	0.000268799	0.0395425	0.0371501	203/506/516/521/10632/522/1497/3692/28964/2819/9759/3304/8870/4695/4700/4702/4709/4711/4714/4715/4717/4722/4830/10201/64802/4967/55022/5563/57521/6391/114789/11182/30968	33
GO:0072522	purine-containing compound biosynthetic process	34/1304	263/18986	0.129278	1.88226	3.91259	0.000279179	0.0399888	0.0375693	84532/203/506/516/521/10632/522/1716/23417/55739/4695/4700/4702/4709/4711/4714/4715/4717/4722/4830/10201/64802/23057/54981/4846/5162/55022/4860/60490/79717/6391/6622/30968/27010	34
GO:0009142	nucleoside triphosphate biosynthetic process	20/1304	124/18986	0.16129	2.34836	4.09073	0.000294875	0.0411539	0.038664	203/506/516/521/10632/522/4695/4700/4702/4709/4711/4714/4715/4717/4722/4830/10201/55022/6391/30968	20
GO:0009165	nucleotide biosynthetic process	31/1304	233/18986	0.133047	1.93714	3.90865	0.000307251	0.0418092	0.0392796	203/158067/506/516/521/10632/522/1716/1723/55739/4695/4700/4702/4709/4711/4714/4715/4717/4722/4830/10201/64802/23057/54981/4846/55022/4860/6391/113278/30968/7378	31
GO:0009201	ribonucleoside triphosphate biosynthetic process	19/1304	116/18986	0.163793	2.3848	4.06263	0.000338328	0.0436809	0.0410381	506/516/521/10632/522/4695/4700/4702/4709/4711/4714/4715/4717/4722/4830/10201/55022/6391/30968	19
GO:0002396	MHC protein complex assembly	7/1304	21/18986	0.333333	4.85327	4.79779	0.000350373	0.0436809	0.0410381	3109/3113/3115/3119/3122/3123/3127	7
GO:0002501	peptide antigen assembly with MHC protein complex	7/1304	21/18986	0.333333	4.85327	4.79779	0.000350373	0.0436809	0.0410381	3109/3113/3115/3119/3122/3123/3127	7
GO:0002478	antigen processing and presentation of exogenous peptide antigen	10/1304	41/18986	0.243902	3.55117	4.44082	0.000354745	0.0436809	0.0410381	972/1520/3109/3113/3115/3119/3122/3123/3127/3134	10
GO:0002862	negative regulation of inflammatory response to antigenic stimulus	9/1304	34/18986	0.264706	3.85407	4.52329	0.000361132	0.0436809	0.0410381	5045/2840/2876/3123/3586/3593/5692/79651/55829	9
GO:0002861	regulation of inflammatory response to antigenic stimulus	11/1304	49/18986	0.22449	3.26853	4.31783	0.00039605	0.0468631	0.0440277	5045/2840/2876/3123/3586/3593/4049/11315/5692/79651/55829	11
GO:0009199	ribonucleoside triphosphate metabolic process	33/1304	258/18986	0.127907	1.8623	3.78706	0.000413551	0.0476022	0.0447221	203/506/516/521/10632/522/1497/3692/28964/2819/9759/3304/8870/4695/4700/4702/4709/4711/4714/4715/4717/4722/4830/10201/64802/4967/55022/5563/57521/6391/114789/11182/30968	33
GO:0070665	positive regulation of leukocyte proliferation	24/1304	166/18986	0.144578	2.10503	3.88327	0.000422869	0.0476022	0.0447221	598/1604/972/1026/1141/23529/1435/1437/9093/10148/1947/3109/3113/3115/3592/3593/3553/51561/3568/3965/4282/4860/58515/6469	24
GO:0045454	cell redox homeostasis	10/1304	42/18986	0.238095	3.46662	4.3458	0.000437266	0.0476022	0.0447221	51027/1649/28964/2876/4846/1728/10549/55829/7295/114112	10
GO:0006754	ATP biosynthetic process	17/1304	100/18986	0.17	2.47517	4.01652	0.000437279	0.0476022	0.0447221	506/516/521/10632/522/4695/4700/4702/4709/4711/4714/4715/4717/4722/55022/6391/30968	17
GO:0006605	protein targeting	40/1304	335/18986	0.119403	1.73849	3.70332	0.000454148	0.047815	0.0449221	8943/10134/11140/1020/57214/131474/128866/29103/51608/401647/10456/27429/83943/51763/3684/3689/9215/10651/5190/5191/27342/140823/64108/64374/8878/6734/26519/29928/10469/26521/56993/84134/54543/8266/59286/55048/29800/51201/55146/90637	40
GO:0002495	antigen processing and presentation of peptide antigen via MHC class II	9/1304	35/18986	0.257143	3.74395	4.41238	0.000456804	0.047815	0.0449221	972/1520/3109/3113/3115/3119/3122/3123/3127	9
GO:0019884	antigen processing and presentation of exogenous antigen	11/1304	50/18986	0.22	3.20316	4.23609	0.000476649	0.0489509	0.0459892	8943/972/1520/3109/3113/3115/3119/3122/3123/3127/3134	11
GO:0032946	positive regulation of mononuclear cell proliferation	22/1304	148/18986	0.148649	2.1643	3.8615	0.000490165	0.0494068	0.0464176	598/1604/972/1026/1141/23529/1435/9093/10148/1947/3109/3113/3115/3592/3593/3553/51561/3965/4282/4860/58515/6469	22

## Sheet: F1_vs_B_GO_Down
ID	Description	GeneRatio	BgRatio	RichFactor	FoldEnrichment	zScore	pvalue	p.adjust	qvalue	geneID	Count
GO:0071222	cellular response to lipopolysaccharide	43/1585	228/18986	0.188596	2.25911	5.7726	3.28099e-07	0.00095273	0.000875241	25/10865/29126/1604/1437/6376/2920/2921/3576/2635/2671/28964/10014/3297/3552/11009/56300/3569/3656/3661/23641/5609/5595/4318/4792/4793/4795/64332/9572/7001/5914/5970/22904/5054/59307/148022/7124/10318/79155/10221/706/7494/80149	43
GO:0007249	canonical NF-kappaB signal transduction	55/1585	327/18986	0.168196	2.01474	5.58621	4.23053e-07	0.00095273	0.000875241	25/84962/409/602/23476/497661/84270/54862/28952/1491/6376/65992/10211/3552/3611/3656/3661/9314/3956/4050/541468/286343/5607/142678/4791/4792/4793/4795/28511/9572/10133/5187/57449/10616/5970/5971/389/6095/81858/51246/54386/148022/7098/84336/113277/7124/8795/7132/10318/79155/7185/56658/7422/84292/80149	55
GO:0032496	response to lipopolysaccharide	58/1585	354/18986	0.163842	1.96259	5.51753	5.08032e-07	0.00095273	0.000875241	25/55122/10865/29126/1604/1051/9076/1291/1437/6376/2920/2921/3576/1594/2635/2671/28964/2876/2879/10014/3297/3592/3552/11009/56300/3569/3656/3661/23641/5609/5595/9261/4318/4791/4792/4793/4795/64332/9572/3164/5106/7001/5914/5970/23521/22904/5054/59307/6590/148022/7124/10318/79155/10221/706/84292/7494/80149	58
GO:0061136	regulation of proteasomal protein catabolic process	38/1585	199/18986	0.190955	2.28736	5.50974	1.13377e-06	0.00108283	0.000994759	348/369/8312/1050/150684/1454/79016/65992/27351/3300/1855/8263/474384/2272/51343/11337/2876/2931/9709/85409/29997/26471/5310/5720/10399/5886/64285/22933/51548/10273/91304/10221/57761/56658/51035/7494/10444/90637	38
GO:0043122	regulation of canonical NF-kappaB signal transduction	51/1585	305/18986	0.167213	2.00297	5.32931	1.31802e-06	0.00108283	0.000994759	25/84962/409/23476/497661/84270/54862/28952/1491/6376/10211/3552/3611/3656/3661/9314/3956/4050/541468/286343/5607/142678/4792/4793/4795/28511/9572/10133/5187/57449/10616/5970/389/6095/81858/51246/54386/148022/7098/84336/113277/7124/8795/7132/10318/79155/7185/56658/7422/84292/80149	51
GO:0042176	regulation of protein catabolic process	59/1585	374/18986	0.157754	1.88966	5.24443	1.46096e-06	0.00108283	0.000994759	348/369/8312/113451/54971/1050/150684/1454/79016/65992/27351/3300/1855/1917/8263/474384/84961/26234/2272/2534/51343/11337/26088/2876/2931/9709/8870/4194/51079/85409/29997/26471/4946/255738/5300/5310/5720/10399/5886/5970/64285/83547/10193/22933/51548/10273/7076/54972/91304/7124/8742/10221/57761/56658/51035/51160/7494/10444/90637	59
GO:0002237	response to molecule of bacterial origin	59/1585	375/18986	0.157333	1.88463	5.22183	1.59589e-06	0.00108283	0.000994759	25/55122/10865/728/29126/1604/1051/9076/1291/1437/6376/2920/2921/3576/1594/2635/2671/28964/2876/2879/10014/3297/3592/3552/11009/56300/3569/3656/3661/23641/5609/5595/9261/4318/4791/4792/4793/4795/64332/9572/3164/5106/7001/5914/5970/23521/22904/5054/59307/6590/148022/7124/10318/79155/10221/706/84292/7494/80149	59
GO:0032436	positive regulation of proteasomal ubiquitin-dependent protein catabolic process	21/1585	80/18986	0.2625	3.14437	5.80066	1.63599e-06	0.00108283	0.000994759	8312/1050/1454/79016/65992/3300/1855/51343/11337/2931/85409/29997/10399/5886/22933/51548/10273/10221/57761/10444/90637	21
GO:0071219	cellular response to molecule of bacterial origin	43/1585	242/18986	0.177686	2.12842	5.33188	1.73819e-06	0.00108283	0.000994759	25/10865/29126/1604/1437/6376/2920/2921/3576/2635/2671/28964/10014/3297/3552/11009/56300/3569/3656/3661/23641/5609/5595/4318/4792/4793/4795/64332/9572/7001/5914/5970/22904/5054/59307/148022/7124/10318/79155/10221/706/7494/80149	43
GO:0045444	fat cell differentiation	44/1585	251/18986	0.175299	2.09983	5.29379	1.92469e-06	0.00108283	0.000994759	59344/55908/79969/8312/26580/338761/10498/25776/11007/1050/1051/1052/1649/65989/2876/3589/3569/122953/9314/3914/284207/9572/3164/4929/8864/5292/5467/6095/10603/22933/51548/91252/7030/7041/83862/7124/57761/54795/7422/7494/51043/80149/677/25946	44
GO:0097193	intrinsic apoptotic signaling pathway	53/1585	327/18986	0.16208	1.94148	5.18289	2.17308e-06	0.00111143	0.00102103	25/9181/468/489/572/27113/598/602/9024/1026/1032/1051/79094/1649/54541/2081/2247/2272/51024/2534/2626/2876/2907/1687/9709/8870/122509/83982/5598/4318/4582/8996/26471/51588/5329/23645/5831/10399/51246/6477/6794/8428/84447/6878/54929/7124/8795/7132/7178/57761/51741/7494/25946	53
GO:2000060	positive regulation of ubiquitin-dependent protein catabolic process	24/1585	105/18986	0.228571	2.73795	5.38956	4.40958e-06	0.00206736	0.00189921	8312/28952/1050/1454/79016/65992/3300/1855/51343/11337/2931/9709/85409/29997/10399/5886/22933/51548/10273/7041/10221/57761/10444/90637	24
GO:0071216	cellular response to biotic stimulus	45/1585	269/18986	0.167286	2.00385	5.00447	5.36169e-06	0.00232038	0.00213165	25/10865/29126/1604/1437/6376/2920/2921/3576/1649/2635/2671/28964/10014/3297/3552/11009/56300/3569/3656/3661/23641/5609/5595/4318/4792/4793/4795/64332/9572/7001/5914/5970/22904/5054/59307/148022/7124/10318/79155/10221/706/10628/7494/80149	45
GO:1901800	positive regulation of proteasomal protein catabolic process	25/1585	114/18986	0.219298	2.62687	5.25812	6.17947e-06	0.00248326	0.00228129	8312/1050/1454/79016/65992/3300/1855/51343/11337/2931/9709/85409/29997/26471/10399/5886/22933/51548/10273/91304/10221/57761/7494/10444/90637	25
GO:1903050	regulation of proteolysis involved in protein catabolic process	41/1585	238/18986	0.172269	2.06353	4.98304	6.63674e-06	0.00248922	0.00228676	348/369/8312/28952/1029/1050/150684/1454/79016/65992/27351/3300/1855/8263/474384/2272/51343/11337/2876/2931/9709/85409/29997/26471/5310/5720/10399/5886/64285/22933/51548/10273/7041/91304/10221/57761/56658/51035/7494/10444/90637	41
GO:0032434	regulation of proteasomal ubiquitin-dependent protein catabolic process	27/1585	131/18986	0.206107	2.46886	5.09139	9.13924e-06	0.00321358	0.00295221	369/8312/1050/150684/1454/79016/65992/27351/3300/1855/2272/51343/11337/2931/85409/29997/10399/5886/22933/51548/10273/10221/57761/56658/51035/10444/90637	27
GO:0045598	regulation of fat cell differentiation	29/1585	147/18986	0.197279	2.36312	5.0072	1.06048e-05	0.00348755	0.0032039	79969/8312/338761/10498/11007/1050/1051/1649/65989/3569/122953/284207/9572/5292/5467/6095/22933/51548/7030/7041/7124/57761/54795/7422/7494/51043/80149/677/25946	29
GO:0090594	inflammatory response to wounding	11/1585	29/18986	0.37931	4.54359	5.76355	1.11582e-05	0.00348755	0.0032039	177/28964/2896/3552/3569/4192/64332/7076/7098/7124/84292	11
GO:0002181	cytoplasmic translation	31/1585	165/18986	0.187879	2.25052	4.86903	1.49701e-05	0.00426218	0.00391552	8665/8666/2197/54956/10399/6134/6136/6137/23521/6141/6142/6158/11224/6165/25873/6167/6170/6171/6132/6205/6208/6209/6210/6217/6222/6187/6234/6194/6203/7311/25946	31
GO:0045732	positive regulation of protein catabolic process	37/1585	213/18986	0.173709	2.08078	4.78733	1.51517e-05	0.00426218	0.00391552	348/8312/1050/1454/79016/65992/3300/1855/26234/51343/11337/26088/2931/9709/8870/51079/85409/29997/26471/4946/255738/10399/5886/83547/10193/22933/51548/10273/91304/7124/8742/10221/57761/51160/7494/10444/90637	37
GO:1903052	positive regulation of proteolysis involved in protein catabolic process	27/1585	137/18986	0.19708	2.36074	4.82417	2.14923e-05	0.00575788	0.00528958	8312/28952/1050/1454/79016/65992/3300/1855/51343/11337/2931/9709/85409/29997/26471/10399/5886/22933/51548/10273/7041/91304/10221/57761/7494/10444/90637	27
GO:0034976	response to endoplasmic reticulum stress	44/1585	277/18986	0.158845	1.90273	4.56778	2.56496e-05	0.00655929	0.00602581	25/55139/467/468/489/27113/598/9024/1051/79094/1491/3576/1649/65992/3300/2081/93611/26270/26291/11153/10211/2907/9709/26471/10956/54956/79668/23645/10399/57414/6048/83667/112869/8614/10273/84447/91304/83590/79089/8795/57761/51035/80700/7494	44
GO:2001233	regulation of apoptotic signaling pathway	58/1585	403/18986	0.143921	1.72396	4.43345	3.04937e-05	0.00727367	0.00668208	9181/467/468/572/27113/598/1032/1437/1491/6376/1649/162989/2247/51024/2534/2626/2876/2907/1687/9709/3383/8870/3552/81618/9314/4050/5607/5598/4318/4582/8996/4929/26471/7703/51588/5329/7001/5831/10399/10616/5970/5054/6477/6478/291/293/84447/6878/54929/7124/51330/8742/7178/7185/56658/51741/7494/25946	58
GO:2000058	regulation of ubiquitin-dependent protein catabolic process	31/1585	171/18986	0.181287	2.17155	4.64451	3.10288e-05	0.00727367	0.00668208	369/8312/28952/1029/1050/150684/1454/79016/65992/27351/3300/1855/2272/51343/11337/2931/9709/85409/29997/10399/5886/22933/51548/10273/7041/10221/57761/56658/51035/10444/90637	31
GO:0019318	hexose metabolic process	39/1585	238/18986	0.163866	1.96287	4.51141	3.57178e-05	0.00803794	0.00738419	226/467/468/572/10295/114897/388581/8534/200186/1609/2027/151176/2523/2548/2582/2931/3767/51451/4125/4123/90007/4485/3175/5106/8864/5211/5372/23275/5467/6095/83667/51548/51547/8402/7355/85414/6794/7124/55657	39
GO:0071331	cellular response to hexose stimulus	28/1585	151/18986	0.18543	2.22119	4.54696	4.85365e-05	0.0105025	0.00964835	177/572/9024/388581/5127/2081/26291/2281/2621/2626/2876/3383/3767/8609/9572/5106/415116/5563/5798/9230/26056/10399/5176/51092/65010/54795/7392/7494	28
GO:0034620	cellular response to unfolded protein	21/1585	99/18986	0.212121	2.5409	4.63922	5.61184e-05	0.0110331	0.0101358	467/468/27113/1491/1649/65992/2081/26291/11153/9709/3297/10133/10956/54956/79668/23645/10399/57414/8614/10273/7494	21
GO:0035967	cellular response to topologically incorrect protein	23/1585	114/18986	0.201754	2.41672	4.57891	5.82832e-05	0.0110331	0.0101358	55122/467/468/27113/1491/1649/65992/2081/26291/11153/9709/3297/10133/10956/54956/79668/23645/10399/57414/55658/8614/10273/7494	23
GO:0030968	endoplasmic reticulum unfolded protein response	19/1585	85/18986	0.223529	2.67756	4.67819	5.90037e-05	0.0110331	0.0101358	467/468/27113/1491/1649/65992/2081/26291/11153/9709/10956/54956/79668/23645/10399/57414/8614/10273/7494	19
GO:0034284	response to monosaccharide	36/1585	218/18986	0.165138	1.97811	4.38368	5.94551e-05	0.0110331	0.0101358	177/572/9024/388581/5127/1292/2081/26291/2281/2621/2626/2696/2876/3383/3552/3767/8609/9572/5106/5211/415116/5563/5798/9230/26056/10399/5176/83667/51092/65010/7124/54795/10628/7392/6844/7494	36
GO:0071326	cellular response to monosaccharide stimulus	28/1585	153/18986	0.183007	2.19215	4.46839	6.18659e-05	0.0110331	0.0101358	177/572/9024/388581/5127/2081/26291/2281/2621/2626/2876/3383/3767/8609/9572/5106/415116/5563/5798/9230/26056/10399/5176/51092/65010/54795/7392/7494	28
GO:2001234	negative regulation of apoptotic signaling pathway	39/1585	244/18986	0.159836	1.9146	4.33963	6.2755e-05	0.0110331	0.0101358	9181/468/598/1032/1437/1491/6376/2247/2534/2626/2876/2907/9709/3383/8870/3552/9314/5607/5598/4318/4582/8996/4929/7703/5329/7001/5831/10399/5970/5054/6478/291/293/84447/54929/7124/7178/7494/25946	39
GO:0097191	extrinsic apoptotic signaling pathway	38/1585	236/18986	0.161017	1.92875	4.33298	6.59362e-05	0.0112411	0.0103269	9181/467/572/598/10519/1437/6376/162989/11337/2876/2907/2931/3383/3592/3552/81618/9314/4050/5607/5598/2872/51079/64332/8996/7001/10616/5970/10193/5054/6478/7098/7124/8795/51330/7132/8742/7185/51741	38
GO:0009746	response to hexose	35/1585	211/18986	0.165877	1.98696	4.35096	6.81477e-05	0.0112764	0.0103593	177/572/9024/388581/5127/1292/2081/26291/2281/2621/2626/2696/2876/3383/3767/8609/9572/5106/5211/415116/5563/5798/9230/26056/10399/5176/83667/51092/65010/7124/54795/10628/7392/6844/7494	35
GO:0071322	cellular response to carbohydrate stimulus	29/1585	163/18986	0.177914	2.13115	4.37727	7.82909e-05	0.0124331	0.0114219	177/572/9024/388581/5127/2081/26291/2281/2621/2626/2876/3383/3767/8609/9572/5106/415116/5563/5798/9230/26056/10399/5176/51092/65010/54795/7392/7494/677	29
GO:0070059	intrinsic apoptotic signaling pathway in response to endoplasmic reticulum stress	16/1585	66/18986	0.242424	2.90389	4.67613	7.95579e-05	0.0124331	0.0114219	468/489/27113/598/9024/1051/79094/1649/2081/2907/9709/23645/84447/8795/57761/7494	16
GO:0071333	cellular response to glucose stimulus	27/1585	148/18986	0.182432	2.18528	4.36884	8.77679e-05	0.0133455	0.01226	177/572/9024/388581/5127/2081/26291/2281/2621/2626/2876/3383/3767/8609/9572/5106/415116/5563/5798/9230/26056/10399/5176/51092/54795/7392/7494	27
GO:0009743	response to carbohydrate	38/1585	243/18986	0.156379	1.87319	4.13451	0.000124049	0.0182648	0.0167793	177/572/9024/388581/5127/1292/2067/2081/26291/2281/2621/2626/2696/2876/3383/3552/3767/8609/9572/5106/5211/415116/5563/5798/9230/26056/10399/5176/83667/51092/65010/7124/54795/10628/7392/6844/7494/677	38
GO:2001243	negative regulation of intrinsic apoptotic signaling pathway	22/1585	112/18986	0.196429	2.35293	4.33396	0.000126614	0.0182648	0.0167793	9181/468/598/1032/2247/2534/2626/2876/2907/9709/5598/4318/4582/8996/5329/5831/10399/84447/54929/7178/7494/25946	22
GO:0010563	negative regulation of phosphorus metabolic process	45/1585	306/18986	0.147059	1.76155	4.05326	0.000137705	0.0185365	0.0170289	25/84335/348/409/1026/1028/1029/1032/10519/154043/54541/1609/2039/51024/23770/1647/28964/2887/2931/8870/64780/90007/26471/100506658/138429/11142/221908/5590/79706/5753/10399/54922/10636/22933/51548/376497/54386/7016/100289187/7124/10221/57761/706/80149/57732	45
GO:0045936	negative regulation of phosphate metabolic process	45/1585	306/18986	0.147059	1.76155	4.05326	0.000137705	0.0185365	0.0170289	25/84335/348/409/1026/1028/1029/1032/10519/154043/54541/1609/2039/51024/23770/1647/28964/2887/2931/8870/64780/90007/26471/100506658/138429/11142/221908/5590/79706/5753/10399/54922/10636/22933/51548/376497/54386/7016/100289187/7124/10221/57761/706/80149/57732	45
GO:0035966	response to topologically incorrect protein	28/1585	160/18986	0.175	2.09625	4.20264	0.000138381	0.0185365	0.0170289	55122/467/468/27113/79094/1491/1649/65992/3300/3338/2081/2161/26270/26291/11153/9709/3297/10133/10956/54956/79668/23645/10399/57414/55658/8614/10273/7494	28
GO:0071356	cellular response to tumor necrosis factor	35/1585	221/18986	0.158371	1.89706	4.04831	0.000175233	0.022927	0.0210623	9181/6352/1050/10519/9076/149951/3576/2621/2635/2671/1687/3611/3767/5595/9261/142678/4772/4792/28511/8996/9572/5106/51588/5970/6095/81858/56928/7124/8764/7132/7185/7442/8408/80149/677	35
GO:0042593	glucose homeostasis	40/1585	265/18986	0.150943	1.80808	3.99804	0.000181366	0.0231901	0.021304	177/572/9024/388581/5127/1050/200186/1408/2081/26291/2281/2621/2626/2876/3383/3569/3767/8609/55777/9572/5106/415116/5563/5798/9230/26056/10399/9501/6194/5176/83667/51092/51548/80024/6794/54795/81628/7392/7425/7494	40
GO:0033500	carbohydrate homeostasis	40/1585	266/18986	0.150376	1.80129	3.97199	0.000196638	0.0245842	0.0225847	177/572/9024/388581/5127/1050/200186/1408/2081/26291/2281/2621/2626/2876/3383/3569/3767/8609/55777/9572/5106/415116/5563/5798/9230/26056/10399/9501/6194/5176/83667/51092/51548/80024/6794/54795/81628/7392/7425/7494	40
GO:0045766	positive regulation of angiogenesis	31/1585	189/18986	0.164021	1.96474	4.02279	0.000212591	0.0249736	0.0229425	25/79924/51378/694/718/728/1232/6376/3576/284361/2247/2523/2626/2627/2896/3552/3728/9314/4192/4814/10298/6237/5054/51548/7098/8742/7291/7422/7423/7494/80149	31
GO:2001242	regulation of intrinsic apoptotic signaling pathway	31/1585	189/18986	0.164021	1.96474	4.02279	0.000212591	0.0249736	0.0229425	9181/468/572/27113/598/1032/1649/2247/51024/2534/2626/2876/2907/1687/9709/5598/4318/4582/8996/26471/51588/5329/5831/10399/6477/84447/6878/54929/7178/7494/25946	31
GO:0009749	response to glucose	33/1585	206/18986	0.160194	1.91889	4.00206	0.00021307	0.0249736	0.0229425	177/572/9024/388581/5127/1292/2081/26291/2281/2621/2626/2696/2876/3383/3767/8609/9572/5106/5211/415116/5563/5798/9230/26056/10399/5176/83667/51092/54795/10628/7392/6844/7494	33
GO:1904018	positive regulation of vasculature development	31/1585	192/18986	0.161458	1.93404	3.92589	0.000283151	0.0325104	0.0298662	25/79924/51378/694/718/728/1232/6376/3576/284361/2247/2523/2626/2627/2896/3552/3728/9314/4192/4814/10298/6237/5054/51548/7098/8742/7291/7422/7423/7494/80149	31
GO:0005996	monosaccharide metabolic process	39/1585	262/18986	0.148855	1.78307	3.85197	0.00029001	0.0326319	0.0299779	226/467/468/572/10295/114897/388581/8534/200186/1609/2027/151176/2523/2548/2582/2931/3767/51451/4125/4123/90007/4485/3175/5106/8864/5211/5372/23275/5467/6095/83667/51548/51547/8402/7355/85414/6794/7124/55657	39
GO:0006986	response to unfolded protein	25/1585	143/18986	0.174825	2.09415	3.96372	0.000312754	0.033718	0.0309756	467/468/27113/79094/1491/1649/65992/3300/3338/2081/26270/26291/11153/9709/3297/10133/10956/54956/79668/23645/10399/57414/8614/10273/7494	25
GO:0046683	response to organophosphorus	24/1585	135/18986	0.177778	2.12952	3.9749	0.000316129	0.033718	0.0309756	374/682/10498/10518/23373/200186/64784/1609/2039/53905/8061/2627/3767/4907/5025/5026/57026/5187/5970/65010/54795/7442/7425/677	24
GO:0042093	T-helper cell differentiation	17/1585	81/18986	0.209877	2.51402	4.12114	0.000317642	0.033718	0.0309756	602/23476/51561/3569/3718/3726/51176/3956/64332/5590/5914/5971/6095/6461/51043/80149/161882	17
GO:0001659	temperature homeostasis	30/1585	185/18986	0.162162	1.94247	3.88772	0.000326167	0.0339818	0.0312179	37/468/26580/1051/4849/1649/1666/26291/2778/2876/2887/3226/3297/10644/3552/23135/3934/9572/10400/8864/5565/170394/51548/376497/6794/7030/7124/7442/7422/51043	30
GO:0002224	toll-like receptor signaling pathway	17/1585	82/18986	0.207317	2.48336	4.06264	0.000370031	0.0378508	0.0347723	409/29126/8061/2664/56927/3656/3659/3661/3665/9261/4795/64332/5970/27293/148022/7098/10318	17
GO:0043124	negative regulation of canonical NF-kappaB signal transduction	15/1585	68/18986	0.220588	2.64233	4.09458	0.000400539	0.0402399	0.036967	409/84270/28952/9314/5607/4792/4795/28511/9572/10133/5187/6095/10318/56658/80149	15
GO:0002294	CD4-positive, alpha-beta T cell differentiation involved in immune response	17/1585	83/18986	0.204819	2.45344	4.005	0.000429722	0.0424143	0.0389646	602/23476/51561/3569/3718/3726/51176/3956/64332/5590/5914/5971/6095/6461/51043/80149/161882	17
GO:0043123	positive regulation of canonical NF-kappaB signal transduction	34/1585	223/18986	0.152466	1.82633	3.74615	0.000442779	0.0429495	0.0394563	25/84962/23476/497661/54862/28952/1491/6376/10211/3552/3611/3656/3661/3956/4050/541468/286343/142678/57449/10616/5970/389/81858/51246/54386/148022/7098/84336/113277/7124/8795/7132/79155/7422	34
GO:0001889	liver development	25/1585	147/18986	0.170068	2.03717	3.80988	0.000480977	0.0458251	0.042098	1050/1051/1054/9076/2002/2627/2671/2735/3569/4192/55897/4357/3175/5106/255738/5253/5310/79144/5589/5914/5970/6209/6881/7124/7494	25
GO:0002287	alpha-beta T cell activation involved in immune response	17/1585	84/18986	0.202381	2.42423	3.9482	0.000497533	0.0458251	0.042098	602/23476/51561/3569/3718/3726/51176/3956/64332/5590/5914/5971/6095/6461/51043/80149/161882	17
GO:0002293	alpha-beta T cell differentiation involved in immune response	17/1585	84/18986	0.202381	2.42423	3.9482	0.000497533	0.0458251	0.042098	602/23476/51561/3569/3718/3726/51176/3956/64332/5590/5914/5971/6095/6461/51043/80149/161882	17
GO:1901028	regulation of mitochondrial outer membrane permeabilization involved in apoptotic signaling pathway	8/1585	24/18986	0.333333	3.99285	4.42773	0.000505005	0.0458251	0.042098	598/400916/2931/9026/8870/291/293/7755	8
GO:0034612	response to tumor necrosis factor	36/1585	243/18986	0.148148	1.7746	3.6677	0.000532584	0.0470224	0.0431979	9181/6352/1050/10519/9076/149951/3576/2621/2635/2671/1687/3611/3767/5609/5595/9261/142678/4772/4792/28511/8996/9572/5106/51588/5970/6095/81858/56928/7124/8764/7132/7185/7442/8408/80149/677	36
GO:0045862	positive regulation of proteolysis	45/1585	325/18986	0.138462	1.65857	3.61416	0.000534915	0.0470224	0.0431979	177/55908/10541/348/489/8312/572/27113/28952/1029/1050/1454/1509/79016/65992/3300/1855/2161/51343/11337/2896/2931/9709/9026/85409/29997/26471/80758/55851/5720/10399/5886/6281/22933/51548/10273/83874/7041/91304/7124/10221/57761/7494/10444/90637	45
GO:0008637	apoptotic mitochondrial changes	20/1585	108/18986	0.185185	2.21825	3.8318	0.000563901	0.0488078	0.0448381	572/27113/598/638/1029/400916/2876/2931/9026/8739/8870/122509/83982/4318/203245/8996/5329/291/293/7755	20
GO:0006970	response to osmotic stress	17/1585	85/18986	0.2	2.39571	3.8922	0.000574352	0.0489591	0.0449772	9181/572/23308/3778/5609/64223/4814/5585/5971/5269/57468/7098/7124/1831/81628/706/677	17

## Sheet: F1_vs_B_GO_Up
ID	Description	GeneRatio	BgRatio	RichFactor	FoldEnrichment	zScore	pvalue	p.adjust	qvalue	geneID	Count
GO:0006261	DNA-templated DNA replication	33/1266	169/18986	0.195266	2.92838	6.73055	2.00679e-08	0.000112561	9.80159e-05	580/9134/990/1763/29980/79733/57697/2237/9837/51053/55388/4172/4173/4175/254394/64710/57523/142/5111/5427/10721/5558/5813/5965/5980/5983/55159/6240/25939/90381/8914/54962/11073	33
GO:0000819	sister chromatid segregation	39/1266	235/18986	0.165957	2.48884	6.13846	1.13966e-07	0.000272449	0.000237243	51433/324/472/891/996/990/1060/1063/2491/283489/11200/9787/27436/3192/3303/3304/3619/8850/3832/9928/81930/57082/9113/4085/22919/23310/64151/23397/23636/55193/5501/1104/348235/8243/10051/7153/7272/7273/9183	39
GO:1904872	regulation of telomerase RNA localization to Cajal body	8/1266	12/18986	0.666667	9.99789	8.33379	1.48678e-07	0.000272449	0.000237243	10576/7203/22948/908/10574/167227/5394/6950	8
GO:0000070	mitotic sister chromatid segregation	34/1266	194/18986	0.175258	2.62831	6.09316	1.94294e-07	0.000272449	0.000237243	51433/324/472/891/1060/1063/2491/283489/11200/9787/27436/3192/3303/3304/3619/8850/3832/9928/81930/57082/4085/22919/23310/64151/23397/23636/5501/1104/348235/8243/10051/7272/7273/9183	34
GO:0098813	nuclear chromosome segregation	47/1266	324/18986	0.145062	2.17547	5.7042	3.90668e-07	0.000438251	0.000381621	10097/51433/324/259266/472/891/9134/996/990/1060/1063/2491/283489/11200/1642/9787/1894/27436/2177/3192/3303/3304/3619/8850/3832/9928/81930/57082/9113/4085/22919/23310/64151/23397/55706/23636/55193/5501/1104/348235/8243/10051/10734/7153/7272/7273/9183	47
GO:0006260	DNA replication	42/1266	283/18986	0.14841	2.22568	5.55271	8.71039e-07	0.000814277	0.000709057	79913/580/9134/990/1660/1763/29980/79733/57697/2237/9837/51053/23175/55388/4172/4173/4175/254394/4678/64710/57523/142/5111/5427/10721/5558/5813/5928/5931/5965/5980/5983/55159/6118/6240/25939/90381/8914/54962/7150/11073/7465	42
GO:0000075	cell cycle checkpoint signaling	33/1266	203/18986	0.162562	2.43791	5.50538	1.69515e-06	0.00125065	0.00108904	324/472/84126/580/835/891/595/990/1063/11200/9575/63967/1763/29980/2074/2177/3619/57082/4085/4193/4436/64859/54888/5591/55159/6118/90381/8914/54962/11073/51499/7272/9183	33
GO:0034504	protein localization to nucleus	45/1266	321/18986	0.140187	2.10236	5.32418	1.78378e-06	0.00125065	0.00108904	26060/580/10576/7203/22948/908/10574/1434/166614/1871/1894/2737/3192/3320/3312/51194/10527/55705/3786/3839/9113/4001/4193/4321/2475/9972/23511/10762/23636/79902/9688/114882/142/25885/51715/26953/83593/6662/6850/23345/23435/6950/7037/7514/10413	45
GO:0007093	mitotic cell cycle checkpoint signaling	27/1266	152/18986	0.177632	2.66391	5.50518	2.62773e-06	0.00163766	0.00142604	324/472/580/835/891/595/990/1063/11200/63967/29980/2177/3619/57082/4085/4193/4436/64859/5591/55159/6118/90381/54962/11073/51499/7272/9183	27
GO:0033044	regulation of chromosome organization	38/1266	258/18986	0.147287	2.20884	5.22543	3.43135e-06	0.00192465	0.00167595	79913/51433/324/55729/472/891/10576/7203/22948/908/10574/996/990/1063/167227/9787/493861/5394/2237/3181/3192/3320/3619/8850/57082/4085/55226/23310/64151/23397/142/55193/55719/10051/6950/7153/7272/9183	38
GO:0007059	chromosome segregation	54/1266	429/18986	0.125874	1.88771	4.97094	4.95413e-06	0.00252616	0.00219973	10097/51433/324/259266/472/891/9134/996/990/1060/1063/2491/283489/11200/1642/9787/1894/27436/2177/115106/54801/3192/3303/3304/3619/23421/8850/3832/9928/81930/57082/9113/4085/22919/23310/64151/23397/55706/23636/55193/5501/1104/151246/348235/8243/10051/10734/7150/7153/7272/7273/203068/81027/9183	54
GO:0010212	response to ionizing radiation	25/1266	143/18986	0.174825	2.62183	5.2034	8.1531e-06	0.00381089	0.00331845	472/580/836/11200/9575/1894/2074/2177/404672/121457/3694/4193/4436/64859/64710/142/5591/55159/6240/6422/6591/90381/11073/2547/10413	25
GO:0006458	'de novo' protein folding	13/1266	49/18986	0.265306	3.97875	5.58043	1.32581e-05	0.00398153	0.00346704	10576/7203/22948/908/10574/3303/3304/3312/3329/3336/10808/9403/6950	13
GO:0006403	RNA localization	31/1266	204/18986	0.151961	2.27893	4.90887	1.41459e-05	0.00398153	0.00346704	3267/472/10576/7203/22948/908/10574/11052/167227/1660/5394/3181/3192/10642/8888/55706/55051/54888/9972/23511/10762/23636/79902/9688/55916/23089/51808/7884/6428/6950/7514	31
GO:1904869	regulation of protein localization to Cajal body	6/1266	10/18986	0.6	8.9981	6.762	1.44487e-05	0.00398153	0.00346704	10576/7203/22948/908/10574/6950	6
GO:1904871	positive regulation of protein localization to Cajal body	6/1266	10/18986	0.6	8.9981	6.762	1.44487e-05	0.00398153	0.00346704	10576/7203/22948/908/10574/6950	6
GO:0090670	RNA localization to Cajal body	8/1266	19/18986	0.421053	6.31446	6.19479	1.48749e-05	0.00398153	0.00346704	10576/7203/22948/908/10574/167227/5394/6950	8
GO:0090671	telomerase RNA localization to Cajal body	8/1266	19/18986	0.421053	6.31446	6.19479	1.48749e-05	0.00398153	0.00346704	10576/7203/22948/908/10574/167227/5394/6950	8
GO:0090672	telomerase RNA localization	8/1266	19/18986	0.421053	6.31446	6.19479	1.48749e-05	0.00398153	0.00346704	10576/7203/22948/908/10574/167227/5394/6950	8
GO:0090685	RNA localization to nucleus	8/1266	19/18986	0.421053	6.31446	6.19479	1.48749e-05	0.00398153	0.00346704	10576/7203/22948/908/10574/167227/5394/6950	8
GO:0007264	small GTPase-mediated signal transduction	58/1266	491/18986	0.118126	1.77152	4.62969	1.57184e-05	0.00398153	0.00346704	19/93663/83478/9411/57514/394/408/84952/1122/1123/1718/55619/9732/23348/1894/9844/2048/2149/2150/9855/221472/10146/2768/10750/9402/51495/57493/3685/6453/23189/25959/89890/84078/9928/283455/4168/9927/23636/10630/5294/157285/23362/27314/51209/5877/5912/10125/25780/5962/9886/10507/221178/90627/3925/7074/26230/64759/7409	58
GO:0016126	sterol biosynthetic process	16/1266	72/18986	0.222222	3.33263	5.30043	1.62998e-05	0.00398153	0.00346704	47/1595/1718/1717/10682/2222/3156/3157/3422/3930/4047/6307/4598/50814/6309/6713	16
GO:1904356	regulation of telomere maintenance via telomere lengthening	14/1266	57/18986	0.245614	3.68343	5.42319	1.63265e-05	0.00398153	0.00346704	472/10576/7203/22948/908/10574/167227/5394/3181/3192/3320/55226/142/6950	14
GO:0006695	cholesterol biosynthetic process	15/1266	65/18986	0.230769	3.46081	5.31194	1.84396e-05	0.0041371	0.00360251	47/1595/1718/1717/10682/2222/3156/3157/3422/3930/4047/6307/4598/50814/6309	15
GO:1902653	secondary alcohol biosynthetic process	15/1266	65/18986	0.230769	3.46081	5.31194	1.84396e-05	0.0041371	0.00360251	47/1595/1718/1717/10682/2222/3156/3157/3422/3930/4047/6307/4598/50814/6309	15
GO:0072698	protein localization to microtubule cytoskeleton	14/1266	58/18986	0.241379	3.61993	5.34123	2.02126e-05	0.0043181	0.00376012	51104/324/26005/9857/84131/283489/3192/84376/9585/4130/22919/4281/23636/7272	14
GO:0051084	'de novo' post-translational protein folding	12/1266	44/18986	0.272727	4.09005	5.4849	2.09556e-05	0.0043181	0.00376012	10576/7203/22948/908/10574/3303/3304/3312/3336/10808/9403/6950	12
GO:0051056	regulation of small GTPase mediated signal transduction	40/1266	300/18986	0.133333	1.99958	4.66455	2.18419e-05	0.0043181	0.00376012	19/93663/83478/9411/57514/394/408/84952/1123/55619/23348/1894/2048/2149/2150/221472/57493/3685/6453/23189/25959/89890/84078/9928/4168/9927/23636/5294/157285/23362/10125/5962/10507/221178/90627/3925/7074/26230/64759/7409	40
GO:0016032	viral process	54/1266	452/18986	0.119469	1.79166	4.55316	2.23257e-05	0.0043181	0.00376012	6348/30835/4179/1525/10663/1642/1660/8662/2589/51495/3065/3123/3146/3326/3303/3304/3312/3416/3685/3690/3694/3839/3949/131578/4124/4153/4247/4249/5818/25945/64710/9972/4938/4940/5125/201626/23089/5586/1104/23076/60559/6772/23435/7037/7113/7153/7706/22954/25893/117854/7415/57617/64848/253832	54
GO:0000076	DNA replication checkpoint signaling	8/1266	20/18986	0.4	5.99874	5.9783	2.33432e-05	0.00433831	0.00377772	990/63967/1763/29980/90381/8914/54962/11073	8
GO:0045005	DNA-templated DNA replication maintenance of fidelity	14/1266	59/18986	0.237288	3.55857	5.26106	2.489e-05	0.00433831	0.00377772	580/1763/29980/57697/254394/64710/142/5111/10721/5965/55159/25939/8914/54962	14
GO:0006270	DNA replication initiation	11/1266	38/18986	0.289474	4.34119	5.51064	2.49828e-05	0.00433831	0.00377772	9134/990/51053/55388/4172/4173/4175/5558/5813/90381/11073	11
GO:0000723	telomere maintenance	26/1266	162/18986	0.160494	2.4069	4.80679	2.60407e-05	0.00433831	0.00377772	79913/328/472/9134/10576/7203/22948/908/10574/167227/1763/493861/5394/2237/3181/3192/3320/3326/55226/142/5111/5591/6118/55719/6950/2547	26
GO:0071103	DNA conformation change	18/1266	91/18986	0.197802	2.96641	5.02587	2.68716e-05	0.00433831	0.00377772	1660/1763/57697/10146/9837/3146/3181/4172/4173/4175/254394/10721/5813/5965/5983/7150/7153/2547	18
GO:0140014	mitotic nuclear division	38/1266	282/18986	0.134752	2.02085	4.61647	2.74095e-05	0.00433831	0.00377772	51433/324/472/891/1060/1063/2491/283489/11200/9787/27436/3192/3303/3304/3619/8850/3832/9928/81930/9585/57082/4085/22919/23310/64151/23397/23636/5159/5501/1104/221035/348235/8243/10051/7272/7273/10600/9183	38
GO:0032392	DNA geometric change	17/1266	83/18986	0.204819	3.07164	5.05567	2.78444e-05	0.00433831	0.00377772	1660/1763/57697/10146/9837/3146/3181/4172/4173/4175/254394/10721/5813/5965/5983/7153/2547	17
GO:0008608	attachment of spindle microtubules to kinetochore	13/1266	54/18986	0.240741	3.61035	5.13438	4.09462e-05	0.00604388	0.00526289	324/891/1060/283489/1894/27436/3192/3619/8850/57082/22919/348235/9183	13
GO:0045332	phospholipid translocation	13/1266	54/18986	0.240741	3.61035	5.13438	4.09462e-05	0.00604388	0.00526289	19/24/121601/23250/286410/10396/51761/5205/57198/84879/5027/55754/51499	13
GO:0031570	DNA integrity checkpoint signaling	23/1266	140/18986	0.164286	2.46377	4.6464	5.13423e-05	0.00738082	0.00642708	472/84126/580/835/595/990/11200/9575/63967/1763/29980/2074/2177/4193/4436/5591/55159/6118/90381/8914/54962/11073/51499	23
GO:0032210	regulation of telomere maintenance via telomerase	12/1266	48/18986	0.25	3.74921	5.09744	5.39997e-05	0.00738082	0.00642708	472/10576/7203/22948/908/10574/167227/5394/3192/3320/55226/6950	12
GO:0007080	mitotic metaphase chromosome alignment	14/1266	63/18986	0.222222	3.33263	4.95692	5.44636e-05	0.00738082	0.00642708	891/1060/283489/27436/3192/3619/8850/9928/81930/22919/23636/348235/7272/9183	14
GO:1903405	protein localization to nuclear body	6/1266	12/18986	0.5	7.49842	6.01879	5.65832e-05	0.00738082	0.00642708	10576/7203/22948/908/10574/6950	6
GO:1904867	protein localization to Cajal body	6/1266	12/18986	0.5	7.49842	6.01879	5.65832e-05	0.00738082	0.00642708	10576/7203/22948/908/10574/6950	6
GO:0050000	chromosome localization	21/1266	123/18986	0.170732	2.56044	4.6407	6.03609e-05	0.00769465	0.00670035	10097/324/472/891/1060/1063/283489/9787/1894/27436/3192/3619/8850/9928/81930/57082/22919/23636/348235/7272/9183	21
GO:0006457	protein folding	32/1266	231/18986	0.138528	2.07748	4.40401	6.72998e-05	0.00838855	0.00730459	10598/81611/9532/9530/10576/7203/22948/908/10574/26973/3301/56605/3320/3324/3326/3327/3303/3304/3308/22824/3312/3329/3336/10808/81562/4879/51645/6102/26278/9403/6950/81567	32
GO:0006694	steroid biosynthetic process	28/1266	191/18986	0.146597	2.19849	4.44959	6.94222e-05	0.00846498	0.00737115	5825/47/231/23600/1583/1595/1718/1717/27122/10682/2222/3156/3157/3294/3283/3422/3480/3930/4047/6307/4598/50814/5618/6309/6342/6591/6713/134429	28
GO:1904358	positive regulation of telomere maintenance via telomere lengthening	9/1266	29/18986	0.310345	4.65419	5.26376	7.49069e-05	0.00893942	0.00778428	472/10576/7203/22948/908/10574/3181/3320/6950	9
GO:1901988	negative regulation of cell cycle phase transition	37/1266	287/18986	0.12892	1.93339	4.25878	8.96705e-05	0.0100198	0.00872507	324/472/84126/580/835/891/595/990/1063/11200/9575/63967/1763/29980/2074/2177/3619/25959/57082/4085/4193/4436/64859/54888/5311/5591/55159/6118/6657/90381/8914/54962/11073/51499/7272/7465/9183	37
GO:0034204	lipid translocation	13/1266	58/18986	0.224138	3.36136	4.81409	9.08709e-05	0.0100198	0.00872507	19/24/121601/23250/286410/10396/51761/5205/57198/84879/5027/55754/51499	13
GO:0009314	response to radiation	51/1266	442/18986	0.115385	1.7304	4.15301	9.20664e-05	0.0100198	0.00872507	24/79913/358/472/477/51761/580/836/595/11200/1141/9575/1642/1813/1894/2074/2177/2237/2793/404672/3156/121457/3694/9215/164312/4193/4311/4436/64859/64710/142/5111/5153/5501/5591/9978/55159/6240/51435/6422/8243/6591/83932/23345/90381/54962/11073/51499/22954/2547/10413	51
GO:0044380	protein localization to cytoskeleton	14/1266	66/18986	0.212121	3.18115	4.74446	9.34722e-05	0.0100198	0.00872507	51104/324/26005/9857/84131/283489/3192/84376/9585/4130/22919/4281/23636/7272	14
GO:0044774	mitotic DNA integrity checkpoint signaling	17/1266	91/18986	0.186813	2.80161	4.60466	9.46782e-05	0.0100198	0.00872507	472/835/595/990/11200/63967/29980/2177/4193/4436/5591/55159/6118/90381/54962/11073/51499	17
GO:1903510	mucopolysaccharide metabolic process	17/1266	91/18986	0.186813	2.80161	4.60466	9.46782e-05	0.0100198	0.00872507	10057/10678/23670/9435/55790/1910/3037/3074/3161/9653/23553/3699/80760/3340/55576/10090/64131	17
GO:0051984	positive regulation of chromosome segregation	9/1266	30/18986	0.3	4.49905	5.12658	0.000100714	0.0104195	0.0090731	891/990/3192/3619/8850/23310/64151/23397/10051	9
GO:0031297	replication fork processing	12/1266	51/18986	0.235294	3.52867	4.8332	0.00010217	0.0104195	0.0090731	580/1763/29980/57697/64710/142/5111/10721/5965/55159/25939/54962	12
GO:0009101	glycoprotein biosynthetic process	40/1266	322/18986	0.124224	1.86296	4.17453	0.000107917	0.0106405	0.0092655	282679/145173/10678/29071/55790/22845/23333/147991/80267/2135/2137/9917/2525/2589/55568/374378/11226/51809/2650/283464/9653/90161/9215/4121/10905/4124/4247/4249/3340/116150/23509/92370/10329/8869/201595/9375/84899/10090/152002/64131	40
GO:0010833	telomere maintenance via telomere lengthening	15/1266	75/18986	0.2	2.99937	4.63721	0.000108131	0.0106405	0.0092655	472/10576/7203/22948/908/10574/167227/5394/3181/3192/3320/3326/55226/142/6950	15
GO:0044786	cell cycle DNA replication	11/1266	45/18986	0.244444	3.66589	4.78562	0.000136884	0.0132376	0.011527	1763/29980/79733/2237/9837/51053/4172/4173/4175/5111/54962	11
GO:0035372	protein localization to microtubule	7/1266	19/18986	0.368421	5.52515	5.27474	0.000142451	0.013352	0.0116267	51104/283489/3192/9585/4130/22919/4281	7
GO:0051310	metaphase chromosome alignment	18/1266	103/18986	0.174757	2.62081	4.40864	0.000146004	0.013352	0.0116267	324/891/1060/1063/283489/1894/27436/3192/3619/8850/9928/81930/57082/22919/23636/348235/7272/9183	18
GO:0032508	DNA duplex unwinding	15/1266	77/18986	0.194805	2.92146	4.51579	0.000147589	0.013352	0.0116267	1660/1763/57697/10146/9837/4172/4173/4175/254394/10721/5813/5965/5983/7153/2547	15
GO:1905818	regulation of chromosome separation	15/1266	77/18986	0.194805	2.92146	4.51579	0.000147589	0.013352	0.0116267	51433/324/472/891/1063/9787/3619/57082/4085/23310/64151/23397/10051/7272/9183	15
GO:0006278	RNA-templated DNA biosynthetic process	14/1266	69/18986	0.202899	3.04284	4.54383	0.000154762	0.0135048	0.0117597	472/10576/7203/22948/908/10574/167227/5394/3192/3320/3326/55226/10721/6950	14
GO:0034605	cellular response to heat	14/1266	69/18986	0.202899	3.04284	4.54383	0.000154762	0.0135048	0.0117597	472/26973/3281/3320/3324/3326/3327/3303/3304/3312/2475/5931/6769/7415	14
GO:0051092	positive regulation of NF-kappaB transcription factor activity	20/1266	122/18986	0.163934	2.4585	4.31976	0.000159466	0.0135048	0.0117597	238/815/79092/114769/9575/56919/1660/3303/3304/8807/10892/92140/10935/8737/7037/7099/7706/22954/7334/7474	20
GO:0000086	G2/M transition of mitotic cell cycle	22/1266	141/18986	0.156028	2.33993	4.26859	0.000161569	0.0135048	0.0117597	10776/472/580/801/805/891/595/990/5218/1063/11200/63967/29980/9928/9113/84930/64859/6240/6502/90381/11073/7465	22
GO:1903265	positive regulation of tumor necrosis factor-mediated signaling pathway	6/1266	14/18986	0.428571	6.42722	5.42969	0.000163723	0.0135048	0.0117597	834/3303/3304/4317/8737/22954	6
GO:1990173	protein localization to nucleoplasm	6/1266	14/18986	0.428571	6.42722	5.42969	0.000163723	0.0135048	0.0117597	10576/7203/22948/908/10574/6950	6
GO:0006913	nucleocytoplasmic transport	41/1266	340/18986	0.120588	1.80844	4.02056	0.000170804	0.0135406	0.0117909	3267/26060/580/11052/1434/1660/1871/1894/2737/3181/3320/3312/51194/10527/55705/3786/3839/10892/8888/4193/23195/4321/55706/55051/54888/9972/23511/10762/23636/79902/9688/55916/51808/5501/51715/26953/6428/6850/23435/127933/7514	41
GO:0051169	nuclear transport	41/1266	340/18986	0.120588	1.80844	4.02056	0.000170804	0.0135406	0.0117909	3267/26060/580/11052/1434/1660/1871/1894/2737/3181/3320/3312/51194/10527/55705/3786/3839/10892/8888/4193/23195/4321/55706/55051/54888/9972/23511/10762/23636/79902/9688/55916/51808/5501/51715/26953/6428/6850/23435/127933/7514	41
GO:0010948	negative regulation of cell cycle process	40/1266	329/18986	0.121581	1.82332	4.0266	0.000171399	0.0135406	0.0117909	324/472/84126/580/835/891/595/990/1063/11200/9575/63967/1763/29980/79733/2074/2177/3619/25959/8850/57082/4085/4193/4436/64859/54888/5311/5591/10432/55159/6118/6657/90381/8914/54962/11073/51499/7272/7465/9183	40
GO:0044773	mitotic DNA damage checkpoint signaling	16/1266	87/18986	0.183908	2.75804	4.39298	0.000182222	0.0140253	0.012213	472/835/595/11200/63967/29980/2177/4193/4436/5591/55159/6118/90381/54962/11073/51499	16
GO:0007004	telomere maintenance via telomerase	13/1266	62/18986	0.209677	3.1445	4.5207	0.000186548	0.0140253	0.012213	472/10576/7203/22948/908/10574/167227/5394/3192/3320/3326/55226/6950	13
GO:0000910	cytokinesis	27/1266	192/18986	0.140625	2.10893	4.12796	0.000188122	0.0140253	0.012213	10097/288/324/801/805/990/55165/26586/1813/79733/1894/10640/149371/3480/3619/10788/9928/9585/80179/79400/23636/5586/51289/112574/6651/3925/6840	27
GO:0006486	protein glycosylation	30/1266	223/18986	0.134529	2.01751	4.08537	0.000190038	0.0140253	0.012213	282679/145173/10678/29071/22845/23333/147991/80267/2137/2525/2589/55568/374378/11226/51809/2650/283464/9215/4121/10905/4124/4247/4249/116150/23509/10329/8869/201595/84899/152002	30
GO:0043413	macromolecule glycosylation	30/1266	223/18986	0.134529	2.01751	4.08537	0.000190038	0.0140253	0.012213	282679/145173/10678/29071/22845/23333/147991/80267/2137/2525/2589/55568/374378/11226/51809/2650/283464/9215/4121/10905/4124/4247/4249/116150/23509/10329/8869/201595/84899/152002	30
GO:0044772	mitotic cell cycle phase transition	52/1266	467/18986	0.111349	1.66988	3.91777	0.000193937	0.0141271	0.0123016	51433/324/26060/10776/472/580/586/801/805/815/835/891/595/9134/54619/996/990/5218/1063/11200/63967/1642/9787/29980/1871/1981/3312/3619/25959/9928/57082/9113/4085/84930/4193/64859/55193/5311/5591/10197/1104/5962/55159/6118/6240/6502/90381/11073/51499/7272/7465/9183	52
GO:0032212	positive regulation of telomere maintenance via telomerase	8/1266	26/18986	0.307692	4.61441	4.92942	0.000201966	0.0145235	0.0126468	472/10576/7203/22948/908/10574/3320/6950	8
GO:0051303	establishment of chromosome localization	19/1266	115/18986	0.165217	2.47774	4.24854	0.00020758	0.0145622	0.0126805	324/472/891/1060/1063/283489/1894/27436/3192/3619/8850/9928/81930/57082/22919/23636/348235/7272/9183	19
GO:0050919	negative chemotaxis	11/1266	47/18986	0.234043	3.5099	4.60487	0.000207698	0.0145622	0.0126805	3685/3690/3084/10718/91584/10512/56920/10507/57556/80031/7474	11
GO:0097035	regulation of membrane lipid distribution	13/1266	63/18986	0.206349	3.09459	4.45106	0.00022089	0.014766	0.0128579	19/24/121601/23250/286410/10396/51761/5205/57198/84879/5027/55754/51499	13
GO:0044403	biological process involved in symbiotic interaction	39/1266	322/18986	0.121118	1.81639	3.94923	0.000222318	0.014766	0.0128579	6348/30835/4179/1525/1642/8411/2150/2194/3065/3123/3146/3326/3303/3304/3312/3329/3416/3685/3690/3694/3839/3949/131578/4153/5818/25945/64710/9972/5297/23076/23435/7037/7113/7706/25893/117854/57617/64848/253832	39
GO:0000725	recombinational repair	27/1266	194/18986	0.139175	2.08719	4.06827	0.000223478	0.014766	0.0128579	10097/472/493861/2074/57697/2237/4172/4173/4175/254394/64859/64710/142/10721/5965/5980/55159/6118/25939/6421/6502/55719/8914/11073/7334/158880/2547	27
GO:0015012	heparan sulfate proteoglycan biosynthetic process	9/1266	33/18986	0.272727	4.09005	4.74869	0.000226399	0.014766	0.0128579	55790/2135/2137/9653/90161/3340/92370/9375/64131	9
GO:0031571	mitotic G1 DNA damage checkpoint signaling	9/1266	33/18986	0.272727	4.09005	4.74869	0.000226399	0.014766	0.0128579	472/835/595/11200/4193/5591/55159/6118/51499	9
GO:0044819	mitotic G1/S transition checkpoint signaling	9/1266	33/18986	0.272727	4.09005	4.74869	0.000226399	0.014766	0.0128579	472/835/595/11200/4193/5591/55159/6118/51499	9
GO:0008202	steroid metabolic process	40/1266	334/18986	0.11976	1.79603	3.9231	0.00023556	0.0151868	0.0132244	19/5825/47/231/1646/23600/55911/5205/1583/1577/1595/1718/1717/57540/27122/10682/1910/2099/2222/3156/3157/3294/3283/3422/3480/3930/3949/4047/6307/4598/50814/5618/6309/6342/866/6591/6696/6713/134429/412	40
GO:0070432	regulation of nucleotide-binding oligomerization domain containing 2 signaling pathway	5/1266	10/18986	0.5	7.49842	5.49409	0.00024828	0.0157716	0.0137336	55914/3303/3304/51296/7099	5
GO:0071897	DNA biosynthetic process	25/1266	175/18986	0.142857	2.14241	4.05811	0.000250254	0.0157716	0.0137336	472/10576/7203/22948/908/10574/1063/167227/5394/3192/3320/3326/4015/55226/57523/5111/5159/5427/10721/5980/5983/6240/83932/6950/7415	25
GO:0006271	DNA strand elongation involved in DNA replication	6/1266	15/18986	0.4	5.99874	5.17668	0.000257502	0.0160481	0.0139744	1763/9837/4172/4173/5111/5983	6
GO:0009100	glycoprotein metabolic process	45/1266	392/18986	0.114796	1.72158	3.85859	0.00026087	0.0160793	0.0140016	81792/282679/145173/10678/29071/55790/22845/23333/147991/80267/2135/2137/9917/2525/2589/55568/374378/11226/51809/2650/79158/283464/3074/9653/90161/23553/9215/4121/10905/4124/4247/4249/4321/3340/116150/23509/92370/10329/8869/201595/9375/84899/10090/152002/64131	45
GO:0033260	nuclear DNA replication	10/1266	41/18986	0.243902	3.65777	4.55357	0.000279661	0.0170502	0.014847	1763/29980/2237/9837/51053/4172/4173/4175/5111/54962	10
GO:0030212	hyaluronan metabolic process	9/1266	34/18986	0.264706	3.96975	4.63257	0.000289842	0.0174809	0.015222	10057/23670/3037/3074/3161/23553/3699/80760/55576	9
GO:0071470	cellular response to osmotic stress	12/1266	57/18986	0.210526	3.15723	4.35974	0.000314095	0.0187421	0.0163203	231/358/834/836/2475/4638/10725/5311/92241/6326/23230/2547	12
GO:0000724	double-strand break repair via homologous recombination	26/1266	188/18986	0.138298	2.07403	3.95576	0.000320214	0.0189022	0.0164597	10097/472/493861/2074/57697/2237/4172/4173/4175/254394/64859/64710/142/10721/5965/5980/55159/6118/25939/6421/6502/55719/8914/11073/7334/158880	26
GO:0045786	negative regulation of cell cycle	47/1266	419/18986	0.112172	1.68222	3.77444	0.000326966	0.0189022	0.0164597	324/472/84126/580/835/836/891/595/990/1063/11200/9575/63967/1763/29980/79733/2074/2177/51053/3586/3619/10527/25959/8850/57082/9113/4085/4193/4436/64859/7026/54888/5311/5591/10432/55159/6118/6657/90381/8914/54962/11073/51499/7272/7465/64848/9183	47
GO:0008203	cholesterol metabolic process	22/1266	148/18986	0.148649	2.22926	4.0128	0.000327353	0.0189022	0.0164597	19/47/55911/1583/1595/1718/1717/57540/10682/2222/3156/3157/3422/3930/3949/4047/6307/4598/50814/6309/6713/134429	22
GO:0044839	cell cycle G2/M phase transition	23/1266	158/18986	0.14557	2.18308	3.99147	0.000330258	0.0189022	0.0164597	10776/472/580/801/805/891/595/990/5218/1063/11200/63967/29980/9928/9113/84930/64859/152110/6240/6502/90381/11073/7465	23
GO:0010165	response to X-ray	8/1266	28/18986	0.285714	4.28481	4.64926	0.000356519	0.0197273	0.0171782	472/836/2074/121457/4436/64710/6422/2547	8
GO:0090090	negative regulation of canonical Wnt signaling pathway	22/1266	149/18986	0.147651	2.2143	3.97743	0.000360373	0.0197273	0.0171782	324/80114/27122/374946/2308/2487/10146/2737/3065/23072/9113/4163/9978/6422/6591/50964/6657/6662/7091/100113407/100507050/7474	22
GO:0070085	glycosylation	31/1266	242/18986	0.128099	1.92108	3.85448	0.000360755	0.0197273	0.0171782	282679/145173/10678/29071/22845/23333/147991/80267/2137/2525/2589/55568/374378/11226/51809/2650/283464/9215/4121/10905/4124/4247/4249/140838/116150/23509/10329/8869/201595/84899/152002	31
GO:0046718	symbiont entry into host cell	23/1266	159/18986	0.144654	2.16935	3.95771	0.00036226	0.0197273	0.0171782	30835/4179/1525/3123/3146/3303/3304/3416/3685/3690/3694/3839/3949/131578/5818/25945/9972/7037/7113/7706/25893/117854/57617	23
GO:1902652	secondary alcohol metabolic process	23/1266	159/18986	0.144654	2.16935	3.95771	0.00036226	0.0197273	0.0171782	19/47/55911/1583/1595/1718/1717/57540/10682/2222/3156/3157/3420/3422/3930/3949/4047/6307/4598/50814/6309/6713/134429	23
GO:0001503	ossification	50/1266	456/18986	0.109649	1.64439	3.72292	0.00036659	0.0197712	0.0172164	81792/154/50617/55973/55589/6348/1230/1290/51232/55790/1660/10682/5167/2194/2737/3192/3336/10527/55366/4015/5608/9562/406929/4325/4664/9970/5027/133522/27316/4920/10507/6422/166929/1836/4090/6591/23020/50964/6657/6662/6696/10492/55603/55151/117581/1462/7421/7474/64131/10413	50
GO:0030203	glycosaminoglycan metabolic process	18/1266	111/18986	0.162162	2.43192	4.04415	0.000381829	0.0198267	0.0172647	10057/10678/23670/9435/55790/1910/3037/3074/3161/9653/23553/3699/80760/3340/92370/55576/10090/64131	18
GO:0071214	cellular response to abiotic stimulus	40/1266	342/18986	0.116959	1.75402	3.7611	0.000383756	0.0198267	0.0172647	79913/231/358/472/477/580/834/835/836/11200/9575/1642/1894/404672/84329/3480/3690/3694/4099/4214/4193/4311/2475/4638/10725/64710/142/5111/5311/9978/92241/6326/6422/6591/6662/7099/51499/23230/2547/10413	40
GO:0104004	cellular response to environmental stimulus	40/1266	342/18986	0.116959	1.75402	3.7611	0.000383756	0.0198267	0.0172647	79913/231/358/472/477/580/834/835/836/11200/9575/1642/1894/404672/84329/3480/3690/3694/4099/4214/4193/4311/2475/4638/10725/64710/142/5111/5311/9978/92241/6326/6422/6591/6662/7099/51499/23230/2547/10413	40
GO:0032481	positive regulation of type I interferon production	14/1266	75/18986	0.186667	2.79941	4.17344	0.000386023	0.0198267	0.0172647	929/56919/1660/10146/3320/3329/4321/4938/4940/6772/6850/7099/9868/26137	14
GO:0008654	phospholipid biosynthetic process	31/1266	243/18986	0.127572	1.91318	3.82938	0.000387736	0.0198267	0.0172647	171586/2181/221395/55326/472/824/8526/160851/22845/3992/84188/3074/3157/3422/200879/23175/129642/84879/8776/4598/116150/80055/5297/284098/5294/8503/80339/9791/6342/166929/55151	31
GO:0016078	tRNA decay	6/1266	16/18986	0.375	5.62382	4.94558	0.000388828	0.0198267	0.0172647	23405/60528/5394/54888/10940/1787	6
GO:0051304	chromosome separation	15/1266	84/18986	0.178571	2.67801	4.11974	0.000399725	0.0201987	0.0175886	51433/324/472/891/1063/9787/3619/57082/4085/23310/64151/23397/10051/7272/9183	15
GO:0000077	DNA damage checkpoint signaling	20/1266	131/18986	0.152672	2.28959	3.95882	0.000421446	0.0211061	0.0183788	472/84126/580/835/595/11200/9575/63967/29980/2074/2177/4193/4436/5591/55159/6118/90381/54962/11073/51499	20
GO:0033314	mitotic DNA replication checkpoint signaling	5/1266	11/18986	0.454545	6.81675	5.15793	0.000430191	0.0213534	0.0185942	990/63967/29980/90381/11073	5
GO:0032467	positive regulation of cytokinesis	11/1266	51/18986	0.215686	3.23461	4.27115	0.000444304	0.0218606	0.0190358	990/1813/1894/3480/3619/9928/9585/23636/5586/51289/6840	11
GO:0045930	negative regulation of mitotic cell cycle	32/1266	256/18986	0.125	1.87461	3.76577	0.000452698	0.0220798	0.0192267	324/472/580/835/891/595/990/1063/11200/63967/29980/2177/3586/3619/25959/57082/4085/4193/4436/64859/5311/5591/55159/6118/90381/54962/11073/51499/7272/7465/64848/9183	32
GO:0044272	sulfur compound biosynthetic process	25/1266	182/18986	0.137363	2.06001	3.84069	0.000458528	0.0221714	0.0193064	31/47/2181/10678/9435/55790/1737/54898/60481/2135/2137/2194/9653/90161/4144/4522/3340/53354/79646/5162/92370/80704/9375/10090/64131	25
GO:0003094	glomerular filtration	8/1266	29/18986	0.275862	4.13706	4.51884	0.0004638	0.0222346	0.0193615	221395/358/947/2013/2149/2150/2702/63929	8
GO:0032200	telomere organization	26/1266	193/18986	0.134715	2.0203	3.80802	0.000483294	0.0229728	0.0200043	79913/328/472/9134/10576/7203/22948/908/10574/167227/1763/493861/5394/2237/3181/3192/3320/3326/55226/142/5111/5591/6118/55719/6950/2547	26
GO:0006405	RNA export from nucleus	16/1266	95/18986	0.168421	2.52578	3.9849	0.000513769	0.0238726	0.0207878	3267/11052/1660/3181/8888/55051/54888/9972/23511/23636/79902/9688/55916/51808/6428/7514	16
GO:0000280	nuclear division	49/1266	451/18986	0.108647	1.62937	3.61566	0.000514268	0.0238726	0.0207878	10097/51433/324/259266/472/891/9134/1060/1063/2491/283489/11200/1642/9787/27436/2177/57697/3192/3303/3304/3619/8850/3832/9928/81930/9585/57082/4085/22919/84930/23310/64151/23397/55706/23636/5159/5501/1104/221035/348235/8243/10051/10734/7153/7272/7273/10600/7474/9183	49
GO:0007416	synapse assembly	33/1266	269/18986	0.122677	1.83976	3.7077	0.0005211	0.0238726	0.0207878	266977/627/1141/64084/55619/9732/1813/1981/9844/2048/2258/2561/2567/11141/9215/9113/54674/26045/11178/266727/5818/25945/27020/10718/9379/4915/5021/27445/10611/91584/5457/10507/7474	33
GO:0006986	response to unfolded protein	21/1266	143/18986	0.146853	2.20233	3.85752	0.000522384	0.0238726	0.0207878	23456/595/84699/3301/80267/3320/3326/3303/3308/22824/3312/3329/3336/10808/89890/9927/201595/84899/23471/7415/55432	21
GO:0006941	striated muscle contraction	26/1266	194/18986	0.134021	2.00989	3.779	0.000523503	0.0238726	0.0207878	147/477/488/51761/801/805/1756/30845/2258/2702/10052/3320/9215/5608/2475/4635/85366/8654/5294/92241/6326/4090/6769/23336/55151/7273	26
GO:1901991	negative regulation of mitotic cell cycle phase transition	27/1266	205/18986	0.131707	1.97519	3.75231	0.00054454	0.0245655	0.0213912	324/472/580/835/891/595/990/1063/11200/63967/29980/3619/25959/57082/4085/4193/64859/5311/5591/55159/6118/90381/11073/51499/7272/7465/9183	27
GO:0051988	regulation of attachment of spindle microtubules to kinetochore	7/1266	23/18986	0.304348	4.56426	4.57161	0.000547458	0.0245655	0.0213912	324/891/1894/3192/3619/8850/9183	7
GO:0044409	symbiont entry into host	23/1266	164/18986	0.140244	2.10322	3.79262	0.000566481	0.0250488	0.021812	30835/4179/1525/3123/3146/3303/3304/3416/3685/3690/3694/3839/3949/131578/5818/25945/9972/7037/7113/7706/25893/117854/57617	23
GO:0031054	pre-miRNA processing	6/1266	17/18986	0.352941	5.293	4.73319	0.000567159	0.0250488	0.021812	26523/54487/23405/404266/389421/142940	6
GO:0051983	regulation of chromosome segregation	20/1266	135/18986	0.148148	2.22175	3.8078	0.000626118	0.0273534	0.0238188	51433/324/472/891/996/990/1063/9787/3192/3619/8850/57082/4085/23310/64151/23397/55193/10051/7272/9183	20
GO:2000573	positive regulation of DNA biosynthetic process	11/1266	53/18986	0.207547	3.11255	4.11648	0.000629094	0.0273534	0.0238188	472/10576/7203/22948/908/10574/3320/5111/5159/5983/6950	11
GO:0006066	alcohol metabolic process	41/1266	363/18986	0.112948	1.69386	3.56771	0.000665244	0.0287027	0.0249938	19/47/231/1646/219/224/55911/1583/1577/1595/1718/1717/1719/57540/27122/10682/1910/2222/256356/3156/3157/3420/3422/3930/3949/4047/9562/6307/4598/50814/11163/440672/116150/5031/23262/6309/6342/130367/6526/6713/134429	41
GO:0006310	DNA recombination	40/1266	352/18986	0.113636	1.70419	3.56448	0.000682633	0.0292282	0.0254513	10097/79913/328/472/580/493861/2074/2177/57697/2237/3146/3329/3586/3575/4172/4173/4175/254394/4436/64859/64710/142/10721/5591/5965/5980/55159/6118/25939/6421/6502/55719/7037/8914/7153/11073/7334/7374/158880/2547	40
GO:0090068	positive regulation of cell cycle process	33/1266	274/18986	0.120438	1.80619	3.59288	0.000721028	0.0306382	0.0266792	51433/891/595/9134/990/9787/1813/79733/1894/1981/2237/3192/3480/3619/8850/9928/9585/57082/4085/4193/23310/64151/23397/23636/5159/5586/5962/6240/51289/55719/10051/6840/7474	33
GO:0036120	cellular response to platelet-derived growth factor stimulus	7/1266	24/18986	0.291667	4.37408	4.42088	0.000728748	0.0306438	0.026684	3037/3065/3690/80310/5159/5962/7099	7
GO:0006606	protein import into nucleus	23/1266	167/18986	0.137725	2.06543	3.69638	0.000732086	0.0306438	0.026684	26060/1434/1871/1894/2737/3320/3312/51194/10527/55705/3786/3839/4321/9972/23511/10762/23636/79902/9688/51715/26953/6850/23435	23
GO:0060048	cardiac muscle contraction	21/1266	147/18986	0.142857	2.14241	3.71655	0.00075609	0.0314141	0.0273548	147/477/488/801/805/1756/30845/2258/2702/10052/3320/5608/2475/4635/85366/8654/5294/6326/4090/55151/7273	21
GO:0060828	regulation of canonical Wnt signaling pathway	33/1266	276/18986	0.119565	1.7931	3.54761	0.000818211	0.0337452	0.0293846	324/259266/80114/151195/5218/23500/27122/374946/2308/2487/10146/2737/3065/23072/23189/9113/55366/130574/4163/90268/9978/6422/6591/50964/6657/6659/6662/7091/100113407/100507050/7415/7474/10413	33
GO:0046165	alcohol biosynthetic process	21/1266	148/18986	0.141892	2.12793	3.68202	0.000826983	0.033858	0.0294829	47/1595/1718/1717/1719/27122/10682/2222/3156/3157/3422/3930/4047/6307/4598/50814/116150/5031/23262/6309/6342	21
GO:0043484	regulation of RNA splicing	25/1266	190/18986	0.131579	1.97327	3.60385	0.000870258	0.0353716	0.0308009	10658/10521/5394/3181/3185/3192/404266/3303/3312/387597/8850/4154/55796/4691/58155/10137/389677/58517/27316/23076/23450/6651/6427/6428/6431	25
GO:0016125	sterol metabolic process	22/1266	159/18986	0.138365	2.07503	3.63849	0.00088725	0.0358028	0.0311764	19/47/55911/1583/1595/1718/1717/57540/10682/2222/3156/3157/3422/3930/3949/4047/6307/4598/50814/6309/6713/134429	22
GO:0006493	protein O-linked glycosylation	16/1266	100/18986	0.16	2.39949	3.75052	0.000916044	0.0362751	0.0315876	145173/10678/29071/2525/2589/55568/374378/11226/51809/2650/283464/9215/23509/10329/84899/152002	16
GO:0006302	double-strand break repair	37/1266	323/18986	0.114551	1.7179	3.4783	0.000918356	0.0362751	0.0315876	10097/79913/472/84126/11200/1763/493861/2074/2177/57697/2237/3146/4172/4173/4175/254394/4436/64859/64710/142/55193/10721/5591/5965/5980/55159/6118/25939/6421/6502/55719/8914/11073/7334/158880/7415/2547	37
GO:0019058	viral life cycle	37/1266	323/18986	0.114551	1.7179	3.4783	0.000918356	0.0362751	0.0315876	30835/4179/1525/10663/1642/51495/3123/3146/3326/3303/3304/3312/3416/3685/3690/3694/3839/3949/131578/5818/25945/64710/9972/4938/4940/5125/201626/5586/7037/7113/7153/7706/25893/117854/7415/57617/64848	37
GO:0000082	G1/S transition of mitotic cell cycle	31/1266	256/18986	0.121094	1.81602	3.51353	0.000940194	0.0368144	0.0320572	324/26060/472/586/815/835/891/595/9134/54619/990/11200/1871/1981/3312/25959/9928/9113/4193/55193/5311/5591/10197/1104/5962/55159/6118/6240/6502/51499/7465	31
GO:0097205	renal filtration	8/1266	32/18986	0.25	3.74921	4.16028	0.000950514	0.0368144	0.0320572	221395/358/947/2013/2149/2150/2702/63929	8
GO:0030859	polarized epithelial cell differentiation	7/1266	25/18986	0.28	4.19912	4.27819	0.000954419	0.0368144	0.0320572	55966/2195/2294/284217/6939/7474/10413	7
GO:0010975	regulation of neuron projection development	48/1266	452/18986	0.106195	1.59258	3.4082	0.000958263	0.0368144	0.0320572	238/411/51761/627/1123/1141/1270/114788/1756/374946/8507/2043/2048/2258/23072/3480/11141/3655/23189/8850/7804/11178/4099/4168/4193/84879/27020/4915/152559/10611/91584/157285/5793/4920/56920/10507/80031/6422/7779/6695/6696/23345/7074/26230/55754/5756/10090/7474	48
GO:0030178	negative regulation of Wnt signaling pathway	24/1266	181/18986	0.132597	1.98853	3.57177	0.000980034	0.0373724	0.0325432	324/80114/64897/27122/374946/2308/2487/10146/2737/3065/23072/9113/4163/9978/54894/6422/6591/50964/6657/6662/7091/100113407/100507050/7474	24
GO:0099175	regulation of postsynapse organization	21/1266	150/18986	0.14	2.09956	3.61376	0.000986114	0.0373724	0.0325432	51104/102/55619/9732/9844/2043/2048/2904/3312/11141/9113/7804/26045/11178/25945/9379/10611/4920/7779/7074/7474	21
GO:0016266	O-glycan processing	9/1266	40/18986	0.225	3.37429	4.01786	0.00105245	0.03933	0.0342478	10678/2589/55568/11226/51809/2650/283464/23509/152002	9
GO:0016446	somatic hypermutation of immunoglobulin genes	5/1266	13/18986	0.384615	5.76802	4.59655	0.00107074	0.03933	0.0342478	8888/4436/10721/25939/7374	5
GO:0035810	positive regulation of urine volume	5/1266	13/18986	0.384615	5.76802	4.59655	0.00107074	0.03933	0.0342478	135/1813/1910/3037/4879	5
GO:0070493	thrombin-activated receptor signaling pathway	5/1266	13/18986	0.384615	5.76802	4.59655	0.00107074	0.03933	0.0342478	2149/2150/2151/10788/3925	5
GO:0042100	B cell proliferation	15/1266	92/18986	0.163043	2.44514	3.71391	0.00107311	0.03933	0.0342478	472/836/4064/1141/2048/3329/22806/3586/3575/5618/10125/57181/7037/7099/27242	15
GO:0051170	import into nucleus	23/1266	172/18986	0.133721	2.00539	3.54037	0.00110187	0.03933	0.0342478	26060/1434/1871/1894/2737/3320/3312/51194/10527/55705/3786/3839/4321/9972/23511/10762/23636/79902/9688/51715/26953/6850/23435	23
GO:1901987	regulation of cell cycle phase transition	50/1266	479/18986	0.104384	1.56543	3.3502	0.00110744	0.03933	0.0342478	51433/324/26060/472/84126/580/835/891/595/9134/990/5218/1063/11200/9575/63967/1642/9787/1763/29980/1981/2074/2177/3619/25959/9928/57082/4085/4193/4436/64859/152110/54888/55193/5311/5591/10197/5962/55159/6118/6240/6657/90381/8914/54962/11073/51499/7272/7465/9183	50
GO:0032239	regulation of nucleobase-containing compound transport	6/1266	19/18986	0.315789	4.73584	4.35468	0.00110789	0.03933	0.0342478	11052/1660/55051/54888/9972/8737	6
GO:0046931	pore complex assembly	6/1266	19/18986	0.315789	4.73584	4.35468	0.00110789	0.03933	0.0342478	102/55706/9972/9688/5027/144100	6
GO:0070431	nucleotide-binding oligomerization domain containing 2 signaling pathway	6/1266	19/18986	0.315789	4.73584	4.35468	0.00110789	0.03933	0.0342478	55914/3303/3304/90268/51296/7099	6
GO:0071806	protein transmembrane transport	13/1266	74/18986	0.175676	2.63458	3.76568	0.00111709	0.0394073	0.0343151	19/1910/3312/3329/51555/5551/10440/29090/100287932/56993/84134/9868/23471	13
GO:0032204	regulation of telomere maintenance	17/1266	112/18986	0.151786	2.27631	3.62095	0.00118074	0.0413924	0.0360437	79913/472/10576/7203/22948/908/10574/167227/493861/5394/3181/3192/3320/55226/142/55719/6950	17
GO:0006022	aminoglycan metabolic process	18/1266	122/18986	0.147541	2.21265	3.5916	0.00120133	0.0417015	0.0363129	10057/10678/23670/9435/55790/1910/3037/3074/3161/9653/23553/3699/80760/3340/92370/55576/10090/64131	18
GO:0003014	renal system process	19/1266	132/18986	0.143939	2.15864	3.57045	0.00120443	0.0417015	0.0363129	9429/221395/135/231/358/50617/947/1141/1813/1910/2013/2149/2150/2702/3037/4879/5125/6446/63929	19
GO:0036119	response to platelet-derived growth factor	7/1266	26/18986	0.269231	4.03761	4.14276	0.00123164	0.0421235	0.0366804	3037/3065/3690/80310/5159/5962/7099	7
GO:0051315	attachment of mitotic spindle microtubules to kinetochore	7/1266	26/18986	0.269231	4.03761	4.14276	0.00123164	0.0421235	0.0366804	1060/283489/3192/3619/8850/22919/348235	7
GO:0032411	positive regulation of transporter activity	14/1266	84/18986	0.166667	2.49947	3.68142	0.00124881	0.0424521	0.0369665	288/483/801/805/84766/1756/30845/2048/2258/5031/5311/6446/6769/9747	14
GO:0032414	positive regulation of ion transmembrane transporter activity	13/1266	75/18986	0.173333	2.59945	3.70967	0.00127038	0.042668	0.0371545	288/483/801/805/84766/1756/30845/2048/2258/5031/5311/6769/9747	13
GO:0071479	cellular response to ionizing radiation	13/1266	75/18986	0.173333	2.59945	3.70967	0.00127038	0.042668	0.0371545	472/580/11200/9575/1894/404672/3694/4193/64710/6422/6591/2547/10413	13
GO:0015931	nucleobase-containing compound transport	29/1266	239/18986	0.121339	1.8197	3.40862	0.00130786	0.0436653	0.0380229	10257/10057/3267/254228/11052/1660/3181/10642/8888/55706/55051/54888/9972/23511/10762/23636/79902/9688/55916/5027/23089/51808/8737/7884/10478/55315/55508/6428/7514	29
GO:0050803	regulation of synapse structure or activity	36/1266	318/18986	0.113208	1.69776	3.35396	0.00131848	0.0437594	0.0381048	51104/102/627/1141/64084/55619/9732/1813/1981/9844/2043/2048/2904/3312/3586/11141/9113/7804/54674/26045/11178/266727/5818/25945/9379/4915/5021/10611/4920/10507/7779/55638/7074/203068/7415/7474	36
GO:2000278	regulation of DNA biosynthetic process	15/1266	94/18986	0.159574	2.39311	3.61911	0.00134409	0.0443469	0.0386165	472/10576/7203/22948/908/10574/167227/5394/3192/3320/55226/5111/5159/5983/6950	15
GO:0033047	regulation of mitotic sister chromatid segregation	11/1266	58/18986	0.189655	2.84423	3.75982	0.00138434	0.0454079	0.0395403	324/472/891/1063/3192/3619/8850/57082/4085/7272/9183	11
GO:0006970	response to osmotic stress	14/1266	85/18986	0.164706	2.47007	3.63074	0.00140515	0.0458226	0.0399015	231/358/834/836/3320/8564/2475/4638/10725/5311/92241/6326/23230/2547	14
GO:0061077	chaperone-mediated protein folding	13/1266	76/18986	0.171053	2.56525	3.65456	0.00144077	0.0467127	0.0406765	10576/7203/22948/908/10574/26973/3326/3303/3304/3312/3336/10808/6950	13
GO:0072522	purine-containing compound biosynthetic process	31/1266	263/18986	0.117871	1.76769	3.35093	0.00145902	0.0470324	0.0409549	31/47/2181/113/158/498/515/1633/1737/54898/60481/2194/2618/2977/8564/4522/4709/4718/4879/53354/79646/142/5162/5471/5631/5634/23475/343035/6392/10165/7415	31
GO:0090329	regulation of DNA-templated DNA replication	10/1266	50/18986	0.2	2.99937	3.78376	0.00148306	0.047534	0.0413917	79733/51053/4172/4173/4175/5111/5983/90381/8914/54962	10
GO:0032465	regulation of cytokinesis	15/1266	95/18986	0.157895	2.36792	3.57261	0.00149977	0.0477966	0.0416204	801/805/990/1813/79733/1894/3480/3619/9928/9585/80179/23636/5586/51289/6840	15
GO:0062197	cellular response to chemical stress	36/1266	321/18986	0.11215	1.68189	3.29338	0.00155466	0.0485284	0.0422576	231/259/358/472/488/834/836/1719/3301/1894/2177/2308/3303/3304/3312/8807/8850/4193/4257/2475/4638/10725/142/5111/80310/5311/133522/5052/10935/79899/9978/92241/8737/6326/23230/2547	36
GO:0015914	phospholipid transport	16/1266	105/18986	0.152381	2.28523	3.52983	0.00155899	0.0485284	0.0422576	19/24/121601/23250/286410/10396/51761/5205/57198/3949/84879/114882/5027/6342/55754/51499	16
GO:0035458	cellular response to interferon-beta	7/1266	27/18986	0.259259	3.88807	4.01395	0.00156809	0.0485284	0.0422576	801/815/824/3454/4938/6772/117854	7
GO:0002566	somatic diversification of immune receptors via somatic mutation	5/1266	14/18986	0.357143	5.35601	4.358	0.00157464	0.0485284	0.0422576	8888/4436/10721/25939/7374	5
GO:0007008	outer mitochondrial membrane organization	5/1266	14/18986	0.357143	5.35601	4.358	0.00157464	0.0485284	0.0422576	3320/3308/25813/56993/9868	5
GO:0045040	protein insertion into mitochondrial outer membrane	5/1266	14/18986	0.357143	5.35601	4.358	0.00157464	0.0485284	0.0422576	3320/3308/25813/56993/9868	5
GO:0032868	response to insulin	32/1266	276/18986	0.115942	1.73876	3.30456	0.00161827	0.0496004	0.0431911	324/26060/634/1979/5167/9852/2308/2650/3033/3416/3480/3586/3667/23189/8850/23175/2475/4691/64710/114882/142/8503/80339/5591/5791/9978/23235/10580/6431/6772/9882/117581	32

## Sheet: F30_vs_F1_GO_Down
ID	Description	GeneRatio	BgRatio	RichFactor	FoldEnrichment	zScore	pvalue	p.adjust	qvalue	geneID	Count
GO:0007059	chromosome segregation	205/3597	429/18986	0.477855	2.52226	15.4182	9.00194e-43	5.60731e-39	4.76155e-39	84142/10097/10096/10270/64682/29945/51434/324/9639/57492/196528/55207/259266/472/6790/9031/56647/672/29117/83990/699/701/9184/891/9133/9134/126731/8697/996/998/990/157313/55143/983/55755/1060/1062/1063/2491/55835/64105/91687/55839/79172/55166/79682/55125/80254/64793/79598/283489/11200/25978/23332/23122/10664/8452/25879/1642/1654/81624/9787/11144/79980/1778/1894/27436/157570/9700/81610/2177/26271/…	205
GO:0000819	sister chromatid segregation	126/3597	235/18986	0.53617	2.83006	13.6476	6.47333e-33	2.01612e-29	1.71203e-29	84142/10270/64682/29945/51434/324/9639/57492/196528/472/9031/56647/29117/699/701/9184/891/126731/8697/996/990/55143/983/55755/1060/1062/1063/2491/64105/55125/79598/283489/11200/25978/23332/23122/8452/9787/27436/9700/26271/348654/83903/3192/3619/54617/8850/3832/9928/56992/81930/9493/3796/11004/9371/24137/285643/3833/57082/90417/9735/3837/9113/26065/4085/51776/79884/22919/79003/440145/9918/23310/64…	126
GO:0098813	nuclear chromosome segregation	153/3597	324/18986	0.472222	2.49252	13.1004	2.06922e-31	4.2964e-28	3.64837e-28	84142/10097/10096/10270/64682/29945/51434/324/9639/57492/196528/259266/472/6790/9031/56647/29117/83990/699/701/9184/891/9133/9134/126731/8697/996/998/990/55143/983/55755/1060/1062/1063/2491/64105/55166/55125/79598/283489/11200/25978/23332/23122/8452/25879/1642/9787/11144/79980/1778/1894/27436/9700/81610/2177/26271/348654/83903/3192/3619/54617/8850/3832/9928/56992/81930/9493/3796/11004/9371/24137/…	153
GO:0000070	mitotic sister chromatid segregation	108/3597	194/18986	0.556701	2.93843	13.12	2.81913e-30	4.39009e-27	3.72793e-27	84142/10270/51434/324/9639/472/9031/56647/699/701/9184/891/126731/8697/55143/983/55755/1060/1062/1063/2491/64105/55125/79598/283489/11200/25978/23332/23122/8452/9787/27436/9700/26271/348654/83903/3192/3619/54617/8850/3832/9928/56992/81930/9493/3796/11004/9371/24137/285643/3833/57082/90417/9735/3837/26065/4085/79884/22919/79003/440145/9918/23310/64151/54892/23397/10403/4751/25836/83540/51203/14847…	108
GO:0006302	double-strand break repair	146/3597	323/18986	0.452012	2.38585	12.145	1.5901e-27	1.98094e-24	1.68216e-24	84142/10097/57492/196528/28990/472/545/84126/79000/641/672/675/79184/29117/83990/8317/1108/1111/11200/9937/64858/64421/1653/7913/11144/1763/151636/493861/146956/57634/26122/2072/2073/2074/157570/2138/2140/22909/2187/2177/57697/2237/2271/63979/348654/51659/84296/92797/113510/8091/3146/3148/54969/27336/54556/58493/54617/23028/80311/3981/54799/4172/4173/4175/84515/254394/407006/4292/253714/9643/4361…	146
GO:0006260	DNA replication	132/3597	283/18986	0.466431	2.46196	11.9796	1.3059e-26	1.35575e-23	1.15126e-23	26057/25842/79915/545/546/580/11177/641/259282/672/675/890/9134/998/990/8317/983/8208/1111/10926/1660/1763/27000/29980/79075/51514/144455/79733/146956/114799/157570/54465/9156/63901/374393/57697/26271/2237/348654/9837/51659/64785/84296/51053/23560/92797/3399/54617/54891/79960/23175/55388/4172/4173/4175/84515/254394/79892/64863/92667/253714/4361/4673/4678/4683/64318/64710/57523/4998/4999/23595/500…	132
GO:0033044	regulation of chromosome organization	122/3597	258/18986	0.472868	2.49593	11.6963	2.35737e-25	2.09772e-22	1.78132e-22	64682/29945/51434/324/57492/196528/55729/472/545/546/9031/29117/699/701/9184/891/10576/7203/10575/22948/908/10694/8697/996/990/55143/983/55755/1062/1063/10664/1499/8452/167227/170506/9787/493861/2072/9700/5394/26271/2237/348654/83903/3178/3181/3192/3320/3619/54617/54891/8850/57082/9735/3981/4085/51776/4216/54737/4361/4683/9918/23310/64151/54892/23397/10403/4751/140609/54780/83540/4931/5073/142/55…	122
GO:0140014	mitotic nuclear division	129/3597	282/18986	0.457447	2.41454	11.5702	4.70897e-25	3.66653e-22	3.1135e-22	84142/10270/51434/54443/324/9639/472/6790/9031/56647/79866/148362/699/701/9184/891/126731/8556/8555/8697/995/998/157313/55143/983/55755/1060/1062/1063/2491/64105/55125/64793/79598/283489/1111/11200/25978/23332/23122/8452/9787/27436/2059/9700/286151/26271/348654/83903/3192/3619/54617/8850/3832/9928/56992/81930/9585/9493/3796/11004/9371/24137/285643/3833/57082/90417/9735/3837/26065/4085/79884/22919…	129
GO:0007051	spindle organization	103/3597	204/18986	0.504902	2.66502	11.5593	2.10198e-24	1.45481e-21	1.23538e-21	84142/9639/259266/546/79000/6790/56647/79866/891/9133/126731/55143/1062/55835/153241/57562/55125/80254/79598/11200/25978/9793/23332/23122/1213/25879/1642/1739/9787/1778/114327/9700/26271/29899/115106/55142/79441/54801/93323/3192/3619/54617/55726/3832/56992/9493/3796/9371/24137/285643/3833/90417/3837/26065/79884/22919/10982/4292/440145/9611/10403/4751/140609/83540/5116/10464/9055/144165/5728/29127…	103
GO:0140694	non-membrane-bounded organelle assembly	169/3597	425/18986	0.397647	2.0989	11.077	5.94597e-24	3.70374e-21	3.1451e-21	84142/27161/11214/7840/27063/54443/9639/259266/9474/6790/56647/672/55299/26005/203228/4076/9133/9738/126731/55143/55755/1040/1060/1062/1063/55835/64105/153241/9662/22995/55125/85459/80817/80254/79959/64793/79598/1073/11200/25978/23332/23122/23019/4848/57472/246175/29883/7812/25879/1642/1654/1656/54505/81624/9787/80005/1778/1964/83939/1965/1983/9669/9855/22868/26271/80206/2332/8087/10146/9908/2989…	169
GO:1901987	regulation of cell cycle phase transition	183/3597	479/18986	0.382046	2.01655	10.8943	1.80315e-23	1.02108e-20	8.67066e-21	84142/6868/29945/51434/26057/54443/301/323/324/26060/57492/196528/79915/1386/472/545/84126/6790/580/641/672/675/79184/29117/83990/699/701/9184/785/835/891/9134/900/8556/8555/8697/995/988/990/8317/79577/55143/983/5218/5128/55755/1021/1062/1063/55835/80254/1111/11200/9575/63967/8452/8450/51339/10926/1642/4921/1654/1739/9787/1763/29980/51514/151636/144455/11319/440275/1981/146956/2074/9700/54465/214…	183
GO:0000725	recombinational repair	98/3597	194/18986	0.505155	2.66635	11.2785	2.63602e-23	1.36832e-20	1.16193e-20	10097/196528/28990/472/79000/641/672/675/8317/1108/1111/11144/493861/57634/26122/2072/2073/2074/22909/2187/57697/2237/63979/348654/51659/84296/92797/113510/27336/54556/58493/54617/23028/80311/54799/4172/4173/4175/84515/254394/253714/9643/4361/64859/4683/25836/54780/64710/79728/142/55010/10721/151987/10213/5885/10111/10635/25788/8438/5932/5965/5980/55159/55183/80010/116028/51444/254225/9025/6117/6…	98
GO:0051225	spindle assembly	77/3597	134/18986	0.574627	3.03305	11.418	3.80883e-23	1.82501e-20	1.54974e-20	84142/9639/259266/6790/56647/9133/126731/55143/55835/55125/80254/79598/11200/25978/23332/23122/25879/1642/1778/26271/29899/115106/55142/79441/54801/93323/3192/3619/54617/3832/56992/9493/3796/9371/24137/285643/3833/3837/26065/79884/22919/10982/4292/440145/9611/10403/4751/140609/10464/9055/144165/5728/29127/163786/26054/220134/348235/221150/8243/9126/10615/152185/10274/10735/57519/6491/7175/22974/2…	77
GO:0000724	double-strand break repair via homologous recombination	95/3597	188/18986	0.505319	2.66722	11.1067	1.2008e-22	5.3427e-20	4.53686e-20	10097/196528/28990/472/79000/641/672/675/8317/1108/1111/11144/493861/57634/26122/2072/2073/2074/22909/2187/57697/2237/63979/348654/51659/84296/92797/113510/27336/54556/58493/54617/23028/80311/54799/4172/4173/4175/84515/254394/253714/9643/4361/64859/4683/25836/54780/64710/79728/142/55010/10721/151987/10213/5885/10111/10635/25788/8438/5932/5965/5980/55159/55183/80010/116028/51444/254225/9025/6117/6…	95
GO:0044772	mitotic cell cycle phase transition	177/3597	467/18986	0.379015	2.00055	10.5842	2.71937e-22	1.12927e-19	9.58937e-20	84142/6868/64682/29945/51434/26057/54443/301/324/26060/57492/196528/10776/79915/472/545/6790/580/641/672/79184/29117/699/701/9184/785/143384/801/805/835/890/891/9133/9134/900/54619/8556/8555/8697/995/996/990/8317/79577/55143/983/5218/55755/1021/1024/1033/1062/1063/55835/1111/11200/23332/23122/63967/8454/8453/8452/8450/8065/51339/10926/1642/4921/1654/1739/9787/29980/51514/1871/144455/11319/1981/20…	177
GO:0006261	DNA-templated DNA replication	87/3597	169/18986	0.514793	2.71722	10.8409	1.48732e-21	5.79032e-19	4.91696e-19	25842/79915/545/546/580/11177/641/259282/672/675/9134/990/8317/10926/1763/29980/79075/144455/79733/146956/54465/9156/63901/57697/26271/2237/348654/9837/51659/64785/84296/51053/92797/54617/55388/4172/4173/4175/84515/254394/79892/64863/92667/253714/4361/4683/64318/64710/57523/4998/4999/23595/5000/23594/142/5111/5422/10714/5426/5427/10721/5557/5558/201973/5813/10111/5932/5965/5980/5981/5983/5984/598…	87
GO:0000075	cell cycle checkpoint signaling	98/3597	203/18986	0.482759	2.54814	10.7213	1.90051e-21	6.96368e-19	5.91334e-19	84142/324/1386/472/545/84126/580/641/672/675/79184/83990/699/701/9184/835/891/900/8555/988/990/55143/983/55755/1063/80254/1111/11200/9575/63967/1763/29980/51514/151636/144455/440275/146956/2074/54465/2177/10116/1112/348654/26058/51512/83903/3619/58493/25896/57082/9735/4067/4085/51776/1432/51360/9656/4193/4361/4436/64859/8883/4683/10403/83540/4998/83666/5527/5591/5781/5810/5884/10111/5932/55159/60…	98
GO:0010948	negative regulation of cell cycle process	135/3597	329/18986	0.410334	2.16586	10.3132	8.30691e-21	2.87465e-18	2.44107e-18	84142/323/324/1386/472/545/84126/546/580/9031/641/672/675/79184/29117/83990/699/701/9184/785/835/891/900/8555/988/990/79577/55143/983/55755/1063/80254/1111/11200/9575/63967/51339/1739/1763/29980/51514/151636/144455/79733/440275/146956/2074/9700/54465/2146/2177/286151/26271/10116/1112/348654/26058/29933/51512/83903/3619/3624/58493/25896/79960/25959/8850/57082/9735/4067/4085/51776/1432/51360/9656/5…	135
GO:0000280	nuclear division	169/3597	451/18986	0.374723	1.97789	10.1614	9.76953e-21	3.20286e-18	2.71977e-18	84142/10097/10096/10270/51434/54443/324/9639/259266/472/6790/9031/56647/10018/79866/675/83990/148362/699/701/9184/891/9133/9134/126731/8556/8555/8697/995/998/157313/55143/983/55755/1060/1062/1063/2491/64105/55125/64793/79598/283489/1111/11200/25978/23332/23122/8452/25879/1642/9787/11144/146956/27436/2059/2072/9700/2177/57697/286151/26271/63979/348654/83903/3192/3619/54617/8850/3832/9928/56992/819…	169
GO:1901990	regulation of mitotic cell cycle phase transition	143/3597	368/18986	0.388587	2.05107	9.84376	2.25514e-19	7.02364e-17	5.96426e-17	84142/6868/29945/51434/26057/54443/301/324/26060/57492/196528/79915/472/545/6790/580/641/672/79184/29117/699/701/9184/785/835/891/9134/900/8556/8555/8697/995/990/8317/79577/55143/983/55755/1021/1062/1063/55835/1111/11200/63967/8452/8450/51339/1642/4921/1654/1739/9787/29980/51514/144455/11319/1981/9700/54465/2146/26271/1112/348654/26058/29933/51512/83903/3619/3624/58493/54617/79960/25959/9928/5590…	143
GO:1901988	negative regulation of cell cycle phase transition	119/3597	287/18986	0.414634	2.18856	9.80895	6.3394e-19	1.88039e-16	1.59677e-16	84142/323/324/1386/472/545/84126/580/641/672/675/79184/29117/83990/699/701/9184/785/835/891/900/8555/988/990/79577/55143/983/55755/1063/80254/1111/11200/9575/63967/51339/1739/1763/29980/51514/151636/144455/440275/146956/2074/54465/2146/2177/26271/10116/1112/348654/26058/29933/51512/83903/3619/3624/58493/25896/79960/25959/57082/9735/4067/4085/51776/1432/51360/9656/4193/4361/4436/64859/8883/4683/10…	119
GO:0006310	DNA recombination	137/3597	352/18986	0.389205	2.05433	9.6531	1.10195e-18	3.12003e-16	2.64944e-16	10097/196528/28990/79915/472/79000/580/641/672/675/83990/958/8317/1108/1111/9730/64421/11144/493861/146956/57634/26122/2072/2073/2074/9156/22909/2187/2177/57697/2237/63979/348654/51659/84296/92797/113510/3146/3148/3149/3329/27336/3575/54556/58493/54617/54891/23028/80311/3838/3981/54799/4172/4173/4175/84515/254394/4292/253714/84057/9643/4361/4436/4437/2956/64859/4683/25836/4841/7468/54780/64710/79…	137
GO:0051983	regulation of chromosome segregation	71/3597	135/18986	0.525926	2.77599	10.0118	1.61588e-18	4.37621e-16	3.71614e-16	64682/29945/51434/324/57492/196528/472/29117/699/701/9184/891/8697/996/990/157313/55143/983/55755/1062/1063/8452/9787/9700/26271/348654/83903/3192/3619/8850/11004/57082/9735/4085/51776/4288/9918/23310/64151/54892/23397/10403/83540/55193/55274/9698/23369/56852/5885/5925/55781/116028/23411/220134/221150/6595/6599/6605/10592/10051/23137/79677/57405/54908/7175/9319/7272/84101/7756/9183/55055	71
GO:0007093	mitotic cell cycle checkpoint signaling	76/3597	152/18986	0.5	2.63914	9.8093	4.69224e-18	1.21783e-15	1.03414e-15	84142/324/1386/472/545/580/641/672/79184/699/701/9184/835/891/900/8555/990/55143/983/55755/1063/1111/11200/63967/29980/51514/144455/146956/54465/2177/1112/348654/26058/51512/83903/3619/58493/57082/9735/4085/51776/51360/9656/4193/4361/4436/64859/8883/4683/10403/83540/4998/5527/5591/5884/10111/5932/55159/60561/6118/220134/221150/57405/54908/57551/51347/90381/54962/11073/7175/9319/7272/84101/7756/91…	76
GO:0045786	negative regulation of cell cycle	151/3597	419/18986	0.360382	1.9022	9.02836	6.96141e-17	1.73451e-14	1.47289e-14	84142/90806/323/324/1386/472/545/84126/546/580/9031/641/672/675/79184/29117/83990/699/701/9184/785/835/836/891/900/8555/988/990/79577/55143/983/55755/1021/1063/80254/1111/11200/9575/63967/1499/51339/1739/1763/29980/51514/151636/144455/79733/440275/146956/2074/9700/54465/2146/2177/286151/26271/10116/1112/7976/348654/26058/51053/29933/51512/83903/51696/3619/3624/58493/25896/3843/10527/79960/25959/8…	151
GO:0090068	positive regulation of cell cycle process	111/3597	274/18986	0.405109	2.13828	9.17564	7.34702e-17	1.76018e-14	1.49469e-14	6868/51434/26057/301/79915/546/6790/699/891/9134/8556/8555/8697/995/998/990/8317/79577/55143/983/55835/153241/85459/79848/8452/8450/10926/4921/1654/9787/1813/51514/1778/144455/79733/1894/1981/9700/2146/81610/26271/2237/348654/29899/3192/3480/3619/54617/8850/9928/9585/9493/9371/55904/57082/134353/4085/51776/4193/5469/407006/57504/27085/9918/23310/64151/54892/23397/10403/4869/51203/5087/5159/55023/…	111
GO:0008608	attachment of spindle microtubules to kinetochore	38/3597	54/18986	0.703704	3.71435	9.65684	2.49465e-16	5.75525e-14	4.88718e-14	84142/324/9184/891/998/55143/983/1060/1062/283489/79980/1894/27436/3192/3619/8850/11004/57082/90417/9735/22919/79003/10403/4751/83540/29127/5925/81929/151648/23411/220134/348235/221150/10615/57405/7756/9183/55055	38
GO:1902850	microtubule cytoskeleton organization involved in mitosis	77/3597	167/18986	0.461078	2.4337	8.99682	9.61282e-16	2.13851e-13	1.81596e-13	84142/9639/6790/56647/79866/891/126731/55143/983/55755/1062/55835/57562/55125/79598/11200/25978/9793/23332/23122/1213/9787/1778/114327/9700/29899/3192/3064/3619/55726/3688/3832/56992/9493/3796/9371/24137/285643/3833/3837/26065/4085/79884/22919/440145/10403/4751/83540/51203/5116/10464/9055/144165/29127/5901/163786/29072/8243/9126/6683/57405/54908/152185/10274/10735/6491/3925/6867/6905/7175/22974/7…	77
GO:0006403	RNA localization	88/3597	204/18986	0.431373	2.27691	8.86491	1.36794e-15	2.93825e-13	2.49507e-13	3267/25909/472/545/23299/4076/10576/7203/10575/22948/908/10694/1070/9793/11052/167227/170506/1660/5394/2332/8939/8087/84248/9908/3178/3181/3192/10642/10643/10657/3837/10128/8888/4600/4686/55421/55706/51602/55051/57122/55746/9972/9631/23279/23511/23165/129401/348995/10762/53371/79902/4927/9688/4928/55916/5073/23089/51808/87178/23369/9444/5901/5903/23180/130132/81929/29072/55164/7884/23049/6428/643…	88
GO:0007052	mitotic spindle organization	66/3597	134/18986	0.492537	2.59975	8.98457	1.88525e-15	3.9144e-13	3.32399e-13	84142/9639/6790/56647/79866/891/126731/55143/1062/55835/57562/55125/79598/11200/25978/9793/23332/23122/1213/9787/1778/114327/29899/3192/3619/55726/3832/56992/9493/3796/9371/24137/285643/3833/3837/26065/79884/440145/10403/4751/83540/5116/10464/9055/144165/29127/5901/163786/8243/9126/6683/57405/152185/10274/10735/6491/3925/6867/6905/7175/22974/7272/29128/7415/9525/7756	66
GO:1901991	negative regulation of mitotic cell cycle phase transition	88/3597	205/18986	0.429268	2.2658	8.80955	1.95615e-15	3.9306e-13	3.33774e-13	84142/324/472/545/580/641/672/79184/29117/699/701/9184/785/835/891/900/8555/990/79577/55143/983/55755/1063/1111/11200/63967/51339/1739/29980/51514/144455/54465/2146/26271/1112/348654/26058/29933/51512/83903/3619/3624/58493/79960/25959/57082/9735/4085/51360/4193/4361/64859/8883/4683/10403/83540/4998/5527/5591/5728/5884/5885/10111/5925/5932/5933/5934/55159/60561/6118/220134/221150/57405/54908/57551…	88
GO:0051310	metaphase chromosome alignment	55/3597	103/18986	0.533981	2.8185	8.94679	4.84655e-15	9.43412e-13	8.01116e-13	84142/324/9184/891/8697/998/55143/983/1060/1062/1063/55166/283489/25978/8452/79980/1778/1894/27436/81610/3192/3619/8850/9928/81930/11004/3833/57082/90417/9735/3837/22919/79003/4292/10403/4751/83540/10464/29127/5925/81929/151648/23411/220134/348235/221150/10615/57405/54908/152185/7272/9525/7756/9183/55055	55
GO:0045930	negative regulation of mitotic cell cycle	101/3597	256/18986	0.394531	2.08245	8.43003	1.40685e-14	2.63267e-12	2.23558e-12	84142/90806/324/1386/472/545/580/641/672/79184/29117/699/701/9184/785/835/891/900/8555/990/79577/55143/983/55755/1063/1111/11200/63967/1499/51339/1739/29980/51514/144455/146956/54465/2146/2177/26271/1112/7976/348654/26058/29933/51512/83903/51696/3619/3624/58493/79960/25959/57082/9735/4085/51776/51360/9656/4193/4361/4436/27085/64859/8883/4683/10403/83540/4998/5527/5591/5728/5884/5885/10111/5925/59…	101
GO:0050000	chromosome localization	61/3597	123/18986	0.495935	2.61769	8.70186	1.45273e-14	2.63267e-12	2.23558e-12	84142/10097/10096/324/472/9184/891/8697/998/55143/983/1060/1062/1063/55166/283489/25978/8452/9787/79980/1778/1894/27436/81610/3192/3619/8850/9928/81930/11004/3833/57082/90417/9735/3837/22919/79003/4292/10403/4751/83540/4928/10464/29127/5925/81929/151648/23411/220134/348235/221150/10615/57405/54908/152185/7013/7272/9525/7756/9183/55055	61
GO:0033045	regulation of sister chromatid segregation	56/3597	108/18986	0.518519	2.73689	8.75138	1.47927e-14	2.63267e-12	2.23558e-12	64682/29945/51434/324/57492/196528/472/29117/699/701/9184/891/8697/996/990/55143/983/55755/1062/1063/8452/9787/9700/26271/348654/83903/3192/3619/8850/57082/9735/4085/51776/10403/83540/55193/55274/5885/5925/55781/116028/23411/220134/221150/6595/6599/6605/57405/54908/7175/9319/7272/84101/7756/9183/55055	56
GO:0007098	centrosome cycle	67/3597	143/18986	0.468531	2.47304	8.54828	2.6316e-14	4.5534e-12	3.86661e-12	7840/9639/6790/672/675/26005/57018/9738/983/55755/55835/153241/9662/22995/55125/85459/80817/80254/79959/64793/1070/1111/25978/26973/9793/54875/1499/348654/115106/55142/79441/54801/93323/8850/3832/56992/11127/9371/79884/56890/10403/4751/51199/4869/84612/84552/9768/5108/10015/10733/282809/4659/9475/25914/163786/151648/23411/6566/152185/117178/6491/91147/4591/23032/9525/7514/7516	67
GO:0031570	DNA integrity checkpoint signaling	66/3597	140/18986	0.471429	2.48834	8.54527	2.82538e-14	4.75657e-12	4.03913e-12	84142/1386/472/545/84126/580/641/672/675/79184/83990/835/900/8555/988/990/983/80254/1111/11200/9575/63967/1763/29980/51514/151636/144455/440275/146956/2074/54465/2177/10116/1112/26058/51512/25896/4067/51776/1432/51360/9656/4193/4361/4436/8883/4683/4998/83666/5527/5591/5781/5810/5884/55159/60561/6118/57551/51347/90381/8914/54962/11073/7158/23376/79968	66
GO:0071103	DNA conformation change	49/3597	91/18986	0.538462	2.84215	8.51616	9.66595e-14	1.58445e-11	1.34547e-11	10973/641/83990/9557/57680/1653/1654/170506/1660/1763/79075/57697/10146/9837/51659/64785/84296/92797/113510/3146/3148/3149/3181/4172/4173/4175/84515/254394/4361/7978/4683/10721/25913/5813/10111/25788/5965/5983/5984/5985/10923/81550/7150/7153/7155/7486/7520/2547/55345	49
GO:0031023	microtubule organizing center organization	70/3597	156/18986	0.448718	2.36846	8.29737	1.02805e-13	1.64199e-11	1.39432e-11	7840/9639/6790/672/675/26005/57018/9738/983/55755/55835/153241/9662/22995/55125/85459/80817/80254/79959/64793/1070/1111/25978/26973/9793/23332/23122/54875/1499/9648/348654/115106/55142/79441/54801/93323/8850/3832/56992/11127/9371/79884/56890/10403/4751/51199/4869/84612/84552/9768/5108/10015/10733/282809/4659/9475/25914/163786/151648/23411/6566/152185/117178/6491/91147/4591/23032/9525/7514/7516	70
GO:0007091	metaphase/anaphase transition of mitotic cell cycle	51/3597	97/18986	0.525773	2.77518	8.47412	1.07029e-13	1.65333e-11	1.40395e-11	64682/29945/51434/324/57492/196528/472/29117/699/701/9184/891/8697/996/990/55143/55755/1062/1063/8452/9787/9700/26271/348654/83903/3619/57082/9735/4085/51776/10403/83540/55193/55274/5885/5925/55781/220134/221150/6595/6599/6605/57405/54908/7175/9319/7272/84101/7756/9183/55055	51
GO:0051303	establishment of chromosome localization	57/3597	115/18986	0.495652	2.61619	8.40457	1.08824e-13	1.65333e-11	1.40395e-11	84142/324/472/9184/891/8697/998/55143/983/1060/1062/1063/55166/283489/25978/8452/79980/1778/1894/27436/81610/3192/3619/8850/9928/81930/11004/3833/57082/90417/9735/3837/22919/79003/4292/10403/4751/83540/10464/29127/5925/81929/151648/23411/220134/348235/221150/10615/57405/54908/152185/7013/7272/9525/7756/9183/55055	57
GO:0032392	DNA geometric change	46/3597	83/18986	0.554217	2.92532	8.49857	1.3391e-13	1.98602e-11	1.68646e-11	10973/641/83990/9557/57680/1653/1654/170506/1660/1763/79075/57697/10146/9837/51659/64785/84296/92797/113510/3146/3148/3149/3181/4172/4173/4175/84515/254394/4361/7978/4683/10721/25913/5813/10111/25788/5965/5983/5984/5985/10923/7153/7486/7520/2547/55345	46
GO:0030071	regulation of mitotic metaphase/anaphase transition	49/3597	93/18986	0.526882	2.78103	8.32402	2.91655e-13	4.22493e-11	3.58768e-11	29945/51434/324/57492/196528/472/29117/699/701/9184/891/8697/990/55143/55755/1062/1063/8452/9787/9700/26271/348654/83903/3619/57082/9735/4085/51776/10403/83540/55193/55274/5885/5925/55781/220134/221150/6595/6599/6605/57405/54908/7175/9319/7272/84101/7756/9183/55055	49
GO:0044784	metaphase/anaphase transition of cell cycle	51/3597	100/18986	0.51	2.69193	8.20128	5.11836e-13	7.24597e-11	6.15306e-11	64682/29945/51434/324/57492/196528/472/29117/699/701/9184/891/8697/996/990/55143/55755/1062/1063/8452/9787/9700/26271/348654/83903/3619/57082/9735/4085/51776/10403/83540/55193/55274/5885/5925/55781/220134/221150/6595/6599/6605/57405/54908/7175/9319/7272/84101/7756/9183/55055	51
GO:0000077	DNA damage checkpoint signaling	61/3597	131/18986	0.465649	2.45783	8.09467	5.25626e-13	7.27583e-11	6.17841e-11	84142/1386/472/545/84126/580/641/672/675/79184/83990/835/900/8555/988/983/80254/1111/11200/9575/63967/29980/51514/151636/144455/440275/146956/2074/54465/2177/10116/1112/26058/51512/25896/4067/51776/1432/51360/9656/4193/4361/4436/4683/83666/5527/5591/5781/5810/5884/55159/60561/6118/57551/51347/90381/54962/11073/7158/23376/79968	61
GO:1905818	regulation of chromosome separation	43/3597	77/18986	0.558442	2.94762	8.27913	5.86261e-13	7.93874e-11	6.74133e-11	51434/324/472/699/701/9184/891/8697/55143/55755/1063/8452/9787/9700/26271/348654/83903/3619/57082/9735/4085/9918/23310/64151/54892/23397/10403/83540/5885/5925/220134/221150/10592/10051/57405/54908/7175/9319/7272/84101/7756/9183/55055	43
GO:0010639	negative regulation of organelle organization	128/3597	371/18986	0.345013	1.82108	7.72167	6.31427e-13	8.36842e-11	7.1062e-11	120/324/10565/472/546/6314/9031/672/699/701/9184/23271/829/830/891/9738/55143/1003/55755/1063/79598/84952/1111/26586/23332/23122/167227/81624/10395/1859/2059/2072/9700/5394/286151/26271/2258/96459/2729/2665/348654/2764/83903/50810/3178/3192/3619/100505385/23189/25959/8850/347240/57082/9735/56203/4085/4117/4131/22919/56890/4281/406929/10198/27085/4534/2475/136319/89795/4683/10403/4869/83540/57489/…	128
GO:0044839	cell cycle G2/M phase transition	69/3597	158/18986	0.436709	2.30507	7.96402	7.64929e-13	9.92655e-11	8.42932e-11	84142/10270/10776/79915/472/545/6790/580/641/672/79184/801/805/890/891/9133/900/8555/995/990/8317/983/5218/1021/1063/1111/11200/63967/29980/51514/54465/26271/1112/29933/58493/10657/9928/9113/84930/51360/9833/4361/57504/64859/8883/4683/10403/152110/4869/4998/22976/5087/5884/5885/10111/5932/60561/6240/50484/25942/6502/6873/57551/51347/90381/11073/55031/9525/7465	69
GO:0045787	positive regulation of cell cycle	126/3597	365/18986	0.345205	1.82209	7.6672	9.15253e-13	1.16349e-10	9.88002e-11	6868/51434/26057/301/79915/546/6790/10018/675/699/891/9134/9236/8556/8555/8697/995/998/990/8317/79577/55143/983/55835/153241/85459/1111/79848/8452/8450/10926/4921/1654/9787/1813/51514/1778/6990/144455/79733/1894/1981/9700/2146/81610/26271/2237/348654/29899/3192/3480/3619/54617/8850/9928/9585/9493/9371/55904/57082/3955/4040/134353/4085/51776/6885/4193/5469/4212/407006/693175/57504/27085/9918/23310…	126
GO:0045005	DNA-templated DNA replication maintenance of fidelity	36/3597	59/18986	0.610169	3.22065	8.25915	1.18458e-12	1.47575e-10	1.25316e-10	25842/545/546/580/641/259282/672/675/1763/29980/146956/54465/9156/63901/57697/348654/84515/254394/253714/4361/4683/64710/142/5111/5426/10721/201973/10111/5932/5965/55159/25939/8914/54962/7486/22891	36
GO:1902099	regulation of metaphase/anaphase transition of cell cycle	49/3597	96/18986	0.510417	2.69413	8.04518	1.40087e-12	1.71099e-10	1.45292e-10	29945/51434/324/57492/196528/472/29117/699/701/9184/891/8697/990/55143/55755/1062/1063/8452/9787/9700/26271/348654/83903/3619/57082/9735/4085/51776/10403/83540/55193/55274/5885/5925/55781/220134/221150/6595/6599/6605/57405/54908/7175/9319/7272/84101/7756/9183/55055	49
GO:0006282	regulation of DNA repair	88/3597	227/18986	0.387665	2.04621	7.66649	2.19882e-12	2.63394e-10	2.23666e-10	84142/10097/57492/196528/545/84126/6314/79000/580/672/79184/29117/150275/1111/7913/1660/57634/26122/2074/2138/2140/2070/2187/2271/63979/92797/113510/8091/3146/54556/54617/54891/8850/23028/80311/54799/407006/9643/4361/4683/7468/8505/142/55010/55193/5111/55274/148479/10721/25913/151987/55671/57223/5591/10635/55183/116028/165918/254225/9025/6118/29072/23450/54537/23411/6502/84250/55719/6595/6599/660…	88
GO:0051054	positive regulation of DNA metabolic process	106/3597	295/18986	0.359322	1.8966	7.50354	3.63999e-12	4.26048e-10	3.61787e-10	84142/10097/57492/196528/79915/472/545/546/11177/672/79184/29117/150275/890/10576/7203/10575/22948/908/10694/958/998/8317/983/1499/10926/170506/1660/1763/79075/144455/79733/57634/26122/2074/2138/2140/2070/2187/2271/113510/3146/3178/3181/3320/3480/54556/54617/54891/23175/4216/54799/4292/9643/4361/4436/4683/4751/140609/7468/4931/5073/142/22976/55193/5111/5159/55274/25913/5558/5591/10728/10111/10635…	106
GO:2001251	negative regulation of chromosome organization	50/3597	101/18986	0.49505	2.61301	7.85797	3.69347e-12	4.26048e-10	3.61787e-10	324/472/546/9031/699/701/9184/891/55143/55755/1063/167227/2072/9700/5394/26271/348654/83903/3178/3192/3619/57082/9735/4085/4683/10403/83540/142/25913/5885/10111/220134/221150/8467/57405/54908/10923/64282/7013/80351/7153/7175/9319/7272/84101/23063/54464/7756/9183/55055	50
GO:0042770	signal transduction in response to DNA damage	78/3597	194/18986	0.402062	2.1222	7.59546	4.52314e-12	5.12267e-10	4.35001e-10	84142/27063/79915/1386/472/545/84126/546/580/641/672/675/79184/83990/835/900/8555/988/983/80254/1111/11200/9575/63967/8533/1655/29980/51514/151636/1859/144455/440275/146956/2074/54465/2177/10116/1112/2309/26058/51512/25896/23028/4067/5608/51776/1432/51360/9656/4193/4361/4436/4646/4683/83666/22976/5527/5591/5781/5810/5884/55159/60561/9025/6118/23411/6591/6659/161742/57551/51347/90381/54962/11073/7…	78
GO:0010212	response to ionizing radiation	63/3597	143/18986	0.440559	2.3254	7.69148	4.69168e-12	5.21866e-10	4.43152e-10	84142/472/545/580/641/672/675/79184/836/11200/9575/64326/64421/1894/2074/2138/2140/2177/63979/121457/58493/54617/25896/3694/23028/3981/51776/1432/4193/4436/64859/10276/25836/64710/142/22976/5562/5591/5810/10635/25788/8438/55159/165918/9025/6240/6422/23411/6591/6648/23514/90381/57103/11011/11073/7158/7486/7516/7518/7520/2547/10413/10269	63
GO:0051304	chromosome separation	44/3597	84/18986	0.52381	2.76482	7.83711	6.12924e-12	6.69808e-10	5.6878e-10	51434/324/472/699/701/9184/891/8697/55143/55755/1063/8452/9787/9700/26271/348654/83903/3619/57082/9735/4085/9918/23310/64151/54892/23397/10403/83540/5885/5925/220134/221150/56916/10592/10051/57405/54908/7175/9319/7272/84101/7756/9183/55055	44
GO:0031297	replication fork processing	32/3597	51/18986	0.627451	3.31187	7.99255	7.2129e-12	7.7464e-10	6.57801e-10	25842/545/546/580/641/259282/672/675/1763/29980/146956/54465/9156/63901/57697/348654/253714/4361/4683/64710/142/5111/10721/201973/10111/5932/5965/55159/25939/54962/7486/22891	32
GO:0000086	G2/M transition of mitotic cell cycle	62/3597	141/18986	0.439716	2.32095	7.61146	7.65056e-12	8.07718e-10	6.85889e-10	84142/10776/472/545/6790/580/641/672/79184/801/805/890/891/900/8555/995/990/8317/983/5218/1021/1063/1111/11200/63967/29980/51514/54465/26271/1112/29933/58493/10657/9928/9113/84930/51360/9833/4361/57504/64859/8883/4683/4998/5087/5884/5885/10111/5932/60561/6240/50484/25942/6502/6873/57551/51347/90381/11073/55031/9525/7465	62
GO:0010965	regulation of mitotic sister chromatid separation	36/3597	62/18986	0.580645	3.06481	7.873	9.42312e-12	9.78277e-10	8.30723e-10	51434/324/472/699/701/9184/891/8697/55143/55755/1063/8452/9787/9700/26271/348654/83903/3619/57082/9735/4085/10403/83540/5885/5925/220134/221150/57405/54908/7175/9319/7272/84101/7756/9183/55055	36
GO:0000723	telomere maintenance	68/3597	162/18986	0.419753	2.21558	7.51198	1.03495e-11	1.05684e-09	8.97437e-10	472/545/546/641/675/9134/10576/7203/10575/22948/908/10694/1499/64858/64421/167227/170506/1763/493861/2072/9156/5394/2237/79618/3178/3181/3192/3320/3326/54617/54891/4216/4361/4683/4751/140609/54780/4931/5073/142/5111/25913/5591/10728/10111/5981/55183/6117/6118/54537/84250/55719/23137/79677/23049/6950/64282/7013/80351/51377/7874/7486/7520/2547/54464/56252/7528/22891	68
GO:0032508	DNA duplex unwinding	41/3597	77/18986	0.532468	2.81052	7.69633	1.60459e-11	1.61209e-09	1.36894e-09	10973/641/83990/9557/57680/1653/1654/170506/1660/1763/79075/57697/10146/9837/51659/64785/84296/92797/113510/4172/4173/4175/84515/254394/4361/4683/10721/25913/5813/10111/25788/5965/5983/5984/5985/10923/7153/7486/7520/2547/55345	41
GO:0051236	establishment of RNA localization	69/3597	167/18986	0.413174	2.18085	7.41011	1.7506e-11	1.73087e-09	1.4698e-09	3267/25909/472/545/23299/1070/9793/11052/1660/2332/8087/84248/9908/3178/3181/10642/10643/10657/3837/10128/8888/4600/4686/55421/55706/55051/57122/55746/9972/9631/23279/23511/23165/129401/348995/10762/53371/79902/4927/9688/4928/55916/23089/51808/87178/9444/5901/5903/23180/130132/81929/29072/7884/23049/6428/6432/6741/7013/7048/9984/57187/9804/7175/26019/65109/65125/7514/11260/643136	69
GO:0033047	regulation of mitotic sister chromatid segregation	34/3597	58/18986	0.586207	3.09417	7.72225	2.4574e-11	2.39174e-09	2.03099e-09	324/472/699/701/9184/891/55143/983/55755/1063/26271/348654/83903/3192/3619/8850/57082/9735/4085/10403/83540/5885/23411/220134/221150/57405/54908/7175/9319/7272/84101/7756/9183/55055	34
GO:0006913	nucleocytoplasmic transport	115/3597	340/18986	0.338235	1.7853	7.06406	3.92169e-11	3.70125e-09	3.14298e-09	103/3267/25909/10768/284/26060/1386/6310/60468/580/983/11052/1434/51496/1660/1871/1894/84455/2332/84248/2737/2932/3178/3181/3320/3312/51194/3843/10527/10526/55705/3717/3786/10657/3838/3839/3840/3841/23633/3837/55341/84946/10892/1432/8888/4193/23195/5469/4600/4686/55421/55706/4734/9147/4763/4775/51068/4869/55051/57122/55746/9972/9631/23279/23511/23165/129401/348995/10762/53371/79902/4927/9688/4928…	115
GO:0051169	nuclear transport	115/3597	340/18986	0.338235	1.7853	7.06406	3.92169e-11	3.70125e-09	3.14298e-09	103/3267/25909/10768/284/26060/1386/6310/60468/580/983/11052/1434/51496/1660/1871/1894/84455/2332/84248/2737/2932/3178/3181/3320/3312/51194/3843/10527/10526/55705/3717/3786/10657/3838/3839/3840/3841/23633/3837/55341/84946/10892/1432/8888/4193/23195/5469/4600/4686/55421/55706/4734/9147/4763/4775/51068/4869/55051/57122/55746/9972/9631/23279/23511/23165/129401/348995/10762/53371/79902/4927/9688/4928…	115
GO:2001252	positive regulation of chromosome organization	53/3597	116/18986	0.456897	2.41163	7.37284	4.24971e-11	3.95096e-09	3.35504e-09	55729/472/545/546/699/10576/7203/10575/22948/908/10694/983/1499/170506/2237/3178/3181/3320/54617/54891/3981/4216/54737/4361/4683/9918/23310/64151/54892/23397/4751/140609/4931/5073/25913/51535/10728/5885/10111/83852/220134/221150/84250/55719/10592/10051/23137/6950/7013/80351/7175/51377/7528	53
GO:0090307	mitotic spindle assembly	40/3597	76/18986	0.526316	2.77805	7.50887	4.56913e-11	4.18546e-09	3.55416e-09	84142/9639/56647/126731/55143/55125/79598/11200/25978/23332/23122/3192/3619/3832/56992/9493/3796/9371/24137/285643/3833/3837/26065/79884/440145/4751/10464/9055/144165/29127/8243/9126/152185/10274/10735/7175/22974/29128/9525/7756	40
GO:0010389	regulation of G2/M transition of mitotic cell cycle	50/3597	107/18986	0.46729	2.46649	7.35447	5.46805e-11	4.93631e-09	4.19176e-09	84142/472/545/6790/580/641/672/79184/891/900/8555/995/990/8317/983/1021/1063/1111/63967/29980/51514/54465/26271/1112/29933/58493/9928/51360/4361/57504/64859/8883/4683/4998/5087/5884/5885/10111/5932/60561/6240/50484/25942/57551/51347/90381/11073/55031/9525/7465	50
GO:1902749	regulation of cell cycle G2/M phase transition	54/3597	120/18986	0.45	2.37523	7.30628	5.74611e-11	5.11321e-09	4.34198e-09	84142/79915/472/545/6790/580/641/672/79184/891/900/8555/995/990/8317/983/1021/1063/1111/63967/29980/51514/54465/26271/1112/29933/58493/9928/51360/4361/57504/64859/8883/4683/152110/4869/4998/22976/5087/5884/5885/10111/5932/60561/6240/50484/25942/57551/51347/90381/11073/55031/9525/7465	54
GO:0000910	cytokinesis	75/3597	192/18986	0.390625	2.06183	7.14935	5.96952e-11	5.23721e-09	4.44727e-09	10097/10096/25909/288/54443/324/6790/57448/675/801/805/9738/8556/8555/998/990/55143/55165/25978/26586/79848/8452/1813/144455/79733/1894/114327/9700/55763/55770/10640/54536/149371/3480/3619/8826/10788/9928/10112/9585/9493/9371/24137/285643/55958/79884/4628/51203/5000/10015/5289/30849/5586/8502/9055/55660/29127/5921/6093/9475/51289/29072/112574/6651/6683/6711/3925/6840/50838/54902/9101/9525/9897/65…	75
GO:0051306	mitotic sister chromatid separation	36/3597	65/18986	0.553846	2.92336	7.50957	6.16226e-11	5.33121e-09	4.5271e-09	51434/324/472/699/701/9184/891/8697/55143/55755/1063/8452/9787/9700/26271/348654/83903/3619/57082/9735/4085/10403/83540/5885/5925/220134/221150/57405/54908/7175/9319/7272/84101/7756/9183/55055	36
GO:0071897	DNA biosynthetic process	70/3597	175/18986	0.4	2.11131	7.14037	7.34e-11	6.26313e-09	5.31846e-09	27063/472/545/890/10576/7203/10575/22948/908/10694/1063/1111/1499/167227/27000/79075/51514/5394/79618/3178/3192/3320/3326/79960/3981/286826/4015/4361/140609/4880/57523/5073/9768/5111/5159/5422/10714/5426/5427/11201/51426/10721/25913/201973/10728/10111/25898/51455/5980/5981/5983/5984/5985/6117/6240/50484/23411/83932/6950/64282/7013/7027/80351/7298/7398/7415/7486/7520/54464/22890	70
GO:2000779	regulation of double-strand break repair	61/3597	145/18986	0.42069	2.22052	7.1326	1.05752e-10	8.90175e-09	7.55909e-09	10097/57492/196528/545/84126/79000/29117/1111/7913/57634/26122/2074/2187/2271/63979/92797/113510/8091/54556/23028/80311/54799/407006/9643/4361/4683/7468/142/55010/55193/55274/10721/25913/151987/55671/57223/5591/10635/55183/116028/254225/9025/6118/29072/54537/23411/6502/84250/55719/6595/6599/6605/23347/23514/8914/7155/7158/8295/158880/57599/22891	61
GO:0044818	mitotic G2/M transition checkpoint	32/3597	55/18986	0.581818	3.071	7.43611	1.24562e-10	1.03453e-08	8.78487e-09	84142/472/545/580/641/672/79184/900/8555/990/983/1111/63967/29980/51514/54465/1112/58493/51360/4361/64859/8883/4683/4998/5884/10111/5932/60561/57551/51347/90381/11073	32
GO:0034502	protein localization to chromosome	55/3597	126/18986	0.436508	2.30401	7.10014	1.60826e-10	1.31814e-08	1.11932e-08	545/546/675/701/9184/908/983/55166/283489/10664/157570/2146/83903/27336/57082/9735/84515/254394/9656/54069/253714/4436/27085/4683/25836/142/25913/51535/5884/5885/5925/6117/6118/29072/84250/55719/23137/54908/23514/6950/7013/80351/11073/7158/7272/7874/7415/80124/7443/23063/7518/7520/23613/9183/55055	55
GO:0050657	nucleic acid transport	66/3597	164/18986	0.402439	2.12419	6.99035	1.86252e-10	1.48739e-08	1.26304e-08	3267/25909/23299/1070/9793/11052/1660/2332/8087/84248/9908/3178/3181/10642/10643/10657/3837/10128/8888/4600/4686/55421/55706/55051/57122/55746/9972/9631/23279/23511/23165/129401/348995/10762/53371/79902/4927/9688/4928/55916/23089/51808/87178/9444/5901/5903/23180/130132/81929/29072/7884/23049/6428/6432/6741/7048/9984/57187/9804/7175/26019/65109/65125/7514/11260/643136	66
GO:0050658	RNA transport	66/3597	164/18986	0.402439	2.12419	6.99035	1.86252e-10	1.48739e-08	1.26304e-08	3267/25909/23299/1070/9793/11052/1660/2332/8087/84248/9908/3178/3181/10642/10643/10657/3837/10128/8888/4600/4686/55421/55706/55051/57122/55746/9972/9631/23279/23511/23165/129401/348995/10762/53371/79902/4927/9688/4928/55916/23089/51808/87178/9444/5901/5903/23180/130132/81929/29072/7884/23049/6428/6432/6741/7048/9984/57187/9804/7175/26019/65109/65125/7514/11260/643136	66
GO:0051298	centrosome duplication	39/3597	76/18986	0.513158	2.70859	7.21557	2.16026e-10	1.70332e-08	1.44641e-08	7840/9639/672/675/26005/9738/55755/55835/153241/9662/22995/55125/85459/80817/80254/79959/64793/25978/26973/9793/348654/8850/56890/10403/4869/10015/10733/282809/9475/25914/163786/23411/152185/6491/91147/4591/23032/9525/7514	39
GO:0006275	regulation of DNA replication	55/3597	127/18986	0.433071	2.28587	7.02928	2.31723e-10	1.80425e-08	1.53211e-08	26057/79915/545/546/11177/641/890/998/990/8317/983/10926/1660/1763/79075/144455/79733/114799/157570/26271/51053/23560/3399/54617/54891/79960/23175/4172/4173/4175/64863/4683/64710/23595/5111/23244/5884/5930/5983/5984/5985/8467/9126/7013/90381/8914/54962/7270/51377/57695/23063/7465/7528/253461/10269	55
GO:0051656	establishment of organelle localization	149/3597	488/18986	0.305328	1.61161	6.61746	3.15108e-10	2.3819e-08	2.02264e-08	84142/23287/55435/164/8546/26985/324/57584/84100/472/10079/56647/23299/26258/284697/9184/55088/891/8697/998/55143/983/55755/1060/1062/1063/55166/153241/51134/283489/25978/23332/23122/26958/111240474/1499/8452/1739/10059/85440/79980/1778/1894/27436/9700/55763/55770/10640/54536/149371/81610/157769/54874/2294/29899/3091/3192/84376/3064/3619/3688/8850/9928/81930/23095/11004/11127/9371/3799/3833/57082…	149
GO:0033046	negative regulation of sister chromatid segregation	30/3597	51/18986	0.588235	3.10487	7.27694	3.25031e-10	2.3819e-08	2.02264e-08	324/472/699/701/9184/891/55143/55755/1063/26271/348654/83903/3619/57082/9735/4085/10403/83540/5885/220134/221150/57405/54908/7175/9319/7272/84101/7756/9183/55055	30
GO:0033048	negative regulation of mitotic sister chromatid segregation	30/3597	51/18986	0.588235	3.10487	7.27694	3.25031e-10	2.3819e-08	2.02264e-08	324/472/699/701/9184/891/55143/55755/1063/26271/348654/83903/3619/57082/9735/4085/10403/83540/5885/220134/221150/57405/54908/7175/9319/7272/84101/7756/9183/55055	30
GO:0045841	negative regulation of mitotic metaphase/anaphase transition	30/3597	51/18986	0.588235	3.10487	7.27694	3.25031e-10	2.3819e-08	2.02264e-08	324/472/699/701/9184/891/55143/55755/1063/26271/348654/83903/3619/57082/9735/4085/10403/83540/5885/220134/221150/57405/54908/7175/9319/7272/84101/7756/9183/55055	30
GO:2000816	negative regulation of mitotic sister chromatid separation	30/3597	51/18986	0.588235	3.10487	7.27694	3.25031e-10	2.3819e-08	2.02264e-08	324/472/699/701/9184/891/55143/55755/1063/26271/348654/83903/3619/57082/9735/4085/10403/83540/5885/220134/221150/57405/54908/7175/9319/7272/84101/7756/9183/55055	30
GO:0051985	negative regulation of chromosome segregation	31/3597	54/18986	0.574074	3.03013	7.22258	3.87025e-10	2.80323e-08	2.38042e-08	324/472/699/701/9184/891/55143/55755/1063/26271/348654/83903/3619/57082/9735/4085/10403/83540/5885/23411/220134/221150/57405/54908/7175/9319/7272/84101/7756/9183/55055	31
GO:0051784	negative regulation of nuclear division	35/3597	67/18986	0.522388	2.75731	6.96639	9.64639e-10	6.90659e-08	5.86486e-08	324/472/699/701/9184/891/55143/55755/1063/1111/286151/26271/348654/83903/3619/57082/9735/4085/27085/10403/83540/5810/5885/220134/221150/57405/54908/10388/7175/9319/7272/84101/7756/9183/55055	35
GO:1902100	negative regulation of metaphase/anaphase transition of cell cycle	30/3597	53/18986	0.566038	2.98771	7.0057	1.18673e-09	8.30579e-08	7.05302e-08	324/472/699/701/9184/891/55143/55755/1063/26271/348654/83903/3619/57082/9735/4085/10403/83540/5885/220134/221150/57405/54908/7175/9319/7272/84101/7756/9183/55055	30
GO:1905819	negative regulation of chromosome separation	30/3597	53/18986	0.566038	2.98771	7.0057	1.18673e-09	8.30579e-08	7.05302e-08	324/472/699/701/9184/891/55143/55755/1063/26271/348654/83903/3619/57082/9735/4085/10403/83540/5885/220134/221150/57405/54908/7175/9319/7272/84101/7756/9183/55055	30
GO:0045839	negative regulation of mitotic nuclear division	32/3597	59/18986	0.542373	2.8628	6.92822	1.44952e-09	1.00323e-07	8.51908e-08	324/472/699/701/9184/891/55143/55755/1063/1111/26271/348654/83903/3619/57082/9735/4085/27085/10403/83540/5885/220134/221150/57405/54908/7175/9319/7272/84101/7756/9183/55055	32
GO:0010972	negative regulation of G2/M transition of mitotic cell cycle	36/3597	71/18986	0.507042	2.67631	6.84151	1.62898e-09	1.11504e-07	9.46861e-08	84142/472/545/580/641/672/79184/900/8555/990/983/1111/63967/29980/51514/54465/1112/29933/58493/51360/4361/64859/8883/4683/4998/5884/5885/10111/5932/60561/57551/51347/90381/11073/55031/7465	36
GO:0007163	establishment or maintenance of cell polarity	81/3597	227/18986	0.356828	1.88344	6.47376	1.80992e-09	1.22543e-07	1.0406e-07	27/10097/10096/115701/154796/154810/286/358/10565/56647/10487/10486/998/1003/55755/9793/23332/23122/25932/1398/81624/1739/1794/85440/667/55914/2195/2258/2294/23150/64083/29899/2932/3064/57560/3480/3688/23189/9585/11004/889/284217/57554/4085/4131/22919/4478/4649/10403/27031/4983/56288/84612/84552/10015/9124/90102/144165/5584/10890/22841/5908/23433/253260/6093/9475/22902/57698/220134/348235/221150/…	81
GO:0009314	response to radiation	135/3597	442/18986	0.30543	1.61215	6.29557	2.09426e-09	1.4027e-07	1.19113e-07	24/84142/358/472/545/580/79738/641/672/675/79184/785/836/847/285331/1040/11200/9575/64326/8533/8450/64421/1642/23259/170506/1813/51514/1894/440275/1965/2072/2073/2074/2138/2140/346007/2177/64839/26224/55294/2237/63979/2776/2792/2793/3091/3156/121457/58493/54617/25896/3688/3694/3713/3753/23028/4297/3845/3981/164312/51776/4216/8491/1432/5599/4193/4212/4311/4436/2956/9683/64859/4734/10276/4763/25836…	135
GO:0007099	centriole replication	26/3597	43/18986	0.604651	3.19152	6.95546	2.1572e-09	1.42949e-07	1.21388e-07	7840/672/26005/9738/55755/55835/153241/9662/22995/55125/85459/80817/80254/79959/64793/8850/56890/4869/10733/282809/25914/163786/152185/6491/4591/9525	26
GO:0006303	double-strand break repair via nonhomologous end joining	36/3597	72/18986	0.5	2.63914	6.73693	2.66542e-09	1.74768e-07	1.48407e-07	28990/472/79000/9937/64858/64421/7913/2072/2074/2271/113510/8091/3146/3148/3981/4292/4361/4683/7468/5422/10721/25913/5591/10213/55183/165918/9025/54537/23347/7155/11073/7158/158880/7518/7520/2547	36
GO:0044774	mitotic DNA integrity checkpoint signaling	42/3597	91/18986	0.461538	2.43613	6.63914	2.96267e-09	1.92234e-07	1.63239e-07	84142/1386/472/641/672/79184/835/900/8555/990/983/1111/11200/63967/29980/51514/144455/146956/2177/1112/26058/51512/51776/51360/9656/4193/4361/4436/8883/4683/4998/5527/5591/5884/55159/60561/6118/57551/51347/90381/54962/11073	42
GO:0007094	mitotic spindle assembly checkpoint signaling	28/3597	49/18986	0.571429	3.01616	6.83186	3.16215e-09	1.9896e-07	1.68951e-07	324/472/699/701/9184/891/55143/55755/1063/348654/83903/3619/57082/9735/4085/10403/83540/220134/221150/57405/54908/7175/9319/7272/84101/7756/9183/55055	28
GO:0071173	spindle assembly checkpoint signaling	28/3597	49/18986	0.571429	3.01616	6.83186	3.16215e-09	1.9896e-07	1.68951e-07	324/472/699/701/9184/891/55143/55755/1063/348654/83903/3619/57082/9735/4085/10403/83540/220134/221150/57405/54908/7175/9319/7272/84101/7756/9183/55055	28
GO:0071174	mitotic spindle checkpoint signaling	28/3597	49/18986	0.571429	3.01616	6.83186	3.16215e-09	1.9896e-07	1.68951e-07	324/472/699/701/9184/891/55143/55755/1063/348654/83903/3619/57082/9735/4085/10403/83540/220134/221150/57405/54908/7175/9319/7272/84101/7756/9183/55055	28
GO:1902750	negative regulation of cell cycle G2/M phase transition	36/3597	73/18986	0.493151	2.60299	6.63411	4.30257e-09	2.68007e-07	2.27583e-07	84142/472/545/580/641/672/79184/900/8555/990/983/1111/63967/29980/51514/54465/1112/29933/58493/51360/4361/64859/8883/4683/4998/5884/5885/10111/5932/60561/57551/51347/90381/11073/55031/7465	36
GO:0032204	regulation of telomere maintenance	48/3597	112/18986	0.428571	2.26212	6.47663	4.81476e-09	2.96942e-07	2.52154e-07	472/545/546/10576/7203/10575/22948/908/10694/1499/167227/170506/493861/2072/5394/3178/3181/3192/3320/54617/54891/4216/4361/4683/4751/140609/54780/4931/5073/142/25913/10728/10111/84250/55719/23137/79677/23049/6950/64282/7013/80351/51377/7874/7520/54464/56252/7528	48
GO:0034504	protein localization to nucleus	104/3597	321/18986	0.323988	1.7101	6.20337	4.8631e-09	2.96983e-07	2.52189e-07	103/284/26060/1386/580/785/10576/7203/10575/22948/908/10694/23607/983/51208/1434/166614/151636/1871/1894/84455/9451/10979/2634/2737/2932/55127/3192/3320/3312/55726/51194/3843/10527/10526/55705/3717/3786/3838/3839/3840/3841/23633/3837/51574/9113/4001/1432/4193/5469/23515/2475/4763/4775/51068/55035/57122/55746/9972/9631/23511/129401/10762/53371/79902/4927/9688/4928/4931/114882/142/83666/5295/200576…	104
GO:0031577	spindle checkpoint signaling	28/3597	50/18986	0.56	2.95584	6.69491	5.88743e-09	3.56047e-07	3.02344e-07	324/472/699/701/9184/891/55143/55755/1063/348654/83903/3619/57082/9735/4085/10403/83540/220134/221150/57405/54908/7175/9319/7272/84101/7756/9183/55055	28
GO:0000082	G1/S transition of mitotic cell cycle	87/3597	256/18986	0.339844	1.79379	6.182	7.04306e-09	4.21838e-07	3.58212e-07	6868/26057/301/324/26060/57492/196528/472/29117/785/143384/835/890/891/9133/9134/900/54619/990/8317/79577/983/1021/1024/1033/55835/11200/8454/8453/8452/8450/8065/51339/10926/4921/1654/1739/1871/144455/11319/1981/2146/26058/29933/51512/3312/3624/54617/3688/79960/25959/10657/9928/55904/9113/134353/4193/407006/27085/55193/55274/5426/5515/5527/5530/5591/5728/5777/5925/5932/5933/5934/5962/55159/6118/6…	87
GO:0007062	sister chromatid cohesion	31/3597	59/18986	0.525424	2.77334	6.59549	7.25091e-09	4.30152e-07	3.65272e-07	546/699/701/10664/1499/79075/114799/157570/9700/55294/2237/83903/79892/4361/80218/25836/23244/23047/5885/5925/151648/151246/84250/55719/8243/9126/23137/10274/10735/10734/23063	31
GO:0007088	regulation of mitotic nuclear division	50/3597	121/18986	0.413223	2.18111	6.30123	1.01732e-08	5.9782e-07	5.0765e-07	51434/324/472/6790/79866/699/701/9184/891/8697/995/998/157313/55143/55755/1063/1111/8452/9787/9700/286151/26271/348654/83903/3619/9585/57082/9735/4085/4288/27085/10403/4751/83540/51203/5159/55023/5885/5925/220134/221150/57405/54908/7175/9319/7272/84101/7756/9183/55055	50
GO:0032200	telomere organization	70/3597	193/18986	0.362694	1.9144	6.1729	1.03618e-08	6.03213e-07	5.1223e-07	472/545/546/641/675/9134/10576/7203/10575/22948/908/10694/1499/64858/64421/167227/170506/1763/493861/2072/9156/5394/2146/2237/8520/79618/3178/3181/3192/3320/3326/54617/54891/4216/4361/4683/4751/140609/54780/4931/5073/142/5111/25913/5591/10728/10111/5981/55183/6117/6118/54537/84250/55719/23137/79677/23049/6950/64282/7013/80351/51377/7874/7486/7520/2547/54464/56252/7528/22891	70
GO:0007080	mitotic metaphase chromosome alignment	32/3597	63/18986	0.507937	2.68103	6.46134	1.2324e-08	7.10796e-07	6.03586e-07	891/8697/55143/983/1060/1062/283489/25978/8452/27436/3192/3619/8850/9928/81930/11004/3833/3837/22919/79003/10403/83540/10464/81929/23411/220134/348235/221150/54908/7272/9525/9183	32
GO:0051988	regulation of attachment of spindle microtubules to kinetochore	17/3597	23/18986	0.73913	3.90134	6.731	1.57667e-08	9.01016e-07	7.65115e-07	324/891/998/55143/983/1894/3192/3619/8850/90417/9735/4751/29127/23411/10615/9183/55055	17
GO:0070507	regulation of microtubule cytoskeleton organization	62/3597	166/18986	0.373494	1.97141	6.07738	1.99493e-08	1.12967e-06	9.59284e-07	10142/324/6314/23299/79866/23271/126731/1003/55755/55835/80321/79598/25978/26586/9793/23332/23122/6249/1213/81624/85458/1778/1859/2258/29899/2932/115106/55142/79441/54801/93323/50810/3192/81930/4131/79884/22919/10982/4281/89795/90102/5562/6093/163786/26054/220134/348235/221150/57606/221074/10615/6683/6491/3925/57551/23116/7175/22974/26146/57159/146057/9525	62
GO:0015931	nucleobase-containing compound transport	81/3597	239/18986	0.338912	1.78888	5.93351	2.63912e-08	1.481e-06	1.25762e-06	10257/10057/3267/25909/23299/254228/961/1070/9793/11052/1660/57724/2332/8087/84248/9908/3178/3181/10642/10643/10657/3837/10128/8888/4600/4686/55421/55706/55051/57122/55746/9972/9631/23279/23511/23165/129401/348995/10762/53371/79902/4927/9688/4928/55916/5027/23089/51808/87178/9444/5901/5903/23180/130132/8737/81929/29072/8036/7884/29957/55186/9197/23443/55032/84912/23169/23049/6428/6432/6741/7048/9…	81
GO:0008380	RNA splicing	141/3597	484/18986	0.291322	1.53768	5.79309	2.66486e-08	1.48209e-06	1.25854e-06	2334/55082/6314/10286/57018/51362/988/51755/10658/51340/57703/10283/143884/1653/10521/11218/11325/9879/51202/1655/1665/1660/1859/11319/5394/25940/283742/2332/6936/50628/25929/3178/3181/220988/92906/4670/10236/3192/221092/404266/3312/27336/387597/10625/8850/10657/51574/51631/51747/4154/10150/57721/79066/64863/10199/23517/4686/4691/4841/55051/4928/94104/5295/5411/10891/9360/151987/23398/8559/55119/…	141
GO:0006999	nuclear pore organization	13/3597	15/18986	0.866667	4.57452	6.69558	2.84257e-08	1.56694e-06	1.33059e-06	25909/8087/55706/57122/55746/9972/23165/129401/53371/9688/4928/81929/7175	13
GO:0031109	microtubule polymerization or depolymerization	55/3597	142/18986	0.387324	2.04441	6.03946	2.90393e-08	1.58672e-06	1.34739e-06	10142/324/6314/23271/126731/1003/55755/55835/55125/26586/9793/23332/23122/6249/81624/1859/26271/2258/115106/55142/79441/54801/93323/50810/81930/347240/3796/11004/4131/79649/22919/10982/4281/440145/89795/121441/51199/5116/220134/348235/221150/57606/221074/6683/3925/57551/23116/22974/57159/146057/81027/10426/27229/114791/7756	55
GO:0044773	mitotic DNA damage checkpoint signaling	39/3597	87/18986	0.448276	2.36613	6.17451	2.93326e-08	1.58881e-06	1.34917e-06	84142/1386/472/641/672/79184/835/900/8555/983/1111/11200/63967/29980/51514/144455/146956/2177/1112/26058/51512/51776/51360/9656/4193/4361/4436/4683/5527/5591/5884/55159/60561/6118/57551/51347/90381/54962/11073	39
GO:0044843	cell cycle G1/S phase transition	93/3597	287/18986	0.324042	1.71039	5.86268	3.08347e-08	1.62206e-06	1.3774e-06	6868/26057/301/324/26060/57492/196528/472/29117/785/143384/835/890/891/9133/9134/900/54619/990/8317/79577/983/1021/1024/1033/55835/11200/8454/8453/8452/8450/8065/51339/10926/4921/1654/1739/1871/144455/11319/1981/2146/81610/55294/26058/29933/51512/3312/3624/54617/3688/79960/25959/10657/9928/55904/9113/134353/4193/407006/27085/4863/55193/55274/5426/5515/5527/5530/5591/5728/5777/5925/5932/5933/5934/…	93
GO:0030010	establishment of cell polarity	61/3597	164/18986	0.371951	1.96327	5.9897	3.08958e-08	1.62206e-06	1.3774e-06	27/115701/154796/154810/10565/56647/998/1003/55755/23332/1398/81624/1794/85440/2195/2258/2294/23150/64083/29899/2932/3064/3480/3688/23189/9585/889/284217/4085/4131/22919/4478/4649/10403/4983/56288/90102/144165/5584/10890/22841/5908/23433/253260/6093/9475/22902/57698/220134/348235/221150/10479/81609/10615/54908/6939/123016/51057/7465/7474/9183	61
GO:0051321	meiotic cell cycle	95/3597	295/18986	0.322034	1.69979	5.85641	3.09297e-08	1.62206e-06	1.3774e-06	10097/10096/64682/29945/51434/259266/472/546/6790/10018/675/83990/9184/9133/9134/8697/995/996/1060/25879/1642/11144/146956/2072/9700/9156/171483/2177/57697/286151/26271/63979/3619/81930/57082/3955/84930/4292/84057/55329/4361/2956/4603/4683/9918/23310/23397/55706/10403/4751/4880/83540/5000/734/5515/5728/5810/5885/10111/10635/25788/8438/5932/10179/80010/6117/151648/151246/220134/348235/221150/8243/…	95
GO:0051315	attachment of mitotic spindle microtubules to kinetochore	18/3597	26/18986	0.692308	3.6542	6.54744	3.09881e-08	1.62206e-06	1.3774e-06	55143/983/1060/1062/283489/3192/3619/8850/11004/22919/79003/10403/83540/81929/23411/220134/348235/221150	18
GO:0007064	mitotic sister chromatid cohesion	20/3597	31/18986	0.645161	3.40535	6.47988	3.28023e-08	1.70271e-06	1.44589e-06	546/699/79075/114799/157570/83903/80218/25836/23244/23047/5885/5925/151648/84250/55719/8243/9126/23137/10274/10735	20
GO:0000281	mitotic cytokinesis	41/3597	94/18986	0.43617	2.30223	6.11904	3.41367e-08	1.75733e-06	1.49227e-06	288/54443/324/55143/55165/25978/26586/1894/114327/9700/55763/55770/10640/54536/149371/3619/8826/10788/10112/9585/9493/24137/285643/79884/4628/51203/10015/29127/5921/6093/9475/112574/6651/6683/6711/3925/54902/9101/9525/65125/22891	41
GO:0007264	small GTPase-mediated signal transduction	142/3597	491/18986	0.289206	1.52651	5.71467	3.91039e-08	1.99655e-06	1.6954e-06	19/10152/27/11214/154796/10565/10564/79658/9824/89839/94134/93663/84986/57584/83478/23092/9411/143872/394/397/9639/23365/64283/408/202243/55704/890/23607/998/50937/84952/1121/1122/1398/1452/8727/8452/10260/55667/1718/10395/23268/1793/55619/139818/1794/9732/80005/85440/23348/1894/2059/2149/2150/51306/9855/221472/121512/10146/9908/2665/9815/10672/10750/9402/51495/57531/57493/440073/3685/3688/6453/2…	142
GO:0036297	interstrand cross-link repair	24/3597	42/18986	0.571429	3.01616	6.3239	4.23435e-08	2.1207e-06	1.80083e-06	545/9937/64858/64421/2072/375748/91442/22909/2187/2176/2177/55215/55120/57697/84515/254394/55247/64710/10635/55159/165918/9025/83932/7415	24
GO:0010833	telomere maintenance via telomere lengthening	35/3597	75/18986	0.466667	2.4632	6.13829	4.2557e-08	2.1207e-06	1.80083e-06	472/545/10576/7203/10575/22948/908/10694/1499/64858/167227/170506/2072/5394/79618/3178/3181/3192/3320/3326/4361/140609/5073/142/25913/10728/10111/5981/6117/6950/64282/7013/80351/7520/54464	35
GO:0071479	cellular response to ionizing radiation	35/3597	75/18986	0.466667	2.4632	6.13829	4.2557e-08	2.1207e-06	1.80083e-06	472/545/580/641/672/675/79184/11200/9575/1894/63979/54617/25896/3694/23028/3981/51776/1432/4193/10276/25836/64710/5810/10635/6422/23411/6591/23514/11011/7158/7486/7520/2547/10413/10269	35
GO:0044786	cell cycle DNA replication	25/3597	45/18986	0.555556	2.93238	6.27434	4.77664e-08	2.36141e-06	2.00523e-06	79915/546/641/675/8317/10926/1763/29980/144455/79733/26271/2237/9837/64785/51053/54617/4172/4173/4175/5111/5422/7013/54962/7486/10269	25
GO:1904358	positive regulation of telomere maintenance via telomere lengthening	19/3597	29/18986	0.655172	3.45819	6.40471	5.03621e-08	2.47012e-06	2.09755e-06	472/545/10576/7203/10575/22948/908/10694/1499/170506/3178/3181/3320/140609/5073/25913/10728/6950/80351	19
GO:0098534	centriole assembly	26/3597	48/18986	0.541667	2.85907	6.23477	5.18967e-08	2.52551e-06	2.14458e-06	7840/672/26005/9738/55755/55835/153241/9662/22995/55125/85459/80817/80254/79959/64793/8850/56890/4869/10733/282809/25914/163786/152185/6491/4591/9525	26
GO:0051028	mRNA transport	52/3597	135/18986	0.385185	2.03312	5.82398	8.46971e-08	4.08975e-06	3.47289e-06	3267/25909/23299/1070/1660/2332/8087/84248/9908/3178/3181/10642/10643/10128/8888/4600/4686/55421/55706/57122/55746/9972/9631/23279/23511/23165/129401/348995/10762/53371/79902/4927/9688/4928/55916/23089/9444/5903/81929/29072/7884/23049/6428/6432/9984/57187/7175/26019/65109/65125/7514/643136	52
GO:0000288	nuclear-transcribed mRNA catabolic process, deadenylation-dependent decay	29/3597	58/18986	0.5	2.63914	6.04434	9.24157e-08	4.42814e-06	3.76024e-06	27161/4076/23019/25904/55571/4848/57472/246175/29883/9125/7812/167227/170506/1660/22894/3192/10642/4292/10605/255967/5073/201626/149041/54542/10492/64282/27327/23112/678	29
GO:0032886	regulation of microtubule-based process	87/3597	269/18986	0.32342	1.7071	5.64692	9.34812e-08	4.44499e-06	3.77455e-06	10142/7840/324/6314/6790/23299/79866/672/23271/339829/57018/126731/1003/55755/55835/153241/85459/80321/79959/79598/25790/25978/26973/26586/9793/23332/23122/6249/1213/81624/85458/1778/1859/2258/348654/29899/2932/115106/55142/79441/54801/93323/50810/3192/8850/81930/57542/23499/4131/79884/22919/10982/56890/4281/89795/4869/10015/90102/10733/5562/6093/9475/163786/26054/23411/220134/348235/221150/57606…	87
GO:0006892	post-Golgi vesicle-mediated transport	45/3597	111/18986	0.405405	2.13985	5.82284	1.07364e-07	5.06644e-06	4.30226e-06	2181/288/51479/55435/164/10564/50807/27032/8548/55297/23033/30845/2060/55763/55770/10640/54536/149371/23062/2803/64083/57120/55614/10434/23499/23041/4430/4644/4905/10890/11031/83871/9135/6102/9522/23256/6653/6272/6711/134957/9515/23230/54832/57020/51542	45
GO:0051984	positive regulation of chromosome segregation	19/3597	30/18986	0.633333	3.34292	6.20889	1.12871e-07	5.28627e-06	4.48893e-06	891/990/55143/983/3192/3619/8850/9918/23310/64151/54892/23397/56852/220134/221150/10592/10051/23137/79677	19
GO:0051261	protein depolymerization	48/3597	122/18986	0.393443	2.0767	5.76805	1.23051e-07	5.72001e-06	4.85726e-06	120/324/444/6314/23271/829/830/126731/1073/26586/9793/23332/23122/1213/81624/11034/2059/2150/2258/50810/3312/81930/347240/3796/11004/56203/4131/4281/136319/89795/5290/130271/5962/6683/6709/6710/6711/3925/6840/23075/8867/57551/29766/22974/57159/146057/5756/9525	48
GO:0007004	telomere maintenance via telomerase	30/3597	62/18986	0.483871	2.55401	5.92534	1.42334e-07	6.5674e-06	5.57683e-06	472/545/10576/7203/10575/22948/908/10694/1499/167227/5394/79618/3178/3192/3320/3326/4361/140609/5073/25913/10728/10111/5981/6117/6950/64282/7013/80351/7520/54464	30
GO:0032465	regulation of cytokinesis	40/3597	95/18986	0.421053	2.22244	5.77472	1.60707e-07	7.3606e-06	6.25039e-06	25909/6790/57448/675/801/805/9738/8556/8555/998/990/55143/79848/8452/1813/144455/79733/1894/3480/3619/9928/10112/9585/9493/9371/55958/79884/5289/30849/5586/8502/9055/55660/29127/51289/29072/6683/6840/50838/65125	40
GO:0046599	regulation of centriole replication	16/3597	23/18986	0.695652	3.67185	6.19859	1.6771e-07	7.6253e-06	6.47516e-06	7840/672/55755/55835/153241/85459/79959/8850/56890/4869/10733/163786/152185/6491/4591/9525	16
GO:0010569	regulation of double-strand break repair via homologous recombination	36/3597	82/18986	0.439024	2.3173	5.77942	1.88406e-07	8.50422e-06	7.22152e-06	10097/196528/1111/57634/26122/2074/2187/63979/92797/113510/54556/23028/80311/54799/9643/4683/142/55010/10721/151987/10635/55183/116028/9025/6118/29072/54537/6502/23347/23514/8914/7158/8295/158880/57599/22891	36
GO:0045739	positive regulation of DNA repair	52/3597	138/18986	0.376812	1.98892	5.63687	1.93666e-07	8.61674e-06	7.31707e-06	84142/10097/57492/196528/672/79184/29117/150275/1660/57634/26122/2074/2138/2140/2070/2187/2271/113510/3146/54556/54617/54891/54799/9643/4683/142/55193/5111/55274/5591/10635/55183/165918/9025/54537/23411/6502/84250/55719/6595/6599/6605/23347/23514/57103/8914/7155/8295/51377/7398/57599/7528	52
GO:0051053	negative regulation of DNA metabolic process	52/3597	138/18986	0.376812	1.98892	5.63687	1.93666e-07	8.61674e-06	7.31707e-06	27063/472/545/79000/641/990/1111/167227/27000/2072/2074/5394/2187/26271/51053/23560/92797/8091/3178/3192/80311/407006/4292/4361/4436/4437/2956/4683/4880/142/55010/23244/10721/25913/5884/10111/55183/116028/254225/54537/23347/10923/64282/7013/8914/54962/80351/7158/7270/23063/7520/54464	52
GO:0044380	protein localization to cytoskeleton	31/3597	66/18986	0.469697	2.4792	5.81979	2.07524e-07	9.16787e-06	7.78507e-06	51104/324/6790/26005/64770/55125/9857/84131/51134/283489/55917/27185/81610/11259/2804/2932/3192/84376/9585/7798/22919/10982/4281/5108/10464/29887/10615/6491/6788/146057/7272	31
GO:0000956	nuclear-transcribed mRNA catabolic process	48/3597	124/18986	0.387097	2.04321	5.63454	2.20095e-07	9.65475e-06	8.19852e-06	26523/27161/472/4076/23019/25904/55571/4848/57472/246175/29883/9125/7812/167227/1655/170506/1660/22894/3646/2107/5394/5393/10767/3192/10642/4292/55149/51594/4686/10605/255967/5073/201626/55629/149041/54542/23049/6741/10492/167153/64282/27327/23112/26019/65109/54464/22803/678	48
GO:0016197	endosomal transport	92/3597	294/18986	0.312925	1.65171	5.44465	2.23445e-07	9.73314e-06	8.26508e-06	19/23527/9495/7840/51479/57182/653145/728113/164/55745/27236/10123/55207/10079/284697/25978/1213/54918/23603/84766/163486/81624/23317/8411/30845/2013/57724/2060/23085/7813/9648/51026/23426/25938/54497/51361/84376/22876/6453/50618/55614/55353/23484/57554/1130/4478/8898/8301/5289/30849/200576/65977/10890/51762/51209/5962/9185/22836/57589/950/6642/64089/112574/6643/81609/8723/27131/58533/6653/6272/9…	92
GO:1902115	regulation of organelle assembly	77/3597	234/18986	0.32906	1.73687	5.48336	2.28952e-07	9.90378e-06	8.40998e-06	51225/7840/50807/9474/472/672/203228/4076/55704/9738/126731/55755/55835/153241/9662/85459/79959/79598/11200/25978/23019/4848/57472/246175/1778/10146/9908/2665/29899/2932/3192/3064/8100/8850/347240/9113/26045/4117/56890/55329/10198/4478/4534/2475/4869/57489/255967/10015/200576/10733/144165/5562/5802/22930/25782/5962/163786/23256/26054/4089/112574/8723/10615/152185/8027/6491/23224/202018/23232/8426…	77
GO:0032212	positive regulation of telomere maintenance via telomerase	17/3597	26/18986	0.653846	3.45119	6.04664	2.71632e-07	1.16689e-05	9.90888e-06	472/545/10576/7203/10575/22948/908/10694/1499/3178/3320/140609/5073/25913/10728/6950/80351	17
GO:0051168	nuclear export	61/3597	173/18986	0.352601	1.86113	5.50089	2.82242e-07	1.20417e-05	1.02254e-05	103/3267/10768/6310/580/11052/1434/51496/1660/2332/84248/2932/3178/3181/10657/55341/84946/10892/8888/4193/23195/4686/55421/9147/51068/4869/55051/57122/55746/9972/9631/23279/23511/79902/4927/9688/4928/55916/51808/5781/5784/5901/5903/55781/55153/29072/23049/6428/6741/9984/57187/7175/127933/26019/23325/65125/7514/64328/23039/11260/643136	61
GO:0051056	regulation of small GTPase mediated signal transduction	93/3597	300/18986	0.31	1.63627	5.37049	3.09654e-07	1.31213e-05	1.11422e-05	19/27/11214/154796/10565/10564/79658/9824/89839/94134/93663/84986/57584/83478/23092/9411/143872/394/397/9639/23365/64283/408/202243/23607/50937/84952/1398/1452/8452/10260/55667/10395/23268/55619/139818/1794/85440/23348/1894/2059/2149/2150/51306/221472/121512/9815/10672/57493/440073/3685/3688/6453/23189/25959/89890/84078/9928/3845/9448/10982/4168/4649/10276/4763/4853/8473/4983/8301/5291/5294/57480…	93
GO:0007095	mitotic G2 DNA damage checkpoint signaling	21/3597	37/18986	0.567568	2.99578	5.87478	3.4917e-07	1.46958e-05	1.24792e-05	84142/472/641/672/79184/900/8555/983/1111/63967/29980/51514/1112/51360/4361/4683/60561/57551/51347/90381/11073	21
GO:0018105	peptidyl-serine phosphorylation	57/3597	159/18986	0.358491	1.89222	5.46196	3.65222e-07	1.52682e-05	1.29653e-05	10142/472/545/6790/9530/51719/817/983/63967/9125/1389/1452/1756/85440/1859/9451/1981/2074/96459/57600/2932/10114/22876/9113/1432/5599/23515/2475/64324/5062/152559/11235/5144/200576/5591/5728/9770/253260/8737/6093/6197/6198/23049/6733/6789/6872/29110/10178/7037/7046/11011/7150/117854/283629/146057/127933/65125	57
GO:0072698	protein localization to microtubule cytoskeleton	28/3597	58/18986	0.482759	2.54814	5.70876	3.92113e-07	1.62832e-05	1.38272e-05	51104/324/6790/26005/64770/55125/9857/84131/51134/283489/27185/81610/2804/2932/3192/84376/9585/22919/10982/4281/5108/10464/29887/10615/6491/6788/146057/7272	28
GO:0018209	peptidyl-serine modification	60/3597	171/18986	0.350877	1.85203	5.41092	4.26623e-07	1.75989e-05	1.49444e-05	10142/472/545/6790/9530/51719/817/983/63967/9125/1389/1452/1756/85440/1859/9451/1981/2074/96459/57600/2589/8693/2932/10114/22876/9113/1432/5599/23515/2475/64324/5062/152559/11235/5144/200576/56983/5591/5728/9770/253260/8737/6093/6197/6198/23049/6733/6789/6872/29110/10178/7037/7046/11011/7150/117854/283629/146057/127933/65125	60
GO:0032984	protein-containing complex disassembly	82/3597	258/18986	0.317829	1.6776	5.29791	4.88745e-07	2.00289e-05	1.70079e-05	6059/120/324/196528/444/29028/54454/9474/488/6314/801/23271/829/830/126731/1073/25978/26586/9793/23332/23122/1213/81624/11034/29904/57724/2059/2107/2150/2258/84340/2932/50810/3312/3480/81930/347240/3796/11004/3799/3920/56203/4131/440738/256471/4281/136319/54516/89795/4905/5289/5290/30849/130271/5962/22828/6418/6599/6605/57231/6683/6709/6710/6711/3925/55014/11198/6840/23075/8867/57551/29766/22974/…	82
GO:0090306	meiotic spindle assembly	12/3597	15/18986	0.8	4.22263	6.03645	5.39832e-07	2.19779e-05	1.86629e-05	259266/6790/9133/25879/1642/26271/10403/5728/220134/348235/221150/9897	12
GO:0046777	protein autophosphorylation	62/3597	180/18986	0.344444	1.81808	5.33154	5.7732e-07	2.33515e-05	1.98294e-05	472/545/6790/801/805/817/51755/11200/1612/4921/1654/1859/29904/5610/9451/440275/5167/2043/2241/2932/3480/3717/4067/4117/51776/84451/9833/92597/4361/2475/85366/4683/152110/4751/4915/5062/23178/5159/79834/200576/10111/5911/57826/9770/55781/8737/23235/9748/23049/9262/51765/6789/6872/57551/51347/23043/54822/283629/7294/127933/7443/7444	62
GO:0006270	DNA replication initiation	21/3597	38/18986	0.552632	2.91695	5.71861	6.41079e-07	2.57631e-05	2.18772e-05	9134/990/64785/51053/55388/4172/4173/4175/4683/64318/4998/4999/23595/5000/23594/5422/5557/5558/5813/90381/11073	21
GO:0006417	regulation of translation	130/3597	461/18986	0.281996	1.48845	5.13293	6.68717e-07	2.67015e-05	2.26741e-05	6059/48/26523/27161/192669/9689/28969/4076/65981/10658/23019/25904/55571/4848/57472/246175/29883/9125/80315/7812/1612/1653/1654/1656/1719/54505/170506/1660/1734/5611/29904/83939/5610/9451/440275/1965/3646/1979/1981/1982/8672/1983/9669/8518/8507/2043/2107/22868/79072/2332/2309/8087/25929/26058/79712/60558/10767/3192/10642/10643/55364/3658/3673/84541/10657/55132/113251/23185/10128/26065/51776/23173…	130
GO:0033260	nuclear DNA replication	22/3597	41/18986	0.536585	2.83225	5.67806	6.87097e-07	2.72607e-05	2.31489e-05	79915/546/641/675/8317/10926/1763/29980/2237/9837/64785/51053/54617/4172/4173/4175/5111/5422/7013/54962/7486/10269	22
GO:0006278	RNA-templated DNA biosynthetic process	31/3597	69/18986	0.449275	2.3714	5.5174	7.08695e-07	2.79334e-05	2.37201e-05	472/545/10576/7203/10575/22948/908/10694/1499/167227/5394/79618/3178/3192/3320/3326/4361/140609/5073/10721/25913/10728/10111/5981/6117/6950/64282/7013/80351/7520/54464	31
GO:0000731	DNA synthesis involved in DNA repair	24/3597	47/18986	0.510638	2.6953	5.62582	7.17505e-07	2.79334e-05	2.37201e-05	51514/57523/9768/5111/5422/10714/5426/5427/11201/51426/10721/201973/25898/51455/5980/5983/6240/50484/23411/83932/7398/7415/7486/22890	24
GO:0010824	regulation of centrosome duplication	24/3597	47/18986	0.510638	2.6953	5.62582	7.17505e-07	2.79334e-05	2.37201e-05	7840/672/55755/55835/153241/85459/79959/25978/26973/348654/8850/56890/4869/10015/10733/9475/163786/23411/152185/6491/91147/4591/9525/7514	24
GO:0034508	centromere complex assembly	18/3597	30/18986	0.6	3.16697	5.74263	7.84331e-07	3.03453e-05	2.57683e-05	1060/1062/1063/2491/64105/55839/79172/9787/55355/23421/9735/79003/54069/4678/11339/5925/26054/10910	18
GO:1901989	positive regulation of cell cycle phase transition	47/3597	125/18986	0.376	1.98464	5.33972	7.90124e-07	3.03808e-05	2.57984e-05	6868/51434/26057/301/79915/891/9134/8697/995/990/8317/79577/983/55835/8452/8450/4921/1654/9787/51514/1981/9700/2146/81610/26271/55904/134353/4193/407006/57504/27085/4869/5087/5925/5962/6240/6241/50484/163786/25942/220134/221150/6491/252983/7027/29766/9525	47
GO:0051783	regulation of nuclear division	54/3597	151/18986	0.357616	1.8876	5.29411	8.00392e-07	3.05868e-05	2.59733e-05	51434/324/472/6790/79866/699/701/9184/891/8697/995/998/157313/55143/55755/1063/1111/8452/9787/9700/286151/26271/348654/83903/3619/9585/57082/9735/4085/4288/27085/10403/4751/83540/51203/5159/55023/5810/5885/10635/5925/220134/221150/57405/54908/10388/7175/9319/7272/84101/7474/7756/9183/55055	54
GO:0043161	proteasome-mediated ubiquitin-dependent protein catabolic process	131/3597	467/18986	0.280514	1.48063	5.08433	8.27517e-07	3.14305e-05	2.66898e-05	64682/29945/51434/324/10513/25852/408/10973/4287/6790/9529/329/8697/996/9575/64326/51185/1452/1499/8454/8453/8452/8065/9730/25879/1642/51514/64839/26224/26235/80204/26273/81545/200933/55294/10116/56929/8139/2729/11146/2932/25831/8924/3326/3652/83737/10625/25948/89890/84078/84541/9928/55175/80311/11275/151230/54813/377007/57542/51088/57563/26046/4193/4534/9683/9147/387921/8473/55872/57092/51105/98…	131
GO:0070646	protein modification by small protein removal	45/3597	118/18986	0.381356	2.01291	5.33602	8.50232e-07	3.20975e-05	2.72562e-05	4287/79184/983/9318/8533/51138/83737/23252/54726/51633/90268/10213/29843/205564/26054/57337/51377/7398/219333/8975/9097/9958/10600/23358/29761/57478/23032/9736/57695/84640/84101/85015/64854/55031/25862/158880/54532/159195/7874/9101/8239/10208/7415/80124/55432	45
GO:1904356	regulation of telomere maintenance via telomere lengthening	27/3597	57/18986	0.473684	2.50024	5.4841	1.01457e-06	3.80708e-05	3.23285e-05	472/545/10576/7203/10575/22948/908/10694/1499/167227/170506/2072/5394/3178/3181/3192/3320/140609/5073/142/25913/10728/6950/64282/7013/80351/54464	27
GO:0031123	RNA 3'-end processing	38/3597	94/18986	0.404255	2.13378	5.32749	1.11174e-06	4.14672e-05	3.52127e-05	10768/90806/580/79577/53981/11052/1478/1479/170506/90459/112479/5394/5393/57508/26512/25896/55656/51574/123169/389421/134353/55149/4686/11051/10914/64895/5073/87178/81691/55197/55511/7884/6741/167153/64282/54931/23318/79670	38
GO:0035196	miRNA processing	23/3597	45/18986	0.511111	2.69779	5.51264	1.19528e-06	4.4318e-05	3.76335e-05	103/26523/27161/192669/1655/54487/23405/29102/3181/404266/389421/4686/9631/9698/23369/8737/4086/6428/142940/23318/79670/29066/10269	23
GO:0051170	import into nucleus	59/3597	172/18986	0.343023	1.81058	5.16282	1.25007e-06	4.605e-05	3.91042e-05	103/284/26060/1386/60468/983/1434/1871/1894/84455/2737/3178/3320/3312/51194/3843/10527/10526/55705/3717/3786/3838/3839/3840/3841/23633/3837/1432/5469/4763/4775/57122/55746/9972/9631/23511/129401/10762/53371/79902/4927/9688/4928/5295/5530/144165/51715/5901/5903/26953/653489/80208/6788/6789/6850/23435/3842/7175/51366	59
GO:1901992	positive regulation of mitotic cell cycle phase transition	41/3597	105/18986	0.390476	2.06105	5.27092	1.25678e-06	4.605e-05	3.91042e-05	6868/51434/26057/301/891/9134/8697/995/990/8317/983/55835/8452/8450/4921/1654/9787/51514/1981/9700/26271/55904/134353/4193/407006/57504/27085/5087/5925/5962/6240/6241/50484/163786/25942/220134/221150/6491/7027/29766/9525	41
GO:0010165	response to X-ray	17/3597	28/18986	0.607143	3.20467	5.64414	1.26421e-06	4.60513e-05	3.91054e-05	472/641/675/79184/836/2074/121457/3981/4436/25836/64710/6422/7158/7516/7518/7520/2547	17
GO:0006413	translational initiation	47/3597	127/18986	0.370079	1.95338	5.2117	1.33813e-06	4.81813e-05	4.09141e-05	6059/27161/9689/28969/7812/1653/1654/8562/54505/56919/5611/1964/83939/5610/9451/440275/1965/1968/255308/8661/3646/8669/51386/10480/1979/1981/1982/8672/1983/9669/2332/26058/55364/10657/4528/2475/4686/4869/10605/149420/6198/6451/7884/7175/127933/51441/253943	47
GO:1901880	negative regulation of protein depolymerization	32/3597	74/18986	0.432432	2.2825	5.34411	1.33816e-06	4.81813e-05	4.09141e-05	120/324/6314/23271/829/830/26586/23332/23122/81624/2059/2258/50810/56203/4131/4281/136319/89795/5290/130271/5962/6709/6710/6711/6840/23075/57551/29766/22974/57159/146057/5756	32
GO:0071478	cellular response to radiation	62/3597	185/18986	0.335135	1.76894	5.0811	1.66451e-06	5.95876e-05	5.06e-05	358/472/545/580/641/672/675/79184/11200/9575/8450/1642/170506/1894/440275/1965/2072/55294/63979/54617/25896/3694/3753/23028/3981/51776/1432/4193/4311/9683/4734/10276/25836/9397/4869/64710/611/142/55872/5111/5295/10714/51426/5481/5796/5810/10635/6422/23411/6591/23514/6872/11011/7158/55031/7486/7520/2547/10413/7528/22890/10269	62
GO:0000018	regulation of DNA recombination	51/3597	143/18986	0.356643	1.88247	5.12108	1.75456e-06	6.24522e-05	5.30324e-05	10097/196528/79915/641/958/1111/57634/26122/2074/2187/63979/92797/113510/3575/54556/23028/80311/3838/54799/4292/9643/4361/4436/4437/2956/4683/7468/142/55010/22976/10721/151987/10111/10635/55183/116028/9025/6118/29072/54537/6502/56916/23347/23514/7037/8914/7158/8295/158880/57599/22891	51
GO:1901879	regulation of protein depolymerization	37/3597	92/18986	0.402174	2.12279	5.21916	1.77615e-06	6.28614e-05	5.338e-05	120/324/444/6314/23271/829/830/1073/26586/23332/23122/81624/11034/2059/2150/2258/50810/56203/4131/4281/136319/89795/5290/130271/5962/6683/6709/6710/6711/6840/23075/57551/29766/22974/57159/146057/5756	37
GO:0022616	DNA strand elongation	20/3597	37/18986	0.540541	2.85313	5.45486	1.89554e-06	6.67081e-05	5.66464e-05	64858/1763/9837/54617/54891/4172/4173/4361/4683/64710/5111/5422/10714/5426/25913/10111/5983/5984/51377/7528	20
GO:0019985	translesion synthesis	16/3597	26/18986	0.615385	3.24818	5.54585	2.02864e-06	7.09912e-05	6.02835e-05	51514/9768/5111/10714/5427/11201/51426/10721/201973/25898/51455/5980/83932/7398/7415/22890	16
GO:0019827	stem cell population maintenance	62/3597	186/18986	0.333333	1.75943	5.03194	2.04034e-06	7.10014e-05	6.02922e-05	5926/51742/259266/657/84312/79577/23019/4848/1499/1656/2176/2177/2308/2309/84750/3065/3066/8091/84376/10642/123169/3981/9282/9440/9412/80306/9443/57721/22823/25836/8473/5108/55274/5928/5931/3516/5978/55183/23168/6422/25942/6595/6599/6605/8243/9126/23137/6657/6659/6662/6760/64426/27097/6939/80312/23318/23160/10413/10730/23091/678/79692	62
GO:0098727	maintenance of cell number	63/3597	190/18986	0.331579	1.75017	5.02428	2.07145e-06	7.16837e-05	6.08715e-05	5926/51742/259266/657/84312/79577/23019/4848/1499/1656/2146/2176/2177/2308/2309/84750/3065/3066/8091/84376/10642/123169/3981/9282/9440/9412/80306/9443/57721/22823/25836/8473/5108/55274/5928/5931/3516/5978/55183/23168/6422/25942/6595/6599/6605/8243/9126/23137/6657/6659/6662/6760/64426/27097/6939/80312/23318/23160/10413/10730/23091/678/79692	63
GO:0006606	protein import into nucleus	57/3597	167/18986	0.341317	1.80157	5.03005	2.24645e-06	7.731e-05	6.56493e-05	103/284/26060/1386/983/1434/1871/1894/84455/2737/3320/3312/51194/3843/10527/10526/55705/3717/3786/3838/3839/3840/3841/23633/3837/1432/5469/4763/4775/57122/55746/9972/9631/23511/129401/10762/53371/79902/4927/9688/4928/5295/5530/144165/51715/5901/5903/26953/653489/80208/6788/6789/6850/23435/3842/7175/51366	57
GO:0006446	regulation of translational initiation	35/3597	86/18986	0.406977	2.14814	5.15921	2.42244e-06	8.29088e-05	7.04036e-05	27161/9689/28969/7812/1653/1654/54505/5611/5610/9451/440275/1965/3646/1979/1981/1982/8672/1983/9669/2332/26058/55364/10657/4528/2475/4686/4869/10605/149420/6198/6451/7175/127933/51441/253943	35
GO:0046605	regulation of centrosome cycle	26/3597	56/18986	0.464286	2.45063	5.2559	2.57748e-06	8.76252e-05	7.44086e-05	7840/6790/672/57018/55755/55835/153241/85459/79959/25978/26973/348654/8850/56890/4869/10015/10733/9475/163786/23411/152185/6491/91147/4591/9525/7514	26
GO:0110025	DNA strand resection involved in replication fork processing	9/3597	10/18986	0.9	4.75046	5.73525	2.58838e-06	8.76252e-05	7.44086e-05	580/672/9156/4361/4683/10111/5932/25939/22891	9
GO:0007056	spindle assembly involved in female meiosis	10/3597	12/18986	0.833333	4.39857	5.69348	2.67043e-06	8.94307e-05	7.59417e-05	6790/9133/25879/1642/26271/10403/5728/220134/348235/221150	10
GO:1904872	regulation of telomerase RNA localization to Cajal body	10/3597	12/18986	0.833333	4.39857	5.69348	2.67043e-06	8.94307e-05	7.59417e-05	10576/7203/10575/22948/908/10694/167227/5394/5073/6950	10
GO:2000573	positive regulation of DNA biosynthetic process	25/3597	53/18986	0.471698	2.48976	5.25067	2.79324e-06	9.30431e-05	7.90094e-05	472/545/890/10576/7203/10575/22948/908/10694/1499/79075/3178/3320/140609/5073/5111/5159/25913/10728/5983/5984/5985/6950/80351/7398	25
GO:0046785	microtubule polymerization	39/3597	101/18986	0.386139	2.03815	5.05746	3.12533e-06	0.000103449	8.78453e-05	10142/23271/1003/55755/55835/55125/9793/23332/23122/6249/81624/1859/26271/2258/115106/55142/79441/54801/93323/50810/4131/79649/22919/440145/89795/121441/51199/5116/220134/57606/221074/3925/23116/22974/81027/10426/27229/114791/7756	39
GO:0007030	Golgi organization	54/3597	157/18986	0.343949	1.81546	4.96033	3.15544e-06	0.000103449	8.78453e-05	10142/10565/57584/64225/25923/5205/79895/9529/8548/23271/998/983/23332/23122/10466/111240474/1452/79659/30845/85462/9648/23015/440270/283796/643699/653061/2804/64083/57531/51361/3064/3998/116068/11235/55300/27314/83452/11196/55014/23345/50999/51014/60684/22878/9321/165324/8615/9712/80124/157680/7443/7534/65243/9183	54
GO:0009411	response to UV	54/3597	157/18986	0.343949	1.81546	4.96033	3.15544e-06	0.000103449	8.78453e-05	358/545/675/836/847/8450/1642/170506/51514/440275/1965/2072/2073/2074/55294/2237/54617/3713/23028/51776/4216/8491/1432/5599/4193/4311/4436/2956/9683/4734/4869/611/142/55872/9768/5111/5295/10714/51426/5481/201973/5562/5796/51455/51435/23411/83932/6872/54962/7398/55031/7486/7528/22890	54
GO:0061640	cytoskeleton-dependent cytokinesis	45/3597	123/18986	0.365854	1.93108	5.00847	3.18787e-06	0.000103965	8.82836e-05	10097/10096/288/54443/324/55143/55165/25978/26586/1894/114327/9700/55763/55770/10640/54536/149371/3619/8826/10788/10112/9585/9493/24137/285643/79884/4628/51203/5000/10015/29127/5921/6093/9475/112574/6651/6683/6711/3925/54902/9101/9525/9897/65125/22891	45
GO:2000278	regulation of DNA biosynthetic process	37/3597	94/18986	0.393617	2.07762	5.06364	3.26108e-06	0.000105798	8.98406e-05	27063/472/545/890/10576/7203/10575/22948/908/10694/1111/1499/167227/27000/79075/5394/3178/3192/3320/79960/140609/4880/5073/5111/5159/25913/10728/5983/5984/5985/6950/64282/7013/7027/80351/7398/54464	37
GO:0022411	cellular component disassembly	124/3597	450/18986	0.275556	1.45446	4.717	4.26478e-06	0.000137644	0.000116883	6059/102/120/9131/317/324/196528/10973/444/29028/54454/9474/488/545/6314/6790/801/23271/829/830/126731/983/1073/25978/26586/9793/23332/23122/1213/1515/4921/8562/81624/23405/11034/29904/57724/2043/2059/2107/149371/2150/2241/2258/84340/26058/2932/10767/50810/3312/3480/3688/81930/347240/3796/11004/3799/5650/3915/3920/56203/23175/26046/4131/440738/9448/10982/256471/4281/4322/4317/4528/136319/54516/89…	124
GO:0006405	RNA export from nucleus	37/3597	95/18986	0.389474	2.05575	4.98732	4.37384e-06	0.000140436	0.000119254	3267/11052/1660/2332/84248/3178/3181/10657/8888/4686/55421/55051/57122/55746/9972/9631/23279/23511/79902/4927/9688/4928/55916/51808/5901/29072/23049/6428/6741/9984/57187/7175/26019/65125/7514/11260/643136	37
GO:0043484	regulation of RNA splicing	62/3597	190/18986	0.326316	1.72239	4.83822	4.48775e-06	0.000143355	0.000121732	2334/55082/6314/57018/10658/57703/10521/1655/1859/5394/2332/3178/3181/92906/3192/404266/3312/387597/8850/10657/51574/4154/10150/79066/64863/4686/4691/4928/5295/58155/9991/9444/10137/389677/64783/282996/58517/9584/54502/10179/27316/494115/5978/23076/23450/54407/6651/6732/6733/10250/10772/6427/6428/6431/6432/117143/27097/7072/8295/65109/284695/27332	62
GO:0007019	microtubule depolymerization	24/3597	51/18986	0.470588	2.4839	5.13012	4.63729e-06	0.000147376	0.000125147	324/6314/23271/126731/26586/9793/23332/23122/81624/2258/50810/81930/347240/3796/11004/4131/4281/89795/6683/3925/57551/22974/57159/146057	24
GO:0045931	positive regulation of mitotic cell cycle	48/3597	136/18986	0.352941	1.86292	4.88267	4.86392e-06	0.000153794	0.000130597	6868/51434/26057/301/6790/675/891/9134/8697/995/990/8317/983/55835/8452/8450/4921/1654/9787/51514/6990/1981/9700/26271/55904/134353/4193/4212/407006/57504/27085/5087/5586/5781/5925/5962/6198/6240/6241/50484/163786/25942/220134/221150/6491/7027/29766/9525	48
GO:0032210	regulation of telomere maintenance via telomerase	23/3597	48/18986	0.479167	2.52918	5.12841	4.97602e-06	0.000156543	0.000132932	472/545/10576/7203/10575/22948/908/10694/1499/167227/5394/3178/3192/3320/140609/5073/25913/10728/6950/64282/7013/80351/54464	23
GO:0031054	pre-miRNA processing	12/3597	17/18986	0.705882	3.72585	5.43594	5.01339e-06	0.000156927	0.000133257	103/26523/27161/192669/54487/23405/29102/404266/389421/142940/23318/79670	12
GO:0032386	regulation of intracellular transport	82/3597	272/18986	0.301471	1.59125	4.74834	5.06269e-06	0.000157677	0.000133895	9495/284/27236/444/10079/580/998/983/80184/11052/111240474/51496/1660/23317/1778/1894/9695/84455/27248/9648/2737/2932/3320/23379/22876/3843/3717/10657/9585/4131/1432/4193/4478/8898/4600/85366/4734/4763/55051/9972/53371/116150/5108/5116/11235/80055/5295/5501/4659/79899/5781/5784/51715/5901/5962/60561/55781/11236/22902/23256/6342/10427/29072/79628/6653/10615/23435/10178/57187/55754/27346/7175/79809…	82
GO:0000212	meiotic spindle organization	14/3597	22/18986	0.636364	3.35891	5.35215	5.1261e-06	0.000158858	0.000134897	259266/546/6790/9133/25879/1642/9700/26271/10403/5728/220134/348235/221150/9897	14
GO:0002200	somatic diversification of immune receptors	32/3597	78/18986	0.410256	2.16545	4.98642	5.27309e-06	0.000162604	0.000138079	103/79915/472/958/9730/64421/9156/3146/3148/3329/3981/8888/4292/4436/4437/2956/4683/7468/22976/10721/5591/55183/165918/9025/25939/54537/23075/7037/7158/7374/7518/7528	32
GO:0006301	postreplication repair	19/3597	36/18986	0.527778	2.78576	5.1849	5.48668e-06	0.000168357	0.000142964	672/51514/4436/9768/5111/10714/5427/11201/51426/10721/201973/56852/25898/51455/5980/83932/7398/7415/22890	19
GO:0022613	ribonucleoprotein complex biogenesis	133/3597	492/18986	0.270325	1.42685	4.63785	5.68764e-06	0.000173668	0.000147474	103/26523/27161/192669/102157402/472/545/9790/55299/10658/55636/51340/8450/25879/1653/1662/10521/8886/11218/9188/1654/11325/9879/51202/11056/8562/54505/1660/23405/27292/22894/30836/29102/1964/83939/1968/255308/8661/3646/8669/51386/10480/1983/9669/90459/112479/51575/5394/5393/22868/6936/50628/25929/23560/55127/3320/3326/27336/8850/11103/55341/84946/51631/51747/55646/23195/196074/100130758/79066/92…	133
GO:0032206	positive regulation of telomere maintenance	31/3597	75/18986	0.413333	2.18169	4.95733	6.12367e-06	0.00018607	0.000158005	472/545/546/10576/7203/10575/22948/908/10694/1499/170506/3178/3181/3320/54617/54891/4216/4361/4683/4751/140609/4931/5073/25913/10728/10111/6950/7013/80351/51377/7528	31
GO:0051494	negative regulation of cytoskeleton organization	56/3597	168/18986	0.333333	1.75943	4.77997	6.22758e-06	0.000188309	0.000159906	120/324/10565/6314/672/23271/829/830/1003/55755/84952/26586/23332/23122/81624/10395/1859/2059/2258/2764/50810/100505385/23189/25959/8850/56203/4131/22919/56890/4281/406929/136319/89795/4869/5062/90102/5290/5295/130271/5962/4089/6709/6710/6711/85464/3925/6840/23075/57551/91147/29766/22974/4591/57159/146057/5756	56
GO:0032784	regulation of DNA-templated transcription elongation	38/3597	100/18986	0.38	2.00575	4.87517	6.49163e-06	0.000195345	0.000165881	904/905/79577/51755/1499/2074/2146/3192/55174/55726/57508/92105/26512/25896/55656/51574/123169/5469/9282/9440/9412/9439/80306/29079/9443/4686/142/114825/165918/9025/22828/11198/10915/23160/80335/10771/23613/284695	38
GO:0034501	protein localization to kinetochore	11/3597	15/18986	0.733333	3.87074	5.37731	7.12252e-06	0.000212278	0.00018026	9184/983/55166/283489/57082/9735/27085/54908/7272/9183/55055	11
GO:1903083	protein localization to condensed chromosome	11/3597	15/18986	0.733333	3.87074	5.37731	7.12252e-06	0.000212278	0.00018026	9184/983/55166/283489/57082/9735/27085/54908/7272/9183/55055	11
GO:0048193	Golgi vesicle transport	90/3597	308/18986	0.292208	1.54236	4.63944	7.33976e-06	0.000217711	0.000184874	2181/286/288/51479/55435/164/10564/55207/50807/27032/10079/55973/23299/8548/55297/10466/1315/26958/64764/111240474/8452/23033/30845/2060/51290/55763/55770/10640/54536/149371/9648/23062/2803/64083/51026/57120/3064/55614/3998/10434/23499/375056/23041/4430/4644/8774/51594/4905/80055/23760/5584/10890/11031/83452/83871/9135/5876/60561/11236/6102/56681/9522/23256/11196/10427/84068/6642/6643/6653/6272/6…	90
GO:0007015	actin filament organization	126/3597	465/18986	0.270968	1.43025	4.54131	8.76795e-06	0.000258842	0.0002198	10152/10097/10096/120/7840/154796/55435/10565/27236/94134/93663/9639/10092/408/9530/26258/203228/800/10487/10486/829/830/55704/23607/961/998/1073/84952/23332/23122/1266/23603/8452/23500/1730/81624/10395/1739/11034/2013/55740/2059/2150/2195/2241/10979/85462/342184/283431/2764/3092/7184/8826/10788/3717/133746/23189/25959/9113/56203/4082/1955/406929/2475/136319/4430/4644/55930/4646/10787/4703/10529/…	126
GO:0071539	protein localization to centrosome	19/3597	37/18986	0.513514	2.71047	5.03494	9.27732e-06	0.000272587	0.000231472	324/6790/26005/64770/55125/9857/84131/51134/27185/2804/2932/84376/22919/5108/10464/29887/10615/6491/6788	19
GO:1900151	regulation of nuclear-transcribed mRNA catabolic process, deadenylation-dependent decay	14/3597	23/18986	0.608696	3.21287	5.13377	1.08092e-05	0.000316106	0.000268427	27161/23019/29883/7812/170506/1660/3192/10642/10605/149041/10492/64282/23112/678	14
GO:0043242	negative regulation of protein-containing complex disassembly	33/3597	84/18986	0.392857	2.07361	4.76764	1.14028e-05	0.000331906	0.000281844	120/324/6314/23271/829/830/26586/23332/23122/81624/2059/2258/50810/56203/4131/4281/136319/89795/5290/130271/5962/22828/6709/6710/6711/6840/23075/57551/29766/22974/57159/146057/5756	33
GO:0090329	regulation of DNA-templated DNA replication	23/3597	50/18986	0.46	2.42801	4.88813	1.17154e-05	0.00033942	0.000288225	546/641/8317/10926/79075/144455/79733/26271/51053/54617/4172/4173/4175/64863/4683/5111/5983/5984/5985/90381/8914/54962/10269	23
GO:0034243	regulation of transcription elongation by RNA polymerase II	34/3597	88/18986	0.386364	2.03934	4.72455	1.28961e-05	0.000370646	0.000314741	904/905/79577/51755/1499/2074/2146/3192/55174/55726/57508/92105/26512/25896/55656/51574/123169/5469/9282/9440/9412/9439/80306/29079/9443/4686/142/114825/165918/9025/10915/23160/10771/23613	34
GO:0071214	cellular response to abiotic stimulus	97/3597	342/18986	0.283626	1.49706	4.48457	1.29717e-05	0.000370646	0.000314741	27063/358/472/545/580/641/672/675/79184/51719/835/836/841/9994/958/1111/11200/9575/8450/1642/1654/170506/1894/440275/1965/2072/355/55294/63979/2729/3480/54617/25896/3673/3690/3694/3753/23028/3981/4214/10746/51776/1432/5599/4193/4311/2475/136319/4638/9683/4734/10276/10725/25836/9397/4869/64710/611/142/55872/5111/5290/5295/10714/51426/5481/5728/5734/5796/5810/10635/5978/6326/6340/6422/23411/9990/54…	97
GO:0104004	cellular response to environmental stimulus	97/3597	342/18986	0.283626	1.49706	4.48457	1.29717e-05	0.000370646	0.000314741	27063/358/472/545/580/641/672/675/79184/51719/835/836/841/9994/958/1111/11200/9575/8450/1642/1654/170506/1894/440275/1965/2072/355/55294/63979/2729/3480/54617/25896/3673/3690/3694/3753/23028/3981/4214/10746/51776/1432/5599/4193/4311/2475/136319/4638/9683/4734/10276/10725/25836/9397/4869/64710/611/142/55872/5111/5290/5295/10714/51426/5481/5728/5734/5796/5810/10635/5978/6326/6340/6422/23411/9990/54…	97
GO:0016579	protein deubiquitination	37/3597	99/18986	0.373737	1.97269	4.69118	1.32778e-05	0.00037766	0.000320697	4287/79184/983/83737/23252/54726/51633/90268/10213/51377/7398/219333/8975/9097/9958/10600/23358/29761/57478/23032/9736/57695/84640/84101/85015/64854/55031/25862/158880/54532/159195/7874/9101/8239/7415/80124/55432	37
GO:0006368	transcription elongation by RNA polymerase II	42/3597	118/18986	0.355932	1.87871	4.62909	1.46485e-05	0.000414753	0.000352196	904/905/79577/51755/1499/2074/2146/2963/3192/55174/55726/57508/92105/26512/25896/55656/51574/123169/5469/9282/9440/9412/9439/80306/29079/9443/4686/142/55193/81488/114825/165918/9025/23168/29072/11198/6917/10915/9958/23160/10771/23613	42
GO:1905508	protein localization to microtubule organizing center	19/3597	38/18986	0.5	2.63914	4.88987	1.52653e-05	0.000429422	0.000364652	324/6790/26005/64770/55125/9857/84131/51134/27185/2804/2932/84376/22919/5108/10464/29887/10615/6491/6788	19
GO:1905820	positive regulation of chromosome separation	17/3597	32/18986	0.53125	2.80409	4.93802	1.53045e-05	0.000429422	0.000364652	51434/8697/55143/8452/9787/9700/3619/9918/23310/64151/54892/23397/5925/220134/221150/10592/10051	17
GO:0034063	stress granule assembly	18/3597	35/18986	0.514286	2.71455	4.90838	1.5522e-05	0.000433571	0.000368175	9474/203228/4076/7812/1654/1656/1778/1965/2332/10146/9908/26065/5562/23215/23369/7072/51441/253943	18
GO:0006997	nucleus organization	51/3597	153/18986	0.333333	1.75943	4.55978	1.58147e-05	0.000439775	0.000373443	64431/2334/3267/25909/545/6314/57673/148362/983/1111/25978/8087/51280/3148/4001/23175/64645/55706/23306/9221/57122/55746/9972/9631/23165/129401/53371/9688/4928/23760/23198/221035/9025/81929/26135/23411/8467/6683/6732/6733/50511/23345/23435/7110/26092/7175/165324/10208/9525/7443/10269	51
GO:1902903	regulation of supramolecular fiber organization	110/3597	400/18986	0.275	1.45153	4.41258	1.59707e-05	0.000442141	0.000375452	10152/120/11214/10142/7840/154796/55435/324/10565/27236/93663/9639/10092/6314/9530/203228/23271/829/830/55704/961/998/1003/55755/1073/84952/26586/9793/23332/23122/6249/23500/81624/10395/1739/11034/1859/2059/2150/2241/10979/2258/342184/2764/115106/55142/79441/54801/93323/50810/3312/23189/25959/9113/3949/56203/4131/22919/1955/4281/406929/2475/136319/89795/10787/5062/5063/90102/5290/5295/130271/5734…	110
GO:0072594	establishment of protein localization to organelle	124/3597	462/18986	0.268398	1.41668	4.38359	1.67398e-05	0.000461381	0.00039179	103/9131/284/8546/26985/26060/1386/9530/675/908/983/1434/3301/1871/1894/9695/84455/55294/7855/9648/2737/79158/64083/134266/26061/3320/3308/3312/3329/51194/3843/10527/10526/55705/3717/3786/3838/3839/3840/3841/23633/3837/3920/3998/57554/4121/1432/5599/5469/4289/4734/4763/4775/25836/57122/55746/9972/9631/23511/129401/10762/53371/79902/4927/9688/4928/5189/5289/5295/30849/25913/5530/144165/5562/10890/…	124
GO:1902117	positive regulation of organelle assembly	34/3597	89/18986	0.382022	2.01642	4.64669	1.71007e-05	0.000469251	0.000398473	50807/9474/4076/55704/9738/55835/153241/9662/85459/23019/4848/57472/246175/1778/10146/9908/29899/2932/3064/8100/55329/4478/255967/10015/10733/22930/25782/163786/112574/8723/10615/6491/202018/9525	34
GO:0031110	regulation of microtubule polymerization or depolymerization	37/3597	100/18986	0.37	1.95297	4.61932	1.72633e-05	0.000471638	0.0004005	10142/324/6314/23271/1003/55755/26586/9793/23332/23122/6249/81624/1859/2258/115106/55142/79441/54801/93323/50810/4131/22919/10982/4281/89795/220134/348235/221150/57606/221074/6683/3925/57551/23116/22974/57159/146057	37
GO:0006354	DNA-templated transcription elongation	46/3597	134/18986	0.343284	1.81195	4.56009	1.734e-05	0.000471664	0.000400523	904/905/79577/51755/1499/2074/2146/2963/3192/55174/55726/57508/92105/26512/25896/55656/51574/123169/5469/9282/9440/9412/9439/80306/29079/9443/4686/142/55193/64425/81488/114825/165918/9025/23168/22828/29072/11198/6917/10915/9958/23160/80335/10771/23613/284695	46
GO:0051383	kinetochore organization	13/3597	21/18986	0.619048	3.26751	5.02635	1.74279e-05	0.000471992	0.000400801	1060/1062/1063/64105/9787/9735/79003/10403/83540/26054/10592/10051/10910	13
GO:0032467	positive regulation of cytokinesis	23/3597	51/18986	0.45098	2.3804	4.77231	1.75296e-05	0.000472692	0.000401395	8556/8555/998/990/55143/79848/8452/1813/1894/3480/3619/9928/9585/9493/9371/5586/8502/29127/51289/6683/6840/50838/65125	23
GO:0031503	protein-containing complex localization	66/3597	214/18986	0.308411	1.62788	4.46581	1.82737e-05	0.000490633	0.00041663	102/10142/26985/84896/472/545/201134/1739/79659/57724/2060/283849/8087/2239/10082/29899/23426/3092/80173/57560/28981/8100/55705/3690/11004/9371/3799/167691/4001/57554/55341/84946/4117/4193/23195/4289/440145/55706/81831/51068/4869/4927/8473/4983/5108/9135/5901/5906/55781/6103/55153/81929/117178/8417/23345/7013/26146/79809/55737/9897/8976/51057/57728/57539/7514/22891	66
GO:0099175	regulation of postsynapse organization	50/3597	150/18986	0.333333	1.75943	4.51449	1.90604e-05	0.00050956	0.000432703	51104/10152/51225/102/94134/50807/4076/65981/998/25978/170506/27185/1793/55619/9732/29904/2043/10672/2904/9456/3312/11141/9113/7804/26045/11178/4131/8883/25945/4739/4763/4897/9379/5063/10611/144165/5621/5802/23369/4920/9252/29843/7779/85461/7074/7337/55737/8976/7474/23613	50
GO:1901976	regulation of cell cycle checkpoint	22/3597	48/18986	0.458333	2.41922	4.75962	1.94163e-05	0.000516857	0.000438899	580/672/675/79184/891/55143/55755/54465/10116/348654/3619/57082/4085/51776/10403/55159/6118/220134/221150/7175/84101/79968	22
GO:0001570	vasculogenesis	33/3597	86/18986	0.383721	2.02539	4.60763	2.03164e-05	0.000538516	0.000457291	55109/154796/947/1499/2013/55294/2294/8322/10052/11146/3037/57493/3685/3696/4915/22976/5159/5795/9444/5906/5921/54453/29072/161742/57057/7048/7049/7075/25976/55273/10352/7498/10413	33
GO:0045132	meiotic chromosome segregation	36/3597	97/18986	0.371134	1.95895	4.57771	2.06401e-05	0.000544776	0.000462607	10097/10096/259266/472/6790/83990/9133/9134/1060/25879/1642/11144/9700/2177/26271/57082/4292/84057/4361/23397/55706/10403/83540/5728/151648/220134/348235/221150/10592/10051/10734/10388/7013/9319/7272/9897	36
GO:0040029	epigenetic regulation of gene expression	85/3597	295/18986	0.288136	1.52086	4.35901	2.30598e-05	0.000606074	0.000514659	57492/5926/51742/9070/29028/54454/1386/55729/546/11177/57673/648/672/29117/11335/23468/8545/1111/58487/10664/25879/1642/1786/1859/8726/2146/11146/8520/3065/3066/3070/8091/3146/3192/8850/23028/221656/5927/4297/55904/3930/4001/64863/54069/54737/55167/22823/4692/55051/11240/5290/51535/5925/64783/55183/51132/165918/6045/9025/83852/25942/23411/6594/6595/8467/56916/23347/23013/144108/79723/23512/6996/8…	85
GO:2000781	positive regulation of double-strand break repair	35/3597	94/18986	0.37234	1.96532	4.53593	2.46681e-05	0.000645621	0.000548242	10097/57492/196528/29117/57634/26122/2074/2187/2271/113510/54556/54799/9643/4683/142/55193/55274/5591/10635/55183/9025/54537/23411/6502/84250/55719/6595/6599/6605/23347/23514/8914/7155/8295/57599	35
GO:0007026	negative regulation of microtubule depolymerization	16/3597	30/18986	0.533333	2.81509	4.81011	2.55985e-05	0.000667168	0.000566538	324/6314/23271/26586/23332/23122/81624/2258/50810/4131/4281/89795/57551/22974/57159/146057	16
GO:0050684	regulation of mRNA processing	46/3597	136/18986	0.338235	1.7853	4.44346	2.66185e-05	0.000690862	0.000586659	10768/55082/580/79577/10658/57703/10521/1655/170506/1660/1859/5394/2332/3178/3181/3192/3312/10657/51574/79066/4686/4691/4928/79810/9444/64783/282996/58517/9584/54502/10179/27316/494115/5978/79811/6651/6732/6733/10250/10772/6427/6428/6431/6432/7072/65109	46
GO:0007076	mitotic chromosome condensation	12/3597	19/18986	0.631579	3.33366	4.92022	2.79084e-05	0.000718352	0.000610002	10270/9031/9918/23310/64151/23397/51203/148479/8467/10592/10051/7273	12
GO:0046931	pore complex assembly	12/3597	19/18986	0.631579	3.33366	4.92022	2.79084e-05	0.000718352	0.000610002	102/25909/196527/8087/55706/57122/9972/23165/9688/4928/5027/144100	12
GO:0050803	regulation of synapse structure or activity	90/3597	318/18986	0.283019	1.49385	4.29373	2.85767e-05	0.000732527	0.000622039	51104/10152/51225/102/23394/27161/154796/94134/50807/627/10486/4076/65981/998/1108/25978/64084/1499/170506/27185/1793/55619/9732/1813/29904/1981/2043/23767/9758/8321/10672/2239/2904/9456/3312/11141/3688/3799/9113/55327/7804/26045/11178/4131/1432/57496/23077/8883/25945/4734/4739/4763/4897/9379/4915/8473/5021/5063/10611/10154/5538/144165/5621/5802/23369/5911/6093/4920/9252/29843/6495/51804/7779/816…	90
GO:0051258	protein polymerization	84/3597	293/18986	0.286689	1.51323	4.28032	3.13579e-05	0.000800526	0.000679782	120/10142/10565/93663/84100/10092/9530/23271/829/830/23607/1003/55755/55835/55125/9793/23332/23122/6249/23500/1730/81624/1739/1859/2059/26271/2241/2258/85462/342184/115106/55142/79441/54801/93323/50810/3320/3717/23189/25959/9113/56203/4131/79649/22919/1955/2475/136319/440145/89795/10787/121441/51199/5000/5063/5116/9050/5921/5962/253260/220134/57606/221074/6709/6710/6711/85464/3925/6840/10178/2976…	84
GO:0043254	regulation of protein-containing complex assembly	116/3597	433/18986	0.267898	1.41404	4.21361	3.37295e-05	0.000857556	0.00072821	19/120/64853/10142/10565/93663/10092/472/545/9530/79738/10018/329/79184/23271/55832/829/830/22900/998/1003/55755/9793/23332/23122/6249/51185/1452/23500/51339/1654/56919/1739/1859/5610/1981/2059/9855/2241/10979/342184/96459/57600/2634/2932/115106/55142/79441/54801/93323/55355/3146/3320/3312/23379/23189/25959/9928/3920/9113/56203/4131/5599/22919/1955/4478/2475/136319/89795/10787/140609/8473/5063/55…	116
GO:1903046	meiotic cell cycle process	67/3597	222/18986	0.301802	1.593	4.29671	3.41483e-05	0.000864674	0.000734255	10097/10096/259266/472/546/6790/10018/675/83990/9133/9134/995/1060/25879/1642/11144/146956/2072/9700/2177/57697/286151/26271/63979/3619/81930/57082/84930/4292/84057/4361/2956/4603/9918/23310/23397/55706/10403/4880/83540/5000/5728/5810/5885/10111/10635/25788/8438/80010/151648/220134/348235/221150/10592/10051/10734/10388/50511/7013/7153/7155/9319/7272/23304/9897/7474/51441	67
GO:0036092	phosphatidylinositol-3-phosphate biosynthetic process	13/3597	22/18986	0.590909	3.11899	4.80779	3.51971e-05	0.000887622	0.000753741	472/9896/3631/8821/5286/5289/5290/5291/5294/8503/30849/200576/8867	13
GO:0031111	negative regulation of microtubule polymerization or depolymerization	20/3597	43/18986	0.465116	2.45502	4.61794	3.53894e-05	0.000888874	0.000754804	324/6314/23271/1003/26586/23332/23122/81624/1859/2258/50810/4131/22919/4281/89795/3925/57551/22974/57159/146057	20
GO:0042276	error-prone translesion synthesis	9/3597	12/18986	0.75	3.95872	4.95661	3.92629e-05	0.000982203	0.000834056	10714/5427/11201/51426/10721/201973/51455/5980/7398	9
GO:0048511	rhythmic process	85/3597	299/18986	0.284281	1.50052	4.21749	3.94424e-05	0.000982746	0.000834517	23394/196/26258/835/836/11335/983/85457/9575/1385/1642/1655/1660/10059/1813/51514/1859/55068/2146/64839/26224/55294/2309/8087/8322/2776/116443/2932/3037/3065/3066/3192/9456/3312/3480/3624/8850/5927/3814/4297/55366/5608/5599/2475/23077/10135/10499/9611/4704/4841/4880/9975/8204/4915/83594/8473/5021/142/5111/23239/59338/5468/10891/5500/5501/5562/5591/55269/5728/9475/49855/6421/25942/23411/79723/2343…	85
GO:0050807	regulation of synapse organization	88/3597	312/18986	0.282051	1.48875	4.20837	3.9997e-05	0.000992596	0.000842882	51104/10152/51225/102/23394/27161/154796/94134/50807/627/10486/4076/65981/998/1108/25978/64084/1499/170506/27185/1793/55619/9732/1813/29904/1981/2043/23767/9758/8321/10672/2239/2904/9456/3312/11141/3688/3799/9113/55327/7804/26045/11178/4131/1432/57496/23077/8883/25945/4734/4739/4763/4897/9379/4915/8473/5021/5063/10611/10154/144165/5621/5802/23369/5911/6093/4920/9252/29843/6495/51804/7779/81609/66…	88
GO:0030859	polarized epithelial cell differentiation	14/3597	25/18986	0.56	2.95584	4.73089	4.01703e-05	0.000992938	0.000843173	54806/55966/998/2195/2294/284217/4478/4649/4983/10890/6939/123016/7474/10413	14
GO:0007063	regulation of sister chromatid cohesion	11/3597	17/18986	0.647059	3.41536	4.81676	4.42652e-05	0.00108983	0.000925453	546/699/10664/1499/9700/2237/5885/84250/55719/23137/23063	11
GO:0042176	regulation of protein catabolic process	102/3597	374/18986	0.272727	1.43953	4.15051	4.58278e-05	0.00112386	0.00095435	8754/324/4287/6790/51582/9532/9529/580/11200/64326/153222/1452/8450/1595/51339/9730/1642/51514/641700/81610/55294/2332/2308/2729/11146/2932/25831/3156/3320/3326/3416/83737/55353/3949/79888/9860/4085/4193/256471/4478/4534/23077/9683/4734/4905/55270/8473/4983/55872/51105/5523/144165/5706/5707/10213/5887/25898/5962/57589/25897/51136/6093/23450/152503/23411/4089/6599/122809/9655/6653/6662/6815/6872/7…	102
GO:2000045	regulation of G1/S transition of mitotic cell cycle	59/3597	191/18986	0.308901	1.63047	4.23377	4.69629e-05	0.00114718	0.000974153	6868/26057/301/324/26060/57492/196528/472/29117/785/835/9134/990/79577/55835/11200/8450/51339/4921/1654/1739/144455/11319/1981/2146/26058/51512/3624/54617/79960/25959/9928/55904/134353/4193/407006/27085/55193/55274/5515/5527/5591/5728/5777/5925/5933/5934/5962/55159/6118/6240/6241/163786/6595/6599/6605/6491/7027/7465	59
GO:0045727	positive regulation of translation	46/3597	139/18986	0.330935	1.74677	4.27213	4.92593e-05	0.00119858	0.0010178	27161/7812/1654/54505/170506/1660/5611/440275/3646/1981/1982/8672/22868/79072/2332/8087/60558/3192/10642/3673/10657/55132/113251/23185/57721/79828/23107/2475/4869/8473/51633/10605/23178/5591/55005/6198/6451/6659/6741/10492/54931/127933/65109/10600/51441/253943	46
GO:0051292	nuclear pore complex assembly	8/3597	10/18986	0.8	4.22263	4.92809	5.13907e-05	0.00123596	0.00104954	25909/8087/55706/57122/9972/23165/9688/4928	8
GO:1904869	regulation of protein localization to Cajal body	8/3597	10/18986	0.8	4.22263	4.92809	5.13907e-05	0.00123596	0.00104954	10576/7203/10575/22948/908/10694/51574/6950	8
GO:1904871	positive regulation of protein localization to Cajal body	8/3597	10/18986	0.8	4.22263	4.92809	5.13907e-05	0.00123596	0.00104954	10576/7203/10575/22948/908/10694/51574/6950	8
GO:0000209	protein polyubiquitination	76/3597	263/18986	0.288973	1.52528	4.1472	5.46752e-05	0.00130989	0.00111232	64682/29945/51434/580/329/642/672/865/8697/996/80254/1499/8454/8452/8450/8065/1654/51514/151636/9666/64839/81545/200933/57531/25831/143279/83737/25948/89890/84078/57542/4012/4193/406929/23077/4683/4734/387921/9111/22978/9373/26191/149041/54542/64795/220441/165918/56254/57674/6049/9025/23328/257218/6502/6872/80351/10210/7174/23321/54765/117854/9320/7267/7321/51465/3093/92912/55284/7337/9690/90025/…	76
GO:0043549	regulation of kinase activity	121/3597	460/18986	0.263043	1.38842	4.07717	5.54929e-05	0.00132439	0.00112463	6868/8754/103/64853/284/324/56647/641/51719/143384/801/805/79092/57091/55704/9134/900/904/905/151195/995/990/51755/1033/1062/64793/26973/63967/23603/4921/1654/3301/142679/1894/2013/2043/54465/2146/2200/55294/10979/2776/51527/2965/23560/57493/10114/8091/3192/3320/3064/3843/10527/8826/3690/3717/8850/9928/9113/4040/4067/4216/4217/6885/406929/23531/4361/4683/4739/152110/4763/4869/7026/5062/152559/112…	121
GO:0035825	homologous recombination	27/3597	68/18986	0.397059	2.09579	4.37638	5.58363e-05	0.0013275	0.00112727	472/580/672/83990/11144/146956/2072/2177/57697/4292/84057/4361/4683/64710/5885/10111/10635/25788/8438/5932/80010/7153/7155/11073/9319/23304/29128	27
GO:0000076	DNA replication checkpoint signaling	12/3597	20/18986	0.6	3.16697	4.6876	5.77139e-05	0.00136174	0.00115635	990/63967/1763/29980/9656/8883/4998/5884/90381/8914/54962/11073	12
GO:0008334	histone mRNA metabolic process	12/3597	20/18986	0.6	3.16697	4.6876	5.77139e-05	0.00136174	0.00115635	472/53981/167227/5394/134353/55149/4686/7884/6741/167153/64282/54464	12
GO:0007143	female meiotic nuclear division	19/3597	41/18986	0.463415	2.44604	4.4812	5.89e-05	0.00138448	0.00117566	472/6790/9133/25879/1642/26271/84930/4292/23397/10403/5000/5728/220134/348235/221150/7153/9319/7272/9897	19
GO:0032388	positive regulation of intracellular transport	46/3597	140/18986	0.328571	1.73429	4.21595	6.00528e-05	0.00140627	0.00119416	9495/444/998/983/80184/11052/111240474/51496/1660/1778/1894/9695/84455/2737/2932/3320/23379/3843/3717/10657/9585/1432/4193/4478/8898/4734/55051/5108/5116/11235/80055/5295/79899/5901/5962/55781/22902/6342/6653/10615/23435/10178/55754/7175/51366/64328	46
GO:0002562	somatic diversification of immune receptors via germline recombination within a single locus	28/3597	72/18986	0.388889	2.05267	4.32649	6.35786e-05	0.00147773	0.00125484	79915/472/958/9730/64421/9156/3146/3148/3329/3981/4292/4436/4437/2956/4683/7468/22976/5591/55183/165918/9025/54537/23075/7037/7158/7374/7518/7528	28
GO:0016444	somatic cell DNA recombination	28/3597	72/18986	0.388889	2.05267	4.32649	6.35786e-05	0.00147773	0.00125484	79915/472/958/9730/64421/9156/3146/3148/3329/3981/4292/4436/4437/2956/4683/7468/22976/5591/55183/165918/9025/54537/23075/7037/7158/7374/7518/7528	28
GO:0043087	regulation of GTPase activity	59/3597	193/18986	0.305699	1.61357	4.14205	6.53018e-05	0.00151214	0.00128406	10565/9824/143872/9639/50807/202243/23603/1398/163486/55619/139818/85440/23348/1894/2043/7813/2146/2149/2150/10979/221472/121512/55785/2932/3655/3688/3987/9448/10982/4649/10276/4763/4915/8502/22841/22930/25782/10928/253959/5906/51735/5962/6004/85397/57589/23076/6422/23161/112574/3925/84144/64786/7074/26230/9712/10451/65125/7474/55854	59
GO:0006289	nucleotide-excision repair	31/3597	83/18986	0.373494	1.97141	4.28791	6.55862e-05	0.0015131	0.00128488	57492/196528/4287/675/29117/83990/1642/2072/2073/2074/22909/2176/2965/2967/3981/55193/55274/10714/5426/51426/5887/6117/6118/23411/10463/6595/6599/6605/84101/85015/7874	31
GO:2000114	regulation of establishment of cell polarity	13/3597	23/18986	0.565217	2.98338	4.60136	6.69013e-05	0.00153774	0.0013058	27/10565/1003/23189/9585/889/5908/253260/6093/9475/22902/57698/51057	13
GO:0000054	ribosomal subunit export from nucleus	10/3597	15/18986	0.666667	3.51886	4.71818	6.92368e-05	0.001574	0.00133659	55341/84946/23195/51068/4869/4927/5901/55781/55153/7514	10
GO:0006271	DNA strand elongation involved in DNA replication	10/3597	15/18986	0.666667	3.51886	4.71818	6.92368e-05	0.001574	0.00133659	1763/9837/4172/4173/5111/5422/10714/5426/5983/5984	10
GO:0033750	ribosome localization	10/3597	15/18986	0.666667	3.51886	4.71818	6.92368e-05	0.001574	0.00133659	55341/84946/23195/51068/4869/4927/5901/55781/55153/7514	10
GO:0043244	regulation of protein-containing complex disassembly	43/3597	129/18986	0.333333	1.75943	4.18424	7.06586e-05	0.00160048	0.00135908	120/324/444/9474/6314/23271/829/830/1073/26586/23332/23122/81624/11034/2059/2107/2150/2258/50810/3480/56203/4131/4281/136319/89795/5290/130271/5962/22828/6683/6709/6710/6711/6840/23075/57551/29766/22974/57159/146057/5756/65125/10269	43
GO:0071375	cellular response to peptide hormone stimulus	89/3597	321/18986	0.277259	1.46345	4.04867	7.17595e-05	0.00161146	0.0013684	10768/324/26060/57492/490/83990/9847/890/990/1393/1395/1398/8452/1583/4921/55667/29904/1979/5167/2195/2200/2241/2308/2549/2729/9340/2798/2932/3416/3480/3624/3667/3690/3717/23189/8850/25948/23484/23175/4067/4131/6885/4193/2475/4644/4691/10499/64710/8473/114882/142/55023/5286/5290/5295/8503/80339/5468/5530/5562/5573/5584/5591/5781/5791/5795/10890/11031/5925/23433/6093/9475/6198/6340/8036/23235/2341…	89
GO:0051642	centrosome localization	16/3597	32/18986	0.5	2.63914	4.48654	7.19192e-05	0.00161146	0.0013684	10142/259266/6790/23299/51134/1739/9787/1783/29899/55726/3799/4085/51199/56288/5903/23224	16
GO:0061842	microtubule organizing center localization	16/3597	32/18986	0.5	2.63914	4.48654	7.19192e-05	0.00161146	0.0013684	10142/259266/6790/23299/51134/1739/9787/1783/29899/55726/3799/4085/51199/56288/5903/23224	16
GO:0098876	vesicle-mediated transport to the plasma membrane	50/3597	157/18986	0.318471	1.68098	4.14231	7.30911e-05	0.00163184	0.00138571	23527/2181/9495/288/57182/10564/10123/50807/27032/10079/8548/151254/54918/163486/30845/57724/2060/55763/55770/10640/54536/149371/23062/2803/64083/57120/23426/22876/57554/10434/23499/4905/10890/11031/83871/51762/9135/950/81609/8723/6653/6711/23673/134957/9515/157680/9559/55737/57020/55610	50
GO:0002520	immune system development	61/3597	202/18986	0.30198	1.59394	4.10292	7.34501e-05	0.001634	0.00138754	6868/103/79915/472/10018/785/9133/57124/23607/958/1499/9730/64421/9156/28982/84868/3146/3148/3329/3575/83737/4297/3981/3988/4067/8888/4292/4436/4437/2956/4683/7468/22976/5087/10630/23239/10721/55012/5591/5678/64783/149041/54542/1102/55183/165918/9025/25939/54537/6495/51804/23075/7037/7046/7048/7158/7374/7518/7528/22890/10269	61
GO:0070918	regulatory ncRNA processing	27/3597	69/18986	0.391304	2.06542	4.28636	7.5308e-05	0.00166937	0.00141758	103/26523/27161/192669/1655/54487/23405/29102/3181/404266/389421/4686/9631/5073/9698/23369/8737/4086/6428/221400/142940/7247/7257/23318/79670/29066/10269	27
GO:0048024	regulation of mRNA splicing, via spliceosome	39/3597	114/18986	0.342105	1.80573	4.17161	7.97094e-05	0.00176067	0.00149511	55082/10658/57703/10521/1655/1859/5394/2332/3178/3181/3192/3312/10657/51574/79066/4686/4691/4928/9444/64783/282996/58517/9584/54502/10179/27316/494115/5978/6651/6732/6733/10250/10772/6427/6428/6431/6432/7072/65109	39
GO:1903311	regulation of mRNA metabolic process	108/3597	406/18986	0.26601	1.40408	3.979	8.41573e-05	0.00185235	0.00157296	27161/10768/90806/55082/9530/580/4076/79577/10658/23019/25904/55571/4848/57472/246175/29883/9125/7812/57703/167227/10521/1655/170506/1660/22894/1859/5394/79675/22868/79072/60493/2332/79068/8087/26058/3178/3181/3192/3312/10642/10643/3658/10657/55132/23185/51574/1432/57721/79066/4292/51594/4686/4691/647979/4869/55051/4928/10605/255967/5073/201626/87178/79899/79810/9698/23369/9444/64783/282996/58517…	108
GO:0006893	Golgi to plasma membrane transport	26/3597	66/18986	0.393939	2.07933	4.24653	8.90724e-05	0.00195363	0.00165897	2181/288/10564/50807/27032/8548/55763/55770/10640/54536/149371/23062/2803/64083/57120/10434/23499/4905/10890/11031/83871/9135/6711/134957/9515/57020	26
GO:0140013	meiotic nuclear division	60/3597	200/18986	0.3	1.58349	4.0105	0.000102756	0.00224584	0.0019071	10097/10096/259266/472/6790/10018/675/83990/9133/9134/1060/25879/1642/11144/146956/2072/9700/2177/57697/286151/26271/63979/3619/81930/57082/84930/4292/84057/4361/4603/23397/55706/10403/83540/5000/5728/5810/5885/10111/10635/25788/8438/80010/151648/220134/348235/221150/10592/10051/10734/10388/50511/7013/7153/7155/9319/7272/23304/9897/7474	60
GO:0060623	regulation of chromosome condensation	9/3597	13/18986	0.692308	3.6542	4.62815	0.000106027	0.00230336	0.00195594	9031/9918/23310/64151/54892/23397/8467/10592/10051	9
GO:0002244	hematopoietic progenitor cell differentiation	44/3597	135/18986	0.325926	1.72033	4.06071	0.000106127	0.00230336	0.00195594	103/55326/54443/8546/1386/1021/170506/5610/157570/96459/55008/3213/3624/83737/3981/3988/4067/5469/57721/4300/10443/11051/5591/23215/5777/54517/54502/5978/6422/25942/6547/6654/6655/6659/6670/6939/167153/7153/23376/23335/7520/51441/22890/9841	44
GO:0031114	regulation of microtubule depolymerization	17/3597	36/18986	0.472222	2.49252	4.3335	0.000107196	0.00231047	0.00196198	324/6314/23271/26586/23332/23122/81624/2258/50810/4131/4281/89795/6683/57551/22974/57159/146057	17
GO:0045943	positive regulation of transcription by RNA polymerase I	17/3597	36/18986	0.472222	2.49252	4.3335	0.000107196	0.00231047	0.00196198	64431/9031/9188/7913/56919/9451/2074/55127/55646/2475/4691/25926/23451/8467/84135/23160/84128	17
GO:0045814	negative regulation of gene expression, epigenetic	58/3597	192/18986	0.302083	1.59448	4.00268	0.000107807	0.00231563	0.00196636	55729/546/11177/57673/648/672/11335/23468/1111/58487/10664/1786/1859/8726/2146/8520/3065/3066/3070/8091/3146/3192/23028/5927/4297/3930/4001/64863/54069/54737/22823/55051/51535/5925/64783/55183/51132/83852/25942/23411/6594/6595/8467/56916/23347/23013/144108/79723/23512/7175/4591/9320/23304/51366/29128/115426/7874/353274	58
GO:0031396	regulation of protein ubiquitination	61/3597	205/18986	0.297561	1.57061	3.97127	0.000116625	0.00248788	0.00211263	284/408/9474/9532/9529/329/330/648/8555/80254/84131/1499/8452/54165/1654/3301/151636/55215/57697/26271/55294/2729/2932/23560/3320/3326/10625/23028/4085/10892/406929/27085/23077/9683/54602/9111/8473/22976/9373/144165/5728/26191/83593/25898/23328/6502/6659/339745/83932/6872/7046/54765/7321/7337/29979/165324/23376/84101/57599/65125/331	61
GO:0120032	regulation of plasma membrane bounded cell projection assembly	61/3597	205/18986	0.297561	1.57061	3.97127	0.000116625	0.00248788	0.00211263	10152/51225/10097/10096/54443/324/83478/50807/9474/5205/55704/9738/998/55835/153241/9662/79598/23603/23500/139818/2059/2150/25940/2241/2332/54874/2665/2932/3320/3064/8100/23189/347240/4117/55329/10198/2475/4651/10787/57489/5027/5290/5295/51196/5420/5962/23433/653464/23224/202018/84260/10178/57451/7043/7046/5756/8976/51057/54521/10413/23613	61
GO:0031647	regulation of protein stability	103/3597	387/18986	0.26615	1.40482	3.8899	0.000118685	0.00252316	0.00214259	444/55729/481/483/6790/9532/9530/9529/836/10576/7203/10575/22948/908/10694/55664/79577/55602/80254/11200/54918/1385/1389/8452/51339/84301/55172/2043/26224/55294/2776/23560/3092/404266/3320/3324/3326/3327/3312/3329/3064/57560/3920/4047/84515/4193/256471/23515/66036/2475/80155/79612/122830/8774/10403/23252/11235/5295/10891/5591/5621/5728/10728/55278/9770/11236/79657/6400/23411/6659/6788/6789/23673/…	103
GO:0010332	response to gamma radiation	22/3597	53/18986	0.415094	2.19099	4.19764	0.000123162	0.00259434	0.00220303	472/545/675/11200/2074/2177/23028/3981/51776/4193/142/5562/5591/6648/57103/11011/7486/7516/7520/2547/10413/10269	22
GO:0046037	GMP metabolic process	14/3597	27/18986	0.518519	2.73689	4.36633	0.000123282	0.00259434	0.00220303	132/158/8573/1739/2618/9615/8833/3251/260425/22978/10606/5471/9414/7498	14
GO:0046856	phosphatidylinositol dephosphorylation	14/3597	27/18986	0.518519	2.73689	4.36633	0.000123282	0.00259434	0.00220303	9896/8821/22876/4534/8776/54893/54545/8898/9107/9108/66036/5728/22908/8867	14
GO:0043547	positive regulation of GTPase activity	45/3597	140/18986	0.321429	1.69659	3.99948	0.000128545	0.00269599	0.00228935	9824/143872/9639/50807/202243/23603/163486/55619/139818/85440/23348/1894/7813/2146/2149/2150/10979/2932/3655/3688/3987/9448/10982/4649/10276/4763/8502/22841/22930/10928/253959/5906/51735/6004/85397/57589/6422/23161/112574/84144/7074/26230/9712/7474/55854	45
GO:0010631	epithelial cell migration	34/3597	97/18986	0.350515	1.85012	4.05819	0.000130107	0.00271958	0.00230939	8754/54443/394/659/23473/23332/23122/23603/23500/1793/80005/2196/3037/3091/3673/23189/25959/23499/9448/10982/4163/407006/2475/5586/5728/5781/5793/6093/23328/4089/6662/7048/51057/7474	34
GO:0031124	mRNA 3'-end processing	18/3597	40/18986	0.45	2.37523	4.20937	0.000146935	0.00306107	0.00259936	10768/90806/580/79577/53981/11052/1478/1479/170506/123169/134353/4686/11051/10914/55197/7884/167153/64282	18
GO:0071824	protein-DNA complex organization	74/3597	262/18986	0.282443	1.49081	3.86757	0.000150302	0.00312076	0.00265005	196528/25842/29028/54454/546/11177/55814/55832/1060/1062/1063/2491/64105/55839/79172/8208/1105/9787/11144/23234/1810/51053/2957/8520/55355/79618/3146/3148/50809/23421/7994/23522/9735/132660/8888/5469/9282/9440/9412/9439/80306/29079/9443/79003/54069/4673/4674/4675/4676/4678/4869/11339/64425/5706/5925/5928/51773/26054/6418/29072/257218/8467/6599/6605/6662/144108/10910/11198/6872/9014/6873/6877/6925…	74
GO:1990166	protein localization to site of double-strand break	10/3597	16/18986	0.625	3.29893	4.44757	0.000153187	0.0031701	0.00269195	27336/9656/4683/5884/6117/84250/55719/11073/7158/7518	10
GO:0033314	mitotic DNA replication checkpoint signaling	8/3597	11/18986	0.727273	3.83875	4.55306	0.000156916	0.00320857	0.00272462	990/63967/29980/8883/4998/5884/90381/11073	8
GO:0034085	establishment of sister chromatid cohesion	8/3597	11/18986	0.727273	3.83875	4.55306	0.000156916	0.00320857	0.00272462	80218/25836/5885/8243/9126/10274/10735/10734	8
GO:0071044	histone mRNA catabolic process	8/3597	11/18986	0.727273	3.83875	4.55306	0.000156916	0.00320857	0.00272462	472/167227/5394/55149/6741/167153/64282/54464	8
GO:0060491	regulation of cell projection assembly	61/3597	207/18986	0.294686	1.55544	3.88467	0.000157131	0.00320857	0.00272462	10152/51225/10097/10096/54443/324/83478/50807/9474/5205/55704/9738/998/55835/153241/9662/79598/23603/23500/139818/2059/2150/25940/2241/2332/54874/2665/2932/3320/3064/8100/23189/347240/4117/55329/10198/2475/4651/10787/57489/5027/5290/5295/51196/5420/5962/23433/653464/23224/202018/84260/10178/57451/7043/7046/5756/8976/51057/54521/10413/23613	61
GO:0031346	positive regulation of cell projection organization	97/3597	363/18986	0.267218	1.41045	3.81734	0.000157621	0.00320857	0.00272462	10152/27/10097/10096/23394/54443/324/50807/627/659/4076/65981/55704/9738/998/55835/153241/9662/1270/23603/4921/170506/27185/1756/139818/29904/1982/8507/2043/2059/2146/2150/25940/81545/2332/54874/8321/8322/2803/23426/2932/3320/3064/8100/3480/11141/3673/3655/8850/23028/7804/57554/4067/23499/4131/407006/55329/2475/10787/4739/51199/4915/5027/29993/5290/5295/51196/10154/5584/23369/51762/5906/23433/491…	97
GO:0016445	somatic diversification of immunoglobulins	26/3597	68/18986	0.382353	2.01817	4.06637	0.000158991	0.00322591	0.00273935	79915/958/9156/3329/3981/8888/4292/4436/4437/2956/4683/7468/22976/10721/5591/55183/165918/9025/25939/54537/23075/7037/7158/7374/7518/7528	26
GO:0007020	microtubule nucleation	20/3597	47/18986	0.425532	2.24608	4.13511	0.000164943	0.00332872	0.00282665	10142/55835/55125/9793/23332/23122/115106/55142/79441/54801/93323/440145/121441/51199/5116/57606/22974/10426/27229/114791	20
GO:1902806	regulation of cell cycle G1/S phase transition	64/3597	220/18986	0.290909	1.5355	3.8624	0.000165127	0.00332872	0.00282665	6868/26057/301/324/26060/57492/196528/472/29117/785/835/9134/990/79577/55835/11200/8450/51339/4921/1654/1739/144455/11319/1981/2146/81610/55294/26058/51512/3624/54617/79960/25959/9928/55904/134353/4193/407006/27085/55193/55274/5515/5527/5591/5728/5777/5925/5933/5934/5962/55159/6118/6240/6241/163786/6595/6599/6605/6657/6491/252983/6872/7027/7465	64
GO:0000375	RNA splicing, via transesterification reactions	92/3597	342/18986	0.269006	1.41989	3.78835	0.000178518	0.00358707	0.00304603	55082/10286/51362/988/10658/51340/57703/10283/143884/1653/10521/11218/11325/9879/1655/1665/1660/1859/5394/2332/6936/50628/25929/3178/3181/220988/4670/10236/3192/221092/3312/27336/10657/51574/51631/51747/57721/79066/10199/23517/4686/4691/4928/94104/5411/23398/8559/55015/9128/55660/10594/11168/58155/9444/64783/282996/58517/9584/55285/375316/54502/10179/27316/494115/5978/55599/26831/51319/57035/9169…	92
GO:0009112	nucleobase metabolic process	16/3597	34/18986	0.470588	2.4839	4.18685	0.000179398	0.00359316	0.0030512	132/51727/1806/2618/9615/8833/3251/23028/2475/10606/5471/5631/6240/7298/7372/7498	16
GO:0045859	regulation of protein kinase activity	111/3597	427/18986	0.259953	1.37211	3.75989	0.000182301	0.00361195	0.00306716	6868/8754/103/64853/284/324/56647/641/51719/143384/801/805/79092/57091/55704/9134/900/904/905/151195/995/990/51755/1033/1062/64793/26973/63967/23603/4921/1654/3301/142679/1894/2043/54465/2146/2200/55294/10979/2776/51527/2965/23560/57493/10114/8091/3320/3064/3843/10527/8826/3690/3717/8850/9928/9113/4040/4067/4216/4217/6885/406929/23531/4739/152110/4763/4869/7026/5062/152559/11235/8654/5159/10464/5…	111
GO:0046822	regulation of nucleocytoplasmic transport	39/3597	118/18986	0.330508	1.74452	3.92215	0.000183502	0.00361195	0.00306716	284/580/983/11052/51496/1660/1894/84455/2737/2932/3320/3843/3717/10657/1432/4193/4600/4734/4763/55051/9972/53371/5295/5501/4659/5781/5784/51715/5901/55781/29072/23435/57187/7175/51366/127933/65125/7514/64328	39
GO:0016482	cytosolic transport	45/3597	142/18986	0.316901	1.6727	3.88998	0.000185335	0.00361195	0.00306716	10097/51479/55435/164/27236/55207/10079/55297/1213/23033/30845/2060/23085/7813/9648/51026/25938/54497/55614/23095/3799/23041/200576/65977/51209/22836/57589/6642/6643/27131/58533/6272/9043/10772/55638/55773/9779/25963/84910/7874/23230/54832/9559/55737/51542	45
GO:0006144	purine nucleobase metabolic process	11/3597	19/18986	0.578947	3.05585	4.3345	0.000185555	0.00361195	0.00306716	132/1806/2618/9615/8833/3251/23028/10606/5471/5631/7498	11
GO:0045945	positive regulation of transcription by RNA polymerase III	11/3597	19/18986	0.578947	3.05585	4.3345	0.000185555	0.00361195	0.00306716	9031/57680/9188/7913/2074/23379/79664/3624/2475/23451/8467	11
GO:0090670	RNA localization to Cajal body	11/3597	19/18986	0.578947	3.05585	4.3345	0.000185555	0.00361195	0.00306716	10576/7203/10575/22948/908/10694/167227/5394/5073/55164/6950	11
GO:0090671	telomerase RNA localization to Cajal body	11/3597	19/18986	0.578947	3.05585	4.3345	0.000185555	0.00361195	0.00306716	10576/7203/10575/22948/908/10694/167227/5394/5073/55164/6950	11
GO:0090672	telomerase RNA localization	11/3597	19/18986	0.578947	3.05585	4.3345	0.000185555	0.00361195	0.00306716	10576/7203/10575/22948/908/10694/167227/5394/5073/55164/6950	11
GO:0090685	RNA localization to nucleus	11/3597	19/18986	0.578947	3.05585	4.3345	0.000185555	0.00361195	0.00306716	10576/7203/10575/22948/908/10694/167227/5394/5073/55164/6950	11
GO:0034644	cellular response to UV	32/3597	91/18986	0.351648	1.8561	3.9577	0.000189146	0.00367037	0.00311677	358/545/8450/1642/170506/440275/1965/2072/55294/54617/23028/51776/1432/4193/4311/9683/4734/4869/611/142/55872/5111/5295/10714/51426/5481/5796/23411/6872/55031/7528/22890	32
GO:0006359	regulation of transcription by RNA polymerase III	15/3597	31/18986	0.483871	2.55401	4.18642	0.000193407	0.00374141	0.00317709	9031/57680/9188/7913/170506/2074/23379/79664/3624/2475/10621/10622/23451/8467/10178	15
GO:0090316	positive regulation of intracellular protein transport	33/3597	95/18986	0.347368	1.83351	3.93746	0.000197146	0.00380193	0.00322848	9495/444/998/983/80184/111240474/51496/1894/9695/84455/2737/2932/3320/23379/3843/3717/9585/1432/4193/5108/5116/11235/5295/79899/5901/22902/6653/23435/10178/55754/7175/51366/64328	33
GO:0000729	DNA double-strand break processing	12/3597	22/18986	0.545455	2.87907	4.26343	0.000202907	0.00390094	0.00331256	472/641/83990/1763/92797/113510/4361/4683/10111/5932/51444/56916	12
GO:0097150	neuronal stem cell population maintenance	13/3597	25/18986	0.52	2.74471	4.2202	0.000207864	0.00398394	0.00338304	259266/2176/2177/2308/2309/84750/84376/10642/5108/5978/6657/6760/10730	13
GO:0033157	regulation of intracellular protein transport	47/3597	151/18986	0.311258	1.64291	3.83466	0.000216476	0.0041315	0.00350834	9495/284/444/580/998/983/80184/111240474/51496/1894/9695/84455/27248/9648/2737/2932/3320/23379/3843/3717/9585/1432/4193/4763/53371/5108/5116/11235/5295/79899/5781/5784/51715/5901/22902/79628/6653/23435/10178/55754/7175/51465/51366/127933/7514/64328/55432	47
GO:2000736	regulation of stem cell differentiation	30/3597	84/18986	0.357143	1.8851	3.93052	0.000216889	0.0041315	0.00350834	51755/1021/1108/170506/5610/2146/8321/2932/3065/3066/3192/83737/57504/10443/11051/144165/5591/54517/5928/5931/5978/6660/55553/6662/6939/7048/117854/10413/51441/678	30
GO:1903320	regulation of protein modification by small protein conjugation or removal	70/3597	248/18986	0.282258	1.48984	3.75395	0.000227909	0.00432819	0.00367536	284/408/9474/9532/9529/329/330/648/8555/80254/84131/9318/8533/51138/1499/8452/54165/23142/1654/3301/151636/55215/57697/26271/55294/2729/2932/23560/3091/3320/3326/83737/10625/23028/4085/10892/406929/27085/23077/9683/54602/9111/8473/54726/22976/9373/144165/5728/26191/83593/25898/23328/6502/6659/339745/83932/6872/7046/54765/10054/7321/7337/29979/165324/23376/84101/7415/57599/65125/331	70
GO:0001701	in utero embryonic development	105/3597	403/18986	0.260546	1.37524	3.68103	0.000244972	0.00463755	0.00393806	102/9508/154796/284/1386/23250/10018/57448/648/657/2186/675/26005/824/841/891/9133/55636/57680/1111/50515/23019/4848/9318/8533/10664/1499/8452/81624/55172/144455/79733/28982/2294/2530/7855/2551/9837/84296/2737/10672/57493/3091/3294/3688/3880/9113/3981/10161/4124/9782/4154/5469/9412/57534/4436/10443/4678/4683/54892/4751/4853/4863/7026/50814/79728/84295/10733/196051/5501/57718/639/5727/5930/5932/35…	105
GO:0045911	positive regulation of DNA recombination	28/3597	77/18986	0.363636	1.91938	3.90819	0.000245688	0.00463755	0.00393806	10097/196528/79915/958/57634/26122/2074/2187/113510/54556/54799/4292/9643/4436/4683/7468/142/22976/10635/55183/9025/54537/6502/7037/8914/7158/8295/57599	28
GO:0002566	somatic diversification of immune receptors via somatic mutation	9/3597	14/18986	0.642857	3.39318	4.33066	0.000246785	0.00464419	0.0039437	103/9156/8888/4292/4436/2956/10721/25939/7374	9
GO:0007623	circadian rhythm	60/3597	206/18986	0.291262	1.53737	3.74909	0.000250323	0.00468582	0.00397906	196/26258/983/85457/9575/1385/1642/1813/1859/2146/64839/26224/55294/8087/2776/2932/3065/3066/3192/9456/5927/4297/55366/5599/2475/23077/10135/10499/9611/4704/4841/9975/8204/4915/83594/8473/142/23239/5468/10891/5500/5501/5562/5591/55269/5728/9475/6421/25942/23411/79723/23435/8914/7150/7153/7298/7337/7874/8239/463	60
GO:0051653	spindle localization	25/3597	66/18986	0.378788	1.99935	3.93188	0.000250502	0.00468582	0.00397906	10097/10096/259266/56647/55755/23332/23122/1778/9700/29899/3064/3688/3837/4085/22919/10403/126206/51203/220134/348235/221150/10615/54908/8976/9183	25
GO:0090132	epithelium migration	34/3597	100/18986	0.34	1.79462	3.85175	0.000253589	0.00472937	0.00401603	8754/54443/394/659/23473/23332/23122/23603/23500/1793/80005/2196/3037/3091/3673/23189/25959/23499/9448/10982/4163/407006/2475/5586/5728/5781/5793/6093/23328/4089/6662/7048/51057/7474	34
GO:0006473	protein acetylation	23/3597	59/18986	0.389831	2.05764	3.93362	0.000267672	0.0049771	0.0042264	85459/9575/1654/57609/79075/114799/157570/84140/2308/2932/8520/3066/8850/7994/80155/79612/122830/60560/80218/5562/23411/6659/57551	23
GO:0097061	dendritic spine organization	30/3597	85/18986	0.352941	1.86292	3.85488	0.000275135	0.00510064	0.0043313	51104/10152/51225/4076/65981/998/1501/170506/55619/29904/2043/2904/9456/3480/11141/7804/8898/4739/5063/10611/5621/5728/7779/85461/7074/7337/55737/8976/23613/22891	30
GO:0031507	heterochromatin formation	49/3597	161/18986	0.304348	1.60644	3.73594	0.000291696	0.00539161	0.00457838	55729/546/11177/57673/648/672/11335/23468/10664/1786/1859/8726/2146/8520/3065/3066/3070/8091/3146/3192/23028/5927/4297/3930/4001/54069/54737/55051/51535/5925/64783/55183/51132/83852/25942/23411/6594/6595/8467/56916/23347/23013/144108/23512/7175/9320/23304/51366/29128	49
GO:0000289	nuclear-transcribed mRNA poly(A) tail shortening	15/3597	32/18986	0.46875	2.4742	4.03506	0.000300602	0.00552345	0.00469035	27161/23019/25904/55571/4848/57472/246175/29883/9125/4292/255967/5073/64282/27327/23112	15
GO:0006622	protein targeting to lysosome	15/3597	32/18986	0.46875	2.4742	4.03506	0.000300602	0.00552345	0.00469035	8546/26985/9648/79158/3312/3920/4734/5289/30849/950/64089/6653/6272/51542/9765	15
GO:0000377	RNA splicing, via transesterification reactions with bulged adenosine as nucleophile	90/3597	338/18986	0.266272	1.40546	3.63632	0.000303082	0.00553635	0.0047013	55082/10286/51362/988/10658/51340/57703/10283/143884/1653/10521/11218/11325/9879/1655/1665/1660/1859/5394/2332/6936/50628/25929/3178/3181/220988/4670/10236/3192/221092/3312/27336/10657/51574/51631/51747/57721/79066/23517/4686/4691/4928/94104/5411/23398/8559/55015/9128/55660/10594/11168/58155/9444/64783/282996/58517/9584/55285/375316/54502/10179/27316/494115/5978/55599/26831/51319/57035/9169/10946…	90
GO:0000398	mRNA splicing, via spliceosome	90/3597	338/18986	0.266272	1.40546	3.63632	0.000303082	0.00553635	0.0047013	55082/10286/51362/988/10658/51340/57703/10283/143884/1653/10521/11218/11325/9879/1655/1665/1660/1859/5394/2332/6936/50628/25929/3178/3181/220988/4670/10236/3192/221092/3312/27336/10657/51574/51631/51747/57721/79066/23517/4686/4691/4928/94104/5411/23398/8559/55015/9128/55660/10594/11168/58155/9444/64783/282996/58517/9584/55285/375316/54502/10179/27316/494115/5978/55599/26831/51319/57035/9169/10946…	90
GO:0045198	establishment of epithelial cell apical/basal polarity	10/3597	17/18986	0.588235	3.10487	4.19758	0.000308789	0.00562411	0.00477582	998/2195/2294/284217/4478/4649/4983/6939/123016/7474	10
GO:0090130	tissue migration	35/3597	105/18986	0.333333	1.75943	3.77259	0.000319199	0.00579676	0.00492243	8754/54443/394/659/23473/23332/23122/23603/23500/1793/80005/2196/2294/3037/3091/3673/23189/25959/23499/9448/10982/4163/407006/2475/5586/5728/5781/5793/6093/23328/4089/6662/7048/51057/7474	35
GO:2001032	regulation of double-strand break repair via nonhomologous end joining	14/3597	29/18986	0.482759	2.54814	4.03361	0.000325441	0.00589144	0.00500283	79000/7913/2074/2271/8091/4361/7468/25913/5591/55183/54537/23347/7155/158880	14
GO:0120034	positive regulation of plasma membrane bounded cell projection assembly	37/3597	113/18986	0.327434	1.72829	3.75399	0.000326304	0.00589144	0.00500283	10152/10097/10096/54443/324/50807/55704/9738/998/55835/153241/9662/139818/2059/2150/25940/2332/54874/2932/3320/3064/8100/55329/2475/10787/5027/5290/5295/51196/23433/202018/10178/57451/7043/7046/8976/23613	37
GO:0062197	cellular response to chemical stress	86/3597	321/18986	0.267913	1.41412	3.61773	0.000328558	0.00591499	0.00502282	9131/358/10550/1386/9474/472/488/51719/836/847/983/1612/4921/1654/1719/3301/1894/9451/1965/375748/79956/2146/2176/2177/355/2241/2308/2309/2530/493869/3066/3091/3312/8807/8850/4217/5599/4193/4257/2475/4638/10276/10725/27035/55074/142/5074/5111/11235/80310/5290/59338/50640/87178/10891/133522/5052/10935/5562/5584/79899/5796/79912/8737/51389/6326/25942/23411/4891/9990/29957/6546/6648/51765/2054/80312…	86
GO:0045088	regulation of innate immune response	119/3597	470/18986	0.253191	1.33642	3.57046	0.000341359	0.00611813	0.00519533	103/26057/164/8546/26060/9474/329/330/79184/23705/22900/841/929/11126/10666/80254/1147/29883/1398/1452/1654/55601/56919/1660/1813/5610/57724/51752/55914/2150/2634/26058/84868/29915/3146/3148/3320/3312/3329/8807/3843/83737/144811/3920/55366/7804/64922/26065/55646/4067/5608/6885/5599/9782/4153/5469/9683/140609/9111/4841/4938/4940/8473/54726/90268/5062/5063/142/54625/83666/5295/9867/5322/55703/10621…	119
GO:0006607	NLS-bearing protein import into nucleus	11/3597	20/18986	0.55	2.90306	4.1167	0.000341806	0.00611813	0.00519533	3843/3838/3839/3840/3841/23633/3837/129401/53371/5903/653489	11
GO:0032878	regulation of establishment or maintenance of cell polarity	13/3597	26/18986	0.5	2.63914	4.04348	0.00034386	0.00613725	0.00521156	27/10565/1003/23189/9585/889/5908/253260/6093/9475/22902/57698/51057	13
GO:0033962	P-body assembly	12/3597	23/18986	0.521739	2.75389	4.06895	0.000351276	0.0062339	0.00529364	27161/23019/4848/57472/246175/29883/1656/1778/26065/255967/149041/27327	12
GO:0140861	DNA repair-dependent chromatin remodeling	12/3597	23/18986	0.521739	2.75389	4.06895	0.000351276	0.0062339	0.00529364	25842/79184/151636/54969/23028/165918/9025/23411/9320/8295/51366/158880	12
GO:0008654	phospholipid biosynthetic process	68/3597	243/18986	0.279835	1.47705	3.61842	0.000362533	0.00641539	0.00544775	171586/2181/221395/55326/472/824/1040/8526/160851/23167/55500/3992/84188/9896/28982/8443/57678/3074/3157/3357/3417/3422/3612/3631/8821/22876/253558/79888/9926/23175/154141/129642/84879/4534/8776/8898/9107/9108/116150/80055/55300/5297/23556/5286/5289/5290/5291/5294/5295/8503/30849/200576/83394/80339/9791/5728/22908/6342/85465/84947/256987/259230/166929/23446/23049/10558/8867/55151	68
GO:0032869	cellular response to insulin stimulus	61/3597	213/18986	0.286385	1.51162	3.6303	0.000366838	0.00647318	0.00549682	324/26060/490/9847/8452/55667/29904/1979/5167/2241/2308/2549/2729/2932/3416/3480/3667/23189/8850/25948/23175/2475/4644/4691/10499/64710/8473/114882/142/55023/5286/5290/5295/8503/80339/5468/5562/5584/5591/5781/5791/5795/10890/11031/5925/23433/6198/23235/23411/6599/27131/10580/6653/6654/6655/6772/252983/94056/9882/8615/64397	61
GO:1900182	positive regulation of protein localization to nucleus	32/3597	94/18986	0.340426	1.79686	3.74438	0.000370338	0.00650982	0.00552794	785/10576/7203/10575/22948/908/10694/23607/983/151636/1894/84455/9451/10979/2737/3320/3843/10527/3717/51574/1432/51068/142/83666/5295/5901/23435/6950/7037/7175/51366/10413	32
GO:1900180	regulation of protein localization to nucleus	45/3597	146/18986	0.308219	1.62687	3.67607	0.000371005	0.00650982	0.00552794	284/785/10576/7203/10575/22948/908/10694/23607/983/51208/166614/151636/1894/84455/9451/10979/2737/2932/3320/3843/10527/3717/51574/9113/1432/2475/4763/51068/53371/4931/142/83666/5295/51715/5901/83593/25942/23435/6950/7037/7175/51366/10413/7534	45
GO:1903405	protein localization to nuclear body	8/3597	12/18986	0.666667	3.51886	4.21974	0.000392223	0.00684359	0.00581136	10576/7203/10575/22948/908/10694/51574/6950	8
GO:1904867	protein localization to Cajal body	8/3597	12/18986	0.666667	3.51886	4.21974	0.000392223	0.00684359	0.00581136	10576/7203/10575/22948/908/10694/51574/6950	8
GO:0010586	miRNA metabolic process	36/3597	110/18986	0.327273	1.72744	3.69921	0.000394244	0.00685963	0.00582498	27161/8862/657/10521/1655/23405/29102/2309/3091/389421/378938/57496/4613/9611/4775/4853/2908/729082/5073/87178/5451/5468/9444/149041/54542/5978/4086/4089/6662/6721/7003/167153/64282/23318/79670/7528	36
GO:0039531	regulation of cytoplasmic pattern recognition receptor signaling pathway	39/3597	122/18986	0.319672	1.68732	3.68208	0.000395804	0.00686759	0.00583174	26057/329/330/79184/22900/1452/1654/55601/56919/5610/55914/2150/2634/29915/3146/3312/83737/3920/6885/5599/140609/8473/142/5515/5538/5591/26191/5802/9698/23369/51296/8887/7099/10333/7105/29979/9958/57590/331	39
GO:1901873	regulation of post-translational protein modification	70/3597	253/18986	0.27668	1.4604	3.56417	0.0004272	0.00739175	0.00627685	284/408/9474/9532/9529/329/330/648/8555/80254/84131/9318/8533/51138/1499/8452/54165/23142/1654/3301/151636/55215/57697/26271/55294/2729/2932/23560/3091/3320/3326/83737/10625/23028/4085/10892/406929/27085/23077/9683/54602/9111/8473/54726/22976/9373/144165/5728/26191/83593/25898/23328/6502/6659/339745/83932/6872/7046/54765/10054/7321/7337/29979/165324/23376/84101/7415/57599/65125/331	70
GO:1905168	positive regulation of double-strand break repair via homologous recombination	18/3597	43/18986	0.418605	2.20952	3.83877	0.000441376	0.00761587	0.00646716	10097/196528/57634/26122/2074/2187/113510/54556/54799/9643/4683/142/10635/9025/6502/8914/8295/57599	18
GO:0106027	neuron projection organization	32/3597	95/18986	0.336842	1.77795	3.67499	0.000458309	0.00788621	0.00669672	51104/10152/51225/4076/65981/998/1501/170506/55619/29904/2043/2904/2932/9456/3480/11141/7804/8898/4739/5063/10611/5357/5621/5728/7779/85461/7074/7337/55737/8976/23613/22891	32
GO:0031400	negative regulation of protein modification process	90/3597	342/18986	0.263158	1.38902	3.50985	0.000461237	0.00791473	0.00672094	103/64853/324/408/9474/9532/9529/203228/801/805/80254/84131/64793/26973/23603/1499/1756/3301/54431/5611/151636/142679/1981/5167/26271/2729/2776/2932/51527/23560/3066/57493/10114/25998/22876/3843/10527/10625/8850/401265/9113/4040/4067/4085/406929/9683/4763/4869/7026/8473/55074/5062/152559/56288/54625/5144/10464/9373/84919/5562/5591/5621/79899/5728/26191/5777/5795/9770/5925/6422/9467/23411/6546/654…	90
GO:0060996	dendritic spine development	33/3597	99/18986	0.333333	1.75943	3.66264	0.000466514	0.0079614	0.00676058	10152/51225/50807/54149/4076/65981/998/1501/170506/27185/55619/29904/1982/2043/2332/116443/3066/11141/7804/5597/5062/5063/10611/5728/5802/7779/653464/7074/55236/7337/8976/23613/22891	33
GO:0070936	protein K48-linked ubiquitination	33/3597	99/18986	0.333333	1.75943	3.66264	0.000466514	0.0079614	0.00676058	64682/29945/51434/329/8697/996/8454/8452/151636/81545/200933/57531/83737/25948/89890/84078/23077/9111/22978/220441/6049/9025/6502/10210/54765/117854/7267/7321/3093/92912/7337/9690/51366	33
GO:1903829	positive regulation of protein localization	124/3597	497/18986	0.249497	1.31692	3.46128	0.000485563	0.00826386	0.00701742	51104/2181/2182/8754/9495/288/27063/324/444/27032/114899/9847/785/55704/10576/7203/10575/22948/908/10694/23607/998/983/55835/55166/153241/9662/80184/85459/1398/111240474/51496/1739/10059/151636/1894/9695/84455/9451/1981/2037/2150/2151/55294/10979/7855/2737/2746/64083/23171/29899/2932/3091/3320/3326/23379/3843/10527/3688/3717/9585/3799/51574/9860/1432/5599/90550/4193/23184/4478/4628/4739/51068/502…	124
GO:0010457	centriole-centriole cohesion	9/3597	15/18986	0.6	3.16697	4.05905	0.000513108	0.00863438	0.00733205	9662/80817/54875/1499/11127/4751/51199/25914/151648	9
GO:0044027	negative regulation of gene expression via chromosomal CpG island methylation	9/3597	15/18986	0.6	3.16697	4.05905	0.000513108	0.00863438	0.00733205	672/10664/1786/3070/54737/29128/115426/7874/353274	9
GO:2000232	regulation of rRNA processing	9/3597	15/18986	0.6	3.16697	4.05905	0.000513108	0.00863438	0.00733205	27292/55127/8850/92342/55781/84135/23160/84128/51441	9
GO:1905515	non-motile cilium assembly	24/3597	65/18986	0.369231	1.94891	3.70491	0.000513165	0.00863438	0.00733205	200894/79738/26005/387707/55835/57562/9662/80184/9857/27185/79659/10640/92344/80173/57560/8100/4117/22919/27031/5108/10464/221322/23116/123016	24
GO:1902904	negative regulation of supramolecular fiber organization	51/3597	173/18986	0.294798	1.55603	3.5519	0.000514265	0.00863438	0.00733205	120/324/10565/6314/23271/829/830/1003/84952/26586/23332/23122/81624/10395/1859/2059/2258/2764/50810/3312/23189/25959/3949/56203/4131/22919/4281/406929/136319/89795/5062/90102/5290/5295/130271/5962/4089/6709/6710/6711/85464/3925/6840/23075/57551/29766/22974/57159/146057/5756/7411	51
GO:0051302	regulation of cell division	55/3597	190/18986	0.289474	1.52793	3.53579	0.000521651	0.00873484	0.00741736	25909/259266/6790/57448/641/675/801/805/847/9738/8556/8555/998/990/55143/79848/8452/1810/1813/144455/79733/1894/114327/3357/3480/3619/8850/9928/10112/9585/9493/9371/55958/79884/4300/4674/126206/56034/80310/5289/30849/5586/8502/9055/55660/5727/29127/51289/29072/6683/6840/50838/7043/65125/10730	55
GO:0099173	postsynapse organization	68/3597	246/18986	0.276423	1.45904	3.5035	0.000525891	0.00878223	0.0074576	51104/10152/51225/345651/102/94134/50807/4076/65981/998/25978/91851/1398/1501/170506/27185/1739/1793/55619/9732/29904/55740/2043/10672/2904/9456/3312/3480/11141/3690/11004/9113/7804/64101/26045/11178/4131/23184/8898/8883/25945/4739/4763/4897/9379/4983/5063/10611/445582/728378/144165/5621/5728/5802/23369/4920/9252/29843/7779/23012/85461/7074/7337/55737/8976/7474/23613/22891	68
GO:0065004	protein-DNA complex assembly	67/3597	242/18986	0.27686	1.46134	3.49198	0.000548998	0.00914361	0.00776447	25842/29028/54454/546/11177/55814/55832/1060/1062/1063/2491/64105/55839/79172/8208/9787/11144/23234/1810/51053/2957/8520/55355/79618/3146/3148/50809/23421/7994/23522/9735/5469/9282/9440/9412/9439/80306/29079/9443/79003/54069/4673/4674/4675/4676/4678/4869/11339/64425/5706/5925/5928/51773/26054/6418/257218/8467/6662/144108/10910/11198/6872/9014/6873/6877/6925/7013	67
GO:0009416	response to light stimulus	86/3597	326/18986	0.263804	1.39243	3.45531	0.000560009	0.00930213	0.00789908	24/358/545/79738/675/785/836/847/285331/1040/9575/8533/8450/1642/23259/170506/1813/51514/440275/1965/2072/2073/2074/346007/64839/26224/55294/2237/2776/2792/2793/3091/3156/54617/3688/3713/3753/23028/4297/3845/164312/51776/4216/8491/1432/5599/4193/4212/4311/4436/2956/9683/4734/4763/9397/4869/611/142/55872/9768/5111/5153/8622/5295/10714/51426/5481/5500/5501/201973/5562/5796/5957/51455/51435/23411/83…	86
GO:0032786	positive regulation of DNA-templated transcription, elongation	22/3597	58/18986	0.37931	2.00211	3.69528	0.000564286	0.00934823	0.00793823	904/905/79577/51755/1499/2074/123169/5469/9282/9440/9412/9439/80306/29079/9443/4686/142/114825/22828/11198/10915/23613	22
GO:0006401	RNA catabolic process	105/3597	412/18986	0.254854	1.34519	3.42476	0.000577116	0.00951336	0.00807845	26523/27161/192669/90806/472/4076/10658/23019/25904/55571/4848/57472/246175/29883/9125/7812/167227/1655/170506/1660/23405/22894/115752/1763/3646/2107/5394/5393/79675/22868/79072/60493/2237/2332/79068/8087/26058/10767/3192/10642/10643/3658/55132/23185/389421/10128/378938/1432/57721/79066/4292/55149/23517/51594/4686/647979/4869/55051/83594/729082/10605/255967/5073/201626/51808/87178/55629/10940/798…	105
GO:0008156	negative regulation of DNA replication	12/3597	24/18986	0.5	2.63914	3.88464	0.000581889	0.00951336	0.00807845	545/990/26271/51053/23560/23244/5884/7013/8914/54962/7270/23063	12
GO:0061162	establishment of monopolar cell polarity	12/3597	24/18986	0.5	2.63914	3.88464	0.000581889	0.00951336	0.00807845	998/2195/2294/284217/4131/4478/4649/4983/5584/6939/123016/7474	12
GO:0090266	regulation of mitotic cell cycle spindle assembly checkpoint	12/3597	24/18986	0.5	2.63914	3.88464	0.000581889	0.00951336	0.00807845	891/55143/55755/348654/3619/57082/4085/10403/220134/221150/7175/84101	12
GO:1903504	regulation of mitotic spindle checkpoint	12/3597	24/18986	0.5	2.63914	3.88464	0.000581889	0.00951336	0.00807845	891/55143/55755/348654/3619/57082/4085/10403/220134/221150/7175/84101	12
GO:0030705	cytoskeleton-dependent intracellular transport	59/3597	208/18986	0.283654	1.49721	3.48589	0.000591214	0.00964051	0.00818642	23287/8546/26985/57584/55207/9474/23299/26258/55088/55704/998/26958/667/1778/1781/79659/54874/3091/3192/51361/84376/3312/3064/80173/57560/28981/8100/23095/11127/9371/24137/3799/167691/10128/4117/4131/4651/4644/55930/4976/5108/144165/5813/5874/6103/6683/80208/117178/55638/23224/26146/66008/79809/10376/203068/8976/51057/57728/57539	59
GO:0006268	DNA unwinding involved in DNA replication	11/3597	21/18986	0.52381	2.76482	3.91204	0.000595221	0.0096805	0.00822038	641/9837/51659/64785/84296/4172/4173/4175/5813/5965/7486	11
GO:0031055	chromatin remodeling at centromere	7/3597	10/18986	0.7	3.6948	4.12093	0.000609178	0.00983049	0.00834775	2491/55839/55355/23421/54069/4678/11339	7
GO:0034080	CENP-A containing chromatin assembly	7/3597	10/18986	0.7	3.6948	4.12093	0.000609178	0.00983049	0.00834775	2491/55839/55355/23421/54069/4678/11339	7
GO:0036490	regulation of translation in response to endoplasmic reticulum stress	7/3597	10/18986	0.7	3.6948	4.12093	0.000609178	0.00983049	0.00834775	1654/5611/9451/440275/1965/1981/51776	7
GO:0009791	post-embryonic development	30/3597	89/18986	0.337079	1.7792	3.56219	0.000670752	0.0107962	0.00916777	34/48/93/27161/84159/55870/472/546/10018/50515/7855/26058/57493/3658/3717/4297/23515/2475/4692/4880/59338/639/54542/10512/6648/6905/7046/25976/51542/7543	30
GO:0016311	dephosphorylation	62/3597	222/18986	0.279279	1.47412	3.43533	0.000678186	0.0108877	0.00924549	9530/8556/8555/995/1033/55917/142679/9896/84064/8821/22876/8826/4534/8776/54893/54545/8898/9107/9108/66036/54704/57546/196051/133522/5495/152926/5500/5501/4659/5515/5519/5523/55012/5525/5527/5529/5530/9989/160760/5728/5781/5784/26095/11099/26191/5775/5777/5791/5793/5795/5796/5802/8732/6093/22908/81537/85464/6815/8867/64759/7179/8725	62
GO:0043434	response to peptide hormone	112/3597	446/18986	0.251121	1.32549	3.36294	0.000690746	0.0110608	0.00939249	10768/324/26060/57492/490/83990/9847/847/890/23607/990/1147/1385/1393/1395/1398/8452/1583/4921/55667/29904/1979/5167/9852/2195/2200/2241/2308/2549/2729/2650/9340/2798/2932/3033/3030/3416/3480/3624/3667/3690/3717/23189/8850/25948/23484/23175/4040/4067/4131/6885/1432/4193/2475/4644/4691/10499/64710/8473/114882/5021/142/5251/55023/5286/5290/5295/8503/80339/87178/5468/5530/5562/5573/5584/5591/5781/57…	112
GO:0071459	protein localization to chromosome, centromeric region	17/3597	41/18986	0.414634	2.18856	3.68329	0.000721018	0.011516	0.00977899	701/9184/983/55166/283489/10664/83903/57082/9735/54069/27085/5925/23137/54908/7272/9183/55055	17
GO:0009161	ribonucleoside monophosphate metabolic process	22/3597	59/18986	0.372881	1.96817	3.60089	0.000740651	0.0117692	0.00999401	132/158/50808/8573/51727/1633/1739/1806/2618/9615/8833/3251/260425/22978/4907/10606/5471/5631/5634/9414/7372/7498	22
GO:0048008	platelet-derived growth factor receptor signaling pathway	22/3597	59/18986	0.372881	1.96817	3.60089	0.000740651	0.0117692	0.00999401	84159/23122/2241/3092/8826/3690/3717/4015/9860/407006/56034/80310/5159/5157/9678/5286/5327/59338/5781/5795/25976/7763	22
GO:1902751	positive regulation of cell cycle G2/M phase transition	14/3597	31/18986	0.451613	2.38374	3.72773	0.000760497	0.0120538	0.0102357	79915/891/995/8317/983/51514/26271/57504/4869/5087/6240/50484/25942/9525	14
GO:0050821	protein stabilization	65/3597	236/18986	0.275424	1.45377	3.39123	0.000763339	0.0120681	0.0102479	55729/481/483/9532/9530/9529/10576/7203/10575/22948/908/10694/55664/80254/11200/1385/1389/55172/2043/55294/2776/23560/3092/404266/3320/3324/3326/3327/3329/57560/3920/84515/256471/23515/66036/80155/79612/122830/8774/23252/11235/5295/10891/5728/10728/9770/79657/6400/6659/6788/6789/23673/252983/6872/51616/6950/4591/54765/23376/8725/8975/23032/7874/8239/7756	65
GO:0016447	somatic recombination of immunoglobulin gene segments	23/3597	63/18986	0.365079	1.92699	3.56305	0.000799118	0.0126018	0.0107011	79915/958/9156/3329/3981/4292/4436/4437/2956/4683/7468/22976/5591/55183/165918/9025/54537/23075/7037/7158/7374/7518/7528	23
GO:0032868	response to insulin	74/3597	276/18986	0.268116	1.41519	3.35922	0.00080268	0.012626	0.0107216	324/26060/490/9847/847/23607/8452/55667/29904/1979/5167/9852/2241/2308/2549/2729/2650/2932/3033/3030/3416/3480/3667/23189/8850/25948/23175/4067/1432/2475/4644/4691/10499/64710/8473/114882/142/55023/5286/5290/5295/8503/80339/5468/5562/5584/5591/5781/5791/5795/10890/11031/5925/23433/6198/23235/23411/6599/27131/10580/6653/6272/6654/6655/6431/6772/6814/252983/94056/9882/117581/8615/54832/64397	74
GO:0030522	intracellular receptor signaling pathway	98/3597	384/18986	0.255208	1.34706	3.32173	0.000820941	0.0128807	0.0109379	196/26057/55252/329/330/672/79184/22900/9575/23019/4848/9125/1452/1591/131566/10521/1654/1655/55601/56919/3301/5610/57724/55914/2146/2150/2634/84868/29915/3065/3146/3312/3843/83737/3717/25959/23028/144811/3920/9113/26065/5608/6885/5599/5469/10499/9611/4734/140609/9975/7181/7182/7026/2908/4938/4940/8473/90268/11240/142/5468/133522/5515/5538/5591/10728/26191/5802/9698/23369/23180/6049/51389/6422/23…	98
GO:0001667	ameboidal-type cell migration	66/3597	241/18986	0.273859	1.44551	3.36504	0.000823043	0.0128812	0.0109384	8754/27161/9590/154796/154810/54443/26060/358/394/397/84159/9530/659/10487/23473/57124/998/23332/23122/23603/23500/4921/1793/80005/2196/2241/2530/10672/3037/3091/3357/8826/3673/3688/3690/23189/25959/23499/9448/10982/4163/407006/2475/9124/65979/5586/79899/5728/5781/5793/6093/23328/10371/10512/56920/57556/80031/4089/64750/6662/7048/7145/51057/7474/253943/7763	66
GO:0001824	blastocyst development	37/3597	118/18986	0.313559	1.65506	3.45086	0.000826474	0.0129025	0.0109564	675/824/1111/23019/4848/9318/8452/2551/9837/84296/9113/10161/9782/9412/10443/4678/4683/54892/4751/79728/84295/196051/5501/57718/5932/6241/23168/6498/6670/92521/79718/80312/7046/57187/9654/10413/100381270	37
GO:0016055	Wnt signaling pathway	118/3597	476/18986	0.247899	1.30848	3.29535	0.000844563	0.0130753	0.0111032	23394/115701/154810/324/84100/259266/10159/80114/29117/65981/151195/998/79577/5218/57680/51185/1452/1456/1499/1501/8452/23002/23500/51339/1642/1654/55789/27185/85458/374946/1813/10979/2308/2309/2487/8321/7976/8322/7855/8323/10146/2737/2776/2239/2932/51527/3065/57560/79960/23189/9113/123169/55366/4040/9209/130574/23499/1432/4163/23184/4286/4300/4811/27031/90268/5495/5523/144165/166336/5562/5728/35…	118
GO:0006284	base-excision repair	18/3597	45/18986	0.4	2.11131	3.60838	0.000846483	0.0130753	0.0111032	1763/2073/2074/2237/8091/8930/55247/8505/142/5111/5426/10721/6117/6118/6996/7374/55031/7486	18
[truncated: 177 more rows]

## Sheet: F30_vs_F1_GO_Up
ID	Description	GeneRatio	BgRatio	RichFactor	FoldEnrichment	zScore	pvalue	p.adjust	qvalue	geneID	Count
[truncated: 179 more rows]
